# Supplementary material for: Identification of Novel Targets for miR-29a Using miRNA Proteomics
Source: PLoS One. 2012 Aug 27;7(8):e43243. doi: 10.1371/journal.pone.0043243 (PMC3428309; doi:10.1371/journal.pone.0043243)
Supplement: Table S1 — Entire list of proteins obtained in miR-34a proteomics study. (XLS) [file pone.0043243.s003.xls]

## Sheet: Sheet 1
Locus	Ratio	T-test p-value	Benjamini and Hochberg correction	Average ratio	Log ratio vairance	Log average ratio	Description
IPI00478298.1	0.59,X,0.59,X,	0	0	1.69492	∞	0.761213	BXDC1 Brix domain containing 1
IPI00009662.2	1.33,X,1.33,X,	0	0	0.75188	∞	-0.411426	NT5DC2 Isoform 1 of 5&#039;-nucleotidase domain-containing protein 2
IPI00396329.1	0.59,X,0.59,X,	0	0	1.69492	∞	0.761213	BXDC1 Brix domain-containing protein 1
IPI00100938.4	1.33,X,1.33,X,	0	0	0.75188	∞	-0.411426	NT5DC2 Isoform 3 of 5&#039;-nucleotidase domain-containing protein 2
IPI00783682.1	1.33,X,1.33,X,	0	0	0.75188	∞	-0.411426	NT5DC2 Isoform 4 of 5&#039;-nucleotidase domain-containing protein 2
IPI00644504.2	0.59,X,0.59,X,	0	0	1.69492	∞	0.761213	BXDC1 Brix domain containing 1
IPI00032459.1	0.97,X,X,0.97,	0	0	1.03093	∞	0.0439433	AP3M1 AP-3 complex subunit mu-1
IPI00184720.4	X,1.63,1.63,X,	0	0	0.613497	∞	-0.704872	PHF23 29 kDa protein
IPI00655724.2	X,0.80,0.80,X,	0	0	1.25	∞	0.321928	PPP1R8 Protein phosphatase 1 regulatory subunit 8 testis splice variant
IPI00743305.1	X,0.99,0.99,X,	0	0	1.0101	∞	0.0144996	- Similar to 40S ribosomal protein S17
IPI00063434.2	X,1.63,1.63,X,	0	0	0.613497	∞	-0.704872	PHF23 Isoform 1 of PHD finger protein 23
IPI00142629.1	X,0.80,0.80,X,	0	0	1.25	∞	0.321928	PPP1R8 Isoform Beta of Nuclear inhibitor of protein phosphatase 1
IPI00645094.1	X,0.80,0.80,X,	0	0	1.25	∞	0.321928	PPP1R8 22 kDa protein
IPI00030383.1	X,0.80,0.80,X,	0	0	1.25	∞	0.321928	PPP1R8 Isoform Alpha of Nuclear inhibitor of protein phosphatase 1
IPI00451429.1	X,X,0.90,0.90,	0	0	1.11111	∞	0.152003	NIF3L1 NIF3L1 isoform gamma
IPI00431405.2	X,X,1.09,1.09,	0	0	0.917431	∞	-0.124328	C5orf33 Isoform 2 of UPF0465 protein C5orf33
IPI00295388.2	X,X,0.90,0.90,	0	0	1.11111	∞	0.152003	GLDC 115 kDa protein
IPI00640630.1	X,X,1.11,1.11,	0	0	0.900901	∞	-0.15056	Uncharacterized protein USMG5P1
IPI00063903.5	X,X,1.11,1.11,	0	0	0.900901	∞	-0.15056	USMG5 Up-regulated during skeletal muscle growth protein 5
IPI00604624.1	X,X,0.90,0.90,	0	0	1.11111	∞	0.152003	NIF3L1 Isoform 1 of NIF3-like protein 1
IPI00845432.1	X,X,1.09,1.09,	0	0	0.917431	∞	-0.124328	C5orf33 Isoform 1 of UPF0465 protein C5orf33
IPI00873590.1	X,X,0.90,0.90,	0	0	1.11111	∞	0.152003	NIF3L1 Isoform 2 of NIF3-like protein 1
IPI00451430.1	X,X,0.90,0.90,	0	0	1.11111	∞	0.152003	NIF3L1 NIF3L1 isoform beta
IPI00654793.2	X,X,1.09,1.09,	0	0	0.917431	∞	-0.124328	C5orf33 Isoform 3 of UPF0465 protein C5orf33
IPI00798025.1	X,X,1.10,1.10,	0	0	0.909091	∞	-0.137504	C21orf33 Protein
IPI00843789.1	X,X,0.90,0.90,	0	0	1.11111	∞	0.152003	GLDC Glycine dehydrogenase [decarboxylating], mitochondrial precursor
IPI00219793.1	0.55,0.54,0.55,0.53,	1e-05	0.00105	1.85185	4.04576	0.888969	PPAN Isoform 2 of Suppressor of SWI4 1 homolog
IPI00876873.1	0.55,0.54,0.55,0.53,	1e-05	0.00105	1.85185	4.04576	0.888969	PPAN 52 kDa protein
IPI00641364.1	0.55,0.54,0.55,0.53,	1e-05	0.00105	1.85185	4.04576	0.888969	PPAN-P2RY11;PPAN PPAN-P2RY11 protein
IPI00748954.2	0.14,0.13,0.12,0.13,	1e-05	0.00105	7.69231	4.1549	2.94342	- 7 kDa protein
IPI00329590.4	0.55,0.54,0.55,0.53,	1e-05	0.00105	1.85185	4.04576	0.888969	PPAN Isoform 1 of Suppressor of SWI4 1 homolog
IPI00853545.1	0.55,0.54,0.55,0.53,	1e-05	0.00105	1.85185	4.04576	0.888969	PPAN Protein
IPI00418471.6	0.34,0.29,0.31,0.29,	7e-05	0.00693	3.22581	3.25181	1.68966	VIM Vimentin
IPI00025039.1	0.22,0.26,0.22,0.21,	7e-05	0.00693	4.34783	3.3098	2.12029	FBL rRNA 2&#039;-O-methyltransferase fibrillarin
IPI00411937.4	0.25,X,0.24,0.24,	9e-05	0.00865	4.16667	4.52288	2.05889	NOL5A Nucleolar protein 5A
IPI00216592.2	0.62,0.59,0.58,0.56,	0.00014	0.01273	1.69492	3.20761	0.761213	HNRNPC Isoform C1 of Heterogeneous nuclear ribonucleoproteins C1/C2
IPI00477313.3	0.62,0.59,0.58,0.56,	0.00014	0.01273	1.69492	3.20761	0.761213	HNRNPC Isoform C2 of Heterogeneous nuclear ribonucleoproteins C1/C2
IPI00216456.5	X,0.13,0.12,0.12,	0.00016	0.01416	8.33333	4.52288	3.05889	HIST1H2AC Histone H2A type 1-C
IPI00293655.3	0.86,0.84,0.85,0.83,	0.0002	0.01723	1.19048	3.76955	0.251539	DDX1 ATP-dependent RNA helicase DDX1
IPI00008708.5	0.46,0.39,0.39,0.43,	0.00021	0.01723	2.38095	2.93554	1.25154	RSL1D1 Ribosomal L1 domain-containing protein 1
IPI00642046.1	0.46,0.39,0.39,0.43,	0.00021	0.01723	2.38095	2.93554	1.25154	RSL1D1 RSL1D1 protein
IPI00301323.1	0.48,0.54,0.54,0.55,	0.00025	0.01933	1.88679	2.98716	0.915936	DDX18 ATP-dependent RNA helicase DDX18
IPI00019502.3	0.18,0.16,0.13,0.12,	0.00025	0.01933	6.66667	3.11919	2.73697	MYH9 Myosin-9
IPI00329665.8	0.15,0.11,0.09,0.10,	0.00027	0.01933	9.09091	3.16115	3.18442	HIST2H2BA;HIST2H2BF Histone H2B type 2-F
IPI00477495.3	0.15,0.11,0.09,0.10,	0.00027	0.01933	9.09091	3.16115	3.18442	H2BFS Histone H2B type F-S
IPI00816252.1	0.15,0.11,0.09,0.10,	0.00027	0.01933	9.09091	3.16115	3.18442	H2BFS H2B histone family, member S
IPI00419833.7	0.15,0.11,0.09,0.10,	0.00027	0.01933	9.09091	3.16115	3.18442	HIST1H2BK Histone H2B type 1-K
IPI00023972.5	0.71,0.69,0.68,0.64,	0.0004	0.02691	1.47059	3.06048	0.556393	DDX47 Probable ATP-dependent RNA helicase DDX47
IPI00397372.2	0.71,0.69,0.68,0.64,	0.0004	0.02691	1.47059	3.06048	0.556393	DDX47 DEAD (Asp-Glu-Ala-Asp) box polypeptide 47 isoform 2
IPI00219685.5	1.39,1.38,X,1.36,	0.0004	0.02691	0.724638	3.63827	-0.464668	NDUFA13 cell death-regulatory protein GRIM19
IPI00216457.7	X,0.13,0.11,0.12,	0.00052	0.03239	8.33333	4	3.05889	HIST2H2AA3;HIST2H2AA4 Histone H2A type 2-A
IPI00552873.2	X,0.13,0.11,0.12,	0.00052	0.03239	8.33333	4	3.05889	HIST1H2AJ;HIST1H2AG;HIST1H2AK;HIST1H2AL;HIST1H2AI;HIST1H2AM Histone H2A type 1-J
IPI00081836.3	X,0.13,0.11,0.12,	0.00052	0.03239	8.33333	4	3.05889	HIST1H2AH Histone H2A type 1-H
IPI00291764.5	X,0.13,0.11,0.12,	0.00052	0.03239	8.33333	4	3.05889	HIST1H2AJ;HIST1H2AG;HIST1H2AK;HIST1H2AL;HIST1H2AI;HIST1H2AM Histone H2A type 1
IPI00453473.6	0.16,0.09,0.09,0.09,	0.00056	0.03425	9.09091	2.91009	3.18442	HIST1H4L;HIST1H4J;HIST1H4A;HIST1H4I;HIST1H4B;HIST2H4B;HIST1H4H;HIST4H4;HIST2H4A;HIST1H4C;HIST1H4E;HIST1H4D;HIST1H4K;HIST1H4F Histone H4
IPI00893746.1	0.45,X,0.43,0.42,	0.00059	0.03482	2.32558	3.63827	1.21759	NHP2L1 NHP2 non-histone chromosome protein 2-like 1
IPI00026167.5	0.45,X,0.43,0.42,	0.00059	0.03482	2.32558	3.63827	1.21759	NHP2L1 NHP2-like protein 1
IPI00019912.3	1.37,1.28,1.27,1.29,	0.00061	0.03538	0.769231	2.67985	-0.378512	HSD17B4 Peroxisomal multifunctional enzyme type 2
IPI00449049.5	0.87,0.84,0.86,0.88,	0.00066	0.03619	1.16279	3.5376	0.217591	PARP1 Poly [ADP-ribose] polymerase 1
IPI00409671.3	1.39,1.31,1.27,1.34,	0.00066	0.03619	0.75188	2.59176	-0.411426	DDX42 Isoform 1 of ATP-dependent RNA helicase DDX42
IPI00299000.5	1.14,1.13,1.16,1.18,	0.00067	0.03619	0.869565	3.3098	-0.201634	PA2G4 Proliferation-associated protein 2G4
IPI00794875.1	1.14,1.13,1.16,1.18,	0.00067	0.03619	0.869565	3.3098	-0.201634	PA2G4 41 kDa protein
IPI00217467.3	0.75,0.69,0.67,0.69,	0.00068	0.03619	1.42857	2.92082	0.514573	HIST1H1E Histone H1.4
IPI00166293.5	0.16,0.15,0.10,0.09,	0.00069	0.03619	8.33333	2.91009	3.05889	HIST3H2BB Histone H2B type 3-B
IPI00215884.4	0.80,0.83,0.80,0.77,	0.0007	0.03619	1.25	3.22185	0.321928	SFRS1 Isoform ASF-1 of Splicing factor, arginine/serine-rich 1
IPI00017334.1	1.37,1.41,1.44,1.30,	0.00071	0.03619	0.724638	2.43533	-0.464668	PHB Prohibitin
IPI00063130.2	2.27,1.88,2.04,2.38,	0.00074	0.0364	0.46729	1.29508	-1.09761	TMEM205 Transmembrane protein 205
IPI00396435.3	0.71,0.68,0.72,0.64,	0.00076	0.0364	1.44928	2.88941	0.535332	DHX15 Putative pre-mRNA-splicing factor ATP-dependent RNA helicase DHX15
IPI00383296.5	0.77,0.69,0.72,0.73,	0.00077	0.0364	1.36986	2.96257	0.454032	HNRNPM Isoform 2 of Heterogeneous nuclear ribonucleoprotein M
IPI00019472.4	1.26,1.22,1.31,1.31,	0.00077	0.0364	0.78125	2.72125	-0.356144	SLC1A5 Neutral amino acid transporter B
IPI00171903.2	0.77,0.69,0.72,0.73,	0.00077	0.0364	1.36986	2.96257	0.454032	HNRNPM Isoform 1 of Heterogeneous nuclear ribonucleoprotein M
IPI00219757.13	1.52,1.41,1.36,1.50,	0.00078	0.0364	0.689655	2.24489	-0.536053	GSTP1 Glutathione S-transferase P
IPI00744711.2	1.75,1.65,1.65,1.48,	0.00079	0.0364	0.613497	1.90101	-0.704872	PNPT1 Polyribonucleotide nucleotidyltransferase 1, mitochondrial precursor
IPI00021924.1	1.28,1.26,1.23,1.19,	0.00087	0.03955	0.806452	2.81531	-0.31034	H1FX Histone H1x
IPI00217465.5	0.75,0.69,0.67,0.66,	0.001	0.04485	1.44928	2.79048	0.535332	HIST1H1C Histone H1.2
IPI00294229.6	0.32,X,0.29,0.33,	0.00112	0.04957	3.22581	3.36653	1.68966	RCL1 RNA 3&#039;-terminal phosphate cyclase-like protein
IPI00328987.3	0.50,0.49,0.46,X,	0.00119	0.05046	2.08333	3.36653	1.05889	BYSL Bystin
IPI00644515.1	0.32,0.34,0.22,0.24,	0.00121	0.05046	3.57143	2.45967	1.8365	TFAM Uncharacterized protein TFAM
IPI00643708.1	0.32,0.34,0.22,0.24,	0.00121	0.05046	3.57143	2.45967	1.8365	TFAM Protein
IPI00020928.1	0.32,0.34,0.22,0.24,	0.00121	0.05046	3.57143	2.45967	1.8365	TFAM Transcription factor A, mitochondrial precursor
IPI00791902.1	1.65,1.53,1.43,1.43,	0.00123	0.05046	0.662252	1.96138	-0.594549	CCDC72 5 kDa protein
IPI00006378.3	1.65,1.53,1.43,1.43,	0.00123	0.05046	0.662252	1.96138	-0.594549	CCDC72 Coiled-coil domain-containing protein 72
IPI00025512.2	1.55,1.34,1.44,1.41,	0.00127	0.05147	0.694444	2.11748	-0.526069	HSPB1 Heat shock protein beta-1
IPI00045498.4	0.78,0.77,0.80,0.72,	0.00131	0.05161	1.2987	2.93554	0.37707	HNRPDL Isoform 3 of Heterogeneous nuclear ribonucleoprotein D-like
IPI00845282.1	0.78,0.77,0.80,0.72,	0.00131	0.05161	1.2987	2.93554	0.37707	HNRPDL Isoform 2 of Heterogeneous nuclear ribonucleoprotein D-like
IPI00787306.1	0.43,0.31,0.40,0.44,	0.00135	0.05161	2.5	2.45593	1.32193	RCC1 regulator of chromosome condensation 1 isoform b
IPI00747309.1	0.43,0.31,0.40,0.44,	0.00135	0.05161	2.5	2.45593	1.32193	RCC1;SNHG3-RCC1 Regulator of chromosome condensation
IPI00001661.3	0.43,0.31,0.40,0.44,	0.00135	0.05161	2.5	2.45593	1.32193	RCC1 regulator of chromosome condensation 1 isoform a
IPI00845493.1	1.30,X,1.26,1.27,	0.00147	0.05495	0.78125	3.36653	-0.356144	Brain type mu-glutathione S-transferase
IPI00246975.8	1.30,X,1.26,1.27,	0.00147	0.05495	0.78125	3.36653	-0.356144	GSTM3 Glutathione S-transferase Mu 3
IPI00871372.1	1.64,X,1.71,1.60,	0.0015	0.05545	0.606061	2.50864	-0.722466	HECTD1 HECT domain containing 1
IPI00013881.6	0.88,0.84,0.89,0.86,	0.00157	0.05619	1.14943	3.3098	0.200913	HNRNPH1 Heterogeneous nuclear ribonucleoprotein H
IPI00219774.3	1.33,1.51,1.56,1.49,	0.00157	0.05619	0.680272	2.0048	-0.555816	PRKAR2A cAMP-dependent protein kinase type II-alpha regulatory subunit
IPI00063234.1	1.33,1.51,1.56,1.49,	0.00157	0.05619	0.680272	2.0048	-0.555816	PRKAR2A PRKAR2A protein
IPI00386208.1	3.84,4.24,2.73,2.77,	0.00175	0.06076	0.294118	0.23535	-1.76553	Gastric-associated differentially-expressed protein YA61P
IPI00304692.1	0.72,0.76,0.70,0.65,	0.00176	0.06076	1.40845	2.67985	0.494109	RBMX Heterogeneous nuclear ribonucleoprotein G
IPI00759723.1	0.87,0.84,0.89,0.84,	0.00177	0.06076	1.16279	3.22185	0.217591	RARS Isoform Monomeric of Arginyl-tRNA synthetase, cytoplasmic
IPI00004860.2	0.87,0.84,0.89,0.84,	0.00177	0.06076	1.16279	3.22185	0.217591	RARS Isoform Complexed of Arginyl-tRNA synthetase, cytoplasmic
IPI00003519.1	1.18,1.20,1.12,1.18,	0.00187	0.06354	0.854701	2.92082	-0.226509	EFTUD2 116 kDa U5 small nuclear ribonucleoprotein component
IPI00872879.1	1.25,X,1.22,1.26,	0.00198	0.06595	0.806452	3.36653	-0.31034	COX7A2 Uncharacterized protein COX7A2
IPI00026570.2	1.25,X,1.22,1.26,	0.00198	0.06595	0.806452	3.36653	-0.31034	COX7A2 Cytochrome c oxidase polypeptide VIIa-liver/heart, mitochondrial precursor
IPI00302850.4	1.62,1.39,1.38,1.43,	0.00213	0.07025	0.689655	1.90066	-0.536053	SNRPD1 Small nuclear ribonucleoprotein Sm D1
IPI00031109.4	2.27,1.77,1.74,1.78,	0.00216	0.07055	0.529101	1.19064	-0.918386	NDUFAF2 Mimitin, mitochondrial precursor
IPI00014533.1	0.40,X,0.46,0.42,	0.00229	0.07191	2.32558	3.03152	1.21759	UBTF Isoform UBF1 of Nucleolar transcription factor 1
IPI00384556.1	0.40,X,0.46,0.42,	0.00229	0.07191	2.32558	3.03152	1.21759	UBTF Ribosomal RNA upstream binding transcription factor (Fragment)
IPI00011913.1	0.62,0.69,0.74,0.63,	0.00229	0.07191	1.49254	2.50446	0.577767	HNRNPA0 Heterogeneous nuclear ribonucleoprotein A0
IPI00220833.1	0.40,X,0.46,0.42,	0.00229	0.07191	2.32558	3.03152	1.21759	UBTF Isoform UBF2 of Nucleolar transcription factor 1
IPI00790739.1	1.95,2.07,1.73,1.57,	0.00233	0.07191	0.546448	1.30216	-0.871844	ACO2 Aconitase 2, mitochondrial
IPI00017855.1	1.95,2.07,1.73,1.57,	0.00233	0.07191	0.546448	1.30216	-0.871844	ACO2 Aconitate hydratase, mitochondrial precursor
IPI00465070.7	X,0.09,0.08,0.12,	0.00261	0.07982	10	3.36653	3.32193	HIST1H2BN;HIST1H3H;HIST1H3B;HIST1H3C;HIST1H3J;HIST1H3I;HIST1H3D;HIST1H3F;HIST1H3G;HIST1H3A;HIST1H3E Histone H3.1
IPI00017297.1	0.62,0.67,0.75,0.62,	0.00277	0.08203	1.51515	2.42366	0.599462	MATR3 Matrin-3
IPI00789551.1	0.62,0.67,0.75,0.62,	0.00277	0.08203	1.51515	2.42366	0.599462	MATR3 Uncharacterized protein MATR3
IPI00215790.6	0.64,0.59,0.67,0.52,	0.00278	0.08203	1.66667	2.36653	0.736966	RPL38 60S ribosomal protein L38
IPI00792410.1	0.64,0.59,0.67,0.52,	0.00278	0.08203	1.66667	2.36653	0.736966	RPL38 8 kDa protein
IPI00025086.3	1.73,1.73,1.42,1.49,	0.00285	0.08337	0.628931	1.58453	-0.669027	COX5A Cytochrome c oxidase subunit 5A, mitochondrial precursor
IPI00011916.1	0.65,0.71,0.78,0.67,	0.00303	0.08787	1.42857	2.4828	0.514573	JTV1 Multisynthetase complex auxiliary component p38
IPI00396378.3	0.86,0.81,0.83,0.77,	0.00318	0.08997	1.21951	2.84771	0.286304	HNRNPA2B1 Isoform B1 of Heterogeneous nuclear ribonucleoproteins A2/B1
IPI00414696.1	0.86,0.81,0.83,0.77,	0.00318	0.08997	1.21951	2.84771	0.286304	HNRNPA2B1 Isoform A2 of Heterogeneous nuclear ribonucleoproteins A2/B1
IPI00007611.1	1.19,1.11,1.20,1.16,	0.00321	0.08997	0.862069	2.78781	-0.214125	ATP5O ATP synthase subunit O, mitochondrial precursor
IPI00878218.1	1.19,1.11,1.20,1.16,	0.00321	0.08997	0.862069	2.78781	-0.214125	ATP5O Mitochondrial ATP synthase, O subunit variant (Fragment)
IPI00003833.3	1.35,1.29,1.36,X,	0.00329	0.08997	0.75188	2.84466	-0.411426	MTCH2 Mitochondrial carrier homolog 2
IPI00216730.3	0.17,X,0.12,0.12,	0.00334	0.08997	7.14286	3.08092	2.8365	HIST2H2AB Histone H2A type 2-B
IPI00440703.1	2.39,X,2.36,2.06,	0.00337	0.08997	0.440529	1.47756	-1.18269	GSTK1 GSTK1 protein
IPI00219673.6	2.39,X,2.36,2.06,	0.00337	0.08997	0.440529	1.47756	-1.18269	GSTK1 Glutathione S-transferase kappa 1
IPI00218592.5	0.80,0.83,0.80,X,	0.00337	0.08997	1.23457	3.52288	0.304006	SFRS1 Isoform ASF-3 of Splicing factor, arginine/serine-rich 1
IPI00218591.2	0.80,0.83,0.80,X,	0.00337	0.08997	1.23457	3.52288	0.304006	SFRS1 Isoform ASF-2 of Splicing factor, arginine/serine-rich 1
IPI00010740.1	0.77,0.66,0.62,0.67,	0.00341	0.09032	1.47059	2.39041	0.556393	SFPQ Isoform Long of Splicing factor, proline- and glutamine-rich
IPI00014424.1	1.10,X,1.12,1.10,	0.0035	0.09179	0.900901	3.88606	-0.15056	EEF1A2 Elongation factor 1-alpha 2
IPI00793319.1	1.52,1.41,X,1.50,	0.00352	0.09179	0.675676	2.46471	-0.565597	GSTP1 Uncharacterized protein GSTP1
IPI00006579.1	2.39,2.15,1.69,1.76,	0.00368	0.09523	0.5	0.96086	-1	COX4I1 Cytochrome c oxidase subunit 4 isoform 1, mitochondrial precursor
IPI00017510.3	X,1.45,1.55,1.58,	0.00377	0.09561	0.653595	2.33442	-0.613532	MT-CO2 Cytochrome c oxidase subunit 2
IPI00026964.2	1.38,1.82,1.61,1.69,	0.00378	0.09561	0.617284	1.46636	-0.695994	UQCRFS1 Cytochrome b-c1 complex subunit Rieske, mitochondrial precursor
IPI00883602.1	1.38,1.82,1.61,1.69,	0.00378	0.09561	0.617284	1.46636	-0.695994	- cDNA FLJ76502, highly similar to Homo sapiens ubiquinol-cytochrome c reductase, Rieske iron-sulfur polypeptide 1 (UQCRFS1), mRNA
IPI00795576.1	0.58,0.65,0.61,0.47,	0.0042	0.10238	1.72414	2.22475	0.785875	MYL6B 13 kDa protein
IPI00796366.1	0.58,0.65,0.61,0.47,	0.0042	0.10238	1.72414	2.22475	0.785875	MYL6B 16 kDa protein
IPI00413922.7	0.58,0.65,0.61,0.47,	0.0042	0.10238	1.72414	2.22475	0.785875	MYL6B 11 kDa protein
IPI00335168.9	0.58,0.65,0.61,0.47,	0.0042	0.10238	1.72414	2.22475	0.785875	MYL6B;MYL6 Isoform Non-muscle of Myosin light polypeptide 6
IPI00789605.1	0.58,0.65,0.61,0.47,	0.0042	0.10238	1.72414	2.22475	0.785875	MYL6;MYL6B Isoform Smooth muscle of Myosin light polypeptide 6
IPI00030275.5	1.57,1.33,1.31,1.51,	0.00433	0.10406	0.699301	1.77469	-0.516015	TRAP1 Heat shock protein 75 kDa, mitochondrial precursor
IPI00005202.2	2.20,1.88,1.69,1.54,	0.00445	0.10406	0.546448	1.09135	-0.871844	PGRMC2 Membrane-associated progesterone receptor component 2
IPI00807557.1	1.14,X,1.16,1.18,	0.00447	0.10406	0.862069	3.39794	-0.214125	PA2G4 PA2G4 protein (Fragment)
IPI00455383.4	1.18,1.13,1.14,1.09,	0.00447	0.10406	0.884956	2.86328	-0.176323	CLTC Isoform 2 of Clathrin heavy chain 1
IPI00024067.4	1.18,1.13,1.14,1.09,	0.00447	0.10406	0.884956	2.86328	-0.176323	CLTC Isoform 1 of Clathrin heavy chain 1
IPI00515061.3	0.16,0.11,0.10,X,	0.00457	0.10406	8.33333	2.98716	3.05889	HIST1H2BJ Histone H2B type 1-J
IPI00152785.3	0.16,0.11,0.10,X,	0.00457	0.10406	8.33333	2.98716	3.05889	HIST1H2BO;HIST1H2BF;HIST1H2BI;HIST1H2BE;HIST1H2BC;HIST1H2BG Histone H2B type 1-O
IPI00220403.3	0.16,0.11,0.10,X,	0.00457	0.10406	8.33333	2.98716	3.05889	HIST1H2BB Histone H2B type 1-B
IPI00003935.6	0.16,0.11,0.10,X,	0.00457	0.10406	8.33333	2.98716	3.05889	HIST2H2BE Histone H2B type 2-E
IPI00152453.1	0.88,0.83,0.89,0.82,	0.00463	0.10406	1.16279	2.91009	0.217591	TUBB3 Tubulin, beta, 4
IPI00640115.1	0.88,0.83,0.89,0.82,	0.00463	0.10406	1.16279	2.91009	0.217591	TUBB3 cDNA FLJ77784
IPI00031522.2	1.36,1.20,1.23,1.21,	0.00464	0.10406	0.8	2.25727	-0.321928	HADHA Trifunctional enzyme subunit alpha, mitochondrial precursor
IPI00009904.1	1.94,1.58,1.48,1.49,	0.00484	0.10494	0.617284	1.32957	-0.695994	PDIA4 Protein disulfide-isomerase A4 precursor
IPI00013678.2	1.31,1.55,1.39,1.28,	0.00488	0.10494	0.724638	1.83505	-0.464668	MTX1 metaxin 1 isoform 1
IPI00394889.5	1.31,1.55,1.39,1.28,	0.00488	0.10494	0.724638	1.83505	-0.464668	MTX1 metaxin 1 isoform 2
IPI00018534.4	0.15,X,0.09,0.10,	0.00496	0.10494	9.09091	2.98716	3.18442	HIST1H2BL Histone H2B type 1-L
IPI00303133.8	0.15,X,0.09,0.10,	0.00496	0.10494	9.09091	2.98716	3.18442	HIST1H2BH Histone H2B type 1-H
IPI00020101.9	0.15,X,0.09,0.10,	0.00496	0.10494	9.09091	2.98716	3.18442	HIST1H2BF;HIST1H2BI;HIST1H2BE;HIST1H2BC;HIST1H2BG histone cluster 1, H2bg
IPI00794461.1	0.15,X,0.09,0.10,	0.00496	0.10494	9.09091	2.98716	3.18442	HIST1H2BN Histone H2B type 1-N
IPI00554798.2	0.15,X,0.09,0.10,	0.00496	0.10494	9.09091	2.98716	3.18442	HIST1H2BM Histone H2B type 1-M
IPI00152906.6	0.15,X,0.09,0.10,	0.00496	0.10494	9.09091	2.98716	3.18442	HIST1H2BD Histone H2B type 1-D
IPI00013174.2	0.47,0.61,0.41,0.57,	0.00501	0.10508	1.92308	2.07727	0.943416	RBM14 Isoform 1 of RNA-binding protein 14
IPI00220327.3	17.55,NA,14.79,9.41,	0.00507	0.10508	0.0718391	-1.23393	-3.79909	KRT1 Keratin, type II cytoskeletal 1
IPI00218693.8	1.77,1.65,1.33,1.56,	0.0051	0.10508	0.632911	1.46067	-0.659925	APRT Adenine phosphoribosyltransferase
IPI00103467.4	1.13,1.18,1.12,1.09,	0.00511	0.10508	0.884956	2.85387	-0.176323	ALDH1B1 Aldehyde dehydrogenase X, mitochondrial precursor
IPI00514856.4	1.99,1.42,1.68,1.88,	0.00519	0.10508	0.574713	1.2028	-0.799087	UBAP2L Isoform 1 of Ubiquitin-associated protein 2-like
IPI00181306.3	1.99,1.42,1.68,1.88,	0.00519	0.10508	0.574713	1.2028	-0.799087	UBAP2L Isoform 3 of Ubiquitin-associated protein 2-like
IPI00029019.6	1.99,1.42,1.68,1.88,	0.00519	0.10508	0.574713	1.2028	-0.799087	UBAP2L Isoform 2 of Ubiquitin-associated protein 2-like
IPI00642548.2	0.75,X,0.79,0.74,	0.00522	0.10508	1.31579	3.1549	0.395929	PHGDH Phosphoglycerate dehydrogenase
IPI00396485.3	1.15,1.15,1.09,1.09,	0.0053	0.10508	0.892857	2.92082	-0.163499	EEF1A1 Elongation factor 1-alpha 1
IPI00008982.1	1.26,1.12,1.22,1.20,	0.00531	0.10508	0.833333	2.45967	-0.263034	ALDH18A1 Isoform Long of Delta-1-pyrroline-5-carboxylate synthetase
IPI00218547.1	1.26,1.12,1.22,1.20,	0.00531	0.10508	0.833333	2.45967	-0.263034	ALDH18A1 Isoform Short of Delta-1-pyrroline-5-carboxylate synthetase
IPI00017963.1	1.57,1.42,1.25,1.37,	0.00573	0.10915	0.714286	1.75548	-0.485427	SNRPD2 Small nuclear ribonucleoprotein Sm D2
IPI00304596.3	0.73,0.67,0.54,0.62,	0.00582	0.10915	1.5625	2.1891	0.643856	NONO Non-POU domain-containing octamer-binding protein
IPI00792829.1	0.71,X,0.68,0.64,	0.00586	0.10915	1.47059	2.91009	0.556393	DDX47 14 kDa protein
IPI00300725.7	X,X,14.79,14.07,	0.00595	0.10915	0.0693001	0.58637	-3.851	KRT6A Keratin, type II cytoskeletal 6A
IPI00293665.8	X,X,14.79,14.07,	0.00595	0.10915	0.0693001	0.58637	-3.851	KRT6B Keratin, type II cytoskeletal 6B
IPI00796776.1	X,X,14.79,14.07,	0.00595	0.10915	0.0693001	0.58637	-3.851	KRT5 60 kDa protein
IPI00299145.9	X,X,14.79,14.07,	0.00595	0.10915	0.0693001	0.58637	-3.851	KRT6C Keratin, type II cytoskeletal 6C
IPI00746182.2	1.25,X,1.34,1.30,	0.00597	0.10915	0.769231	2.6925	-0.378512	SEC31A Isoform 1 of Protein transport protein Sec31A
IPI00852741.1	1.25,X,1.34,1.30,	0.00597	0.10915	0.769231	2.6925	-0.378512	SEC31A Isoform 8 of Protein transport protein Sec31A
IPI00445429.2	1.25,X,1.34,1.30,	0.00597	0.10915	0.769231	2.6925	-0.378512	SEC31A Isoform 7 of Protein transport protein Sec31A
IPI00853220.1	1.25,X,1.34,1.30,	0.00597	0.10915	0.769231	2.6925	-0.378512	SEC31A Isoform 6 of Protein transport protein Sec31A
IPI00305152.6	1.25,X,1.34,1.30,	0.00597	0.10915	0.769231	2.6925	-0.378512	SEC31A Isoform 3 of Protein transport protein Sec31A
IPI00795507.1	1.25,X,1.34,1.30,	0.00597	0.10915	0.769231	2.6925	-0.378512	SEC31A Isoform 2 of Protein transport protein Sec31A
IPI00515103.2	1.25,X,1.34,1.30,	0.00597	0.10915	0.769231	2.6925	-0.378512	SEC31A Isoform 4 of Protein transport protein Sec31A
IPI00007752.1	0.90,0.89,0.91,0.84,	0.00629	0.11412	1.13636	3.01323	0.184425	TUBB2C Tubulin beta-2C chain
IPI00015602.1	1.22,1.52,1.35,1.38,	0.00631	0.11412	0.729927	1.8193	-0.454176	TOMM70A Mitochondrial precursor proteins import receptor
IPI00163187.10	1.88,1.97,1.39,1.63,	0.0066	0.1181	0.581395	1.1652	-0.782409	FSCN1 Fascin
IPI00747810.2	1.88,1.97,1.39,1.63,	0.0066	0.1181	0.581395	1.1652	-0.782409	FSCN1 FSCN1 protein (Fragment)
IPI00006586.1	X,1.39,1.40,X,	0.00685	0.12192	0.714286	4.30103	-0.485427	TOX4 TOX high mobility group box family member 4
IPI00004902.1	1.80,1.44,1.45,1.36,	0.00704	0.12417	0.662252	1.41612	-0.594549	ETFB Isoform 1 of Electron transfer flavoprotein subunit beta
IPI00289499.3	0.89,0.80,0.80,0.77,	0.00705	0.12417	1.21951	2.56864	0.286304	ATIC Bifunctional purine biosynthesis protein PURH
IPI00006615.3	1.44,1.25,1.57,1.31,	0.00754	0.13142	0.719424	1.69272	-0.475085	CLPB Isoform 1 of Caseinolytic peptidase B protein homolog
IPI00216192.3	1.44,1.25,1.57,1.31,	0.00754	0.13142	0.719424	1.69272	-0.475085	CLPB Isoform 2 of Caseinolytic peptidase B protein homolog
IPI00215901.1	1.63,1.35,1.29,1.60,	0.00774	0.13352	0.680272	1.52637	-0.555816	AK2 Isoform 1 of Adenylate kinase isoenzyme 2, mitochondrial
IPI00218988.4	1.63,1.35,1.29,1.60,	0.00774	0.13352	0.680272	1.52637	-0.555816	AK2 Isoform 2 of Adenylate kinase isoenzyme 2, mitochondrial
IPI00479191.2	0.88,0.84,X,0.86,	0.00782	0.13422	1.16279	3.39794	0.217591	HNRNPH1 HNRPH1 protein
IPI00028031.2	2.17,1.40,1.73,1.87,	0.00824	0.13821	0.558659	0.99072	-0.83996	ACADVL Isoform 1 of Very long-chain specific acyl-CoA dehydrogenase, mitochondrial precursor
IPI00178744.4	2.17,1.40,1.73,1.87,	0.00824	0.13821	0.558659	0.99072	-0.83996	ACADVL Isoform 2 of Very long-chain specific acyl-CoA dehydrogenase, mitochondrial precursor
IPI00170935.1	1.49,1.32,1.33,1.19,	0.00853	0.13821	0.75188	1.82131	-0.411426	LRRC47 Leucine-rich repeat-containing protein 47
IPI00305304.3	1.45,X,1.64,1.47,	0.00861	0.13821	0.657895	1.96257	-0.604071	LASS2 LAG1 longevity assurance homolog 2
IPI00642091.1	1.45,X,1.64,1.47,	0.00861	0.13821	0.657895	1.96257	-0.604071	LASS2 LAG1 homolog, ceramide synthase 2
IPI00641012.1	1.45,X,1.64,1.47,	0.00861	0.13821	0.657895	1.96257	-0.604071	LASS2 LAG1 homolog, ceramide synthase 2
IPI00641435.1	1.45,X,1.64,1.47,	0.00861	0.13821	0.657895	1.96257	-0.604071	LASS2 LAG1 homolog, ceramide synthase 2
IPI00642378.2	1.45,X,1.64,1.47,	0.00861	0.13821	0.657895	1.96257	-0.604071	LASS2 cDNA FLJ75329, highly similar to Homo sapiens LAG1 longevity assurance homolog 2 (S. cerevisiae), transcript variant 2, mRNA
IPI00037448.3	1.34,X,1.38,1.49,	0.00865	0.13821	0.714286	2.21968	-0.485427	GRHPR Glyoxylate reductase/hydroxypyruvate reductase
IPI00158627.1	2.18,X,2.08,1.76,	0.00868	0.13821	0.497512	1.31758	-1.0072	AKAP1 Isoform 2 of A kinase anchor protein 1, mitochondrial precursor
IPI00022585.1	2.18,X,2.08,1.76,	0.00868	0.13821	0.497512	1.31758	-1.0072	AKAP1 Isoform 1 of A kinase anchor protein 1, mitochondrial precursor
IPI00478232.3	0.40,X,X,0.41,	0.00869	0.13821	2.5	4.30103	1.32193	TOP2A Isoform 1 of DNA topoisomerase 2-alpha
IPI00414101.4	0.40,X,X,0.41,	0.00869	0.13821	2.5	4.30103	1.32193	TOP2A Isoform 2 of DNA topoisomerase 2-alpha
IPI00879004.1	0.40,X,X,0.41,	0.00869	0.13821	2.5	4.30103	1.32193	TOP2A Isoform 4 of DNA topoisomerase 2-alpha
IPI00218753.1	0.40,X,X,0.41,	0.00869	0.13821	2.5	4.30103	1.32193	TOP2A Isoform 3 of DNA topoisomerase 2-alpha
IPI00647354.1	0.32,X,X,0.33,	0.00871	0.13821	3.125	4.30103	1.64386	RCL1 RNA terminal phosphate cyclase-like 1
IPI00024742.7	1.18,1.43,1.41,1.27,	0.00894	0.13846	0.757576	1.85109	-0.400538	UQCRQ Cytochrome b-c1 complex subunit 8
IPI00003881.5	0.88,0.90,0.93,0.94,	0.00896	0.13846	1.0989	3.11919	0.136062	HNRNPF Heterogeneous nuclear ribonucleoprotein F
IPI00639961.2	1.49,1.51,X,1.35,	0.00898	0.13846	0.689655	2.11919	-0.536053	BAG3 35 kDa protein
IPI00641582.1	1.49,1.51,X,1.35,	0.00898	0.13846	0.689655	2.11919	-0.536053	BAG3 BAG family molecular chaperone regulator 3
IPI00792207.1	1.27,1.19,X,1.26,	0.00899	0.13846	0.806452	2.72125	-0.31034	ALDH2 Mitochondrial aldehyde dehydrogenase 2 variant (Fragment)
IPI00216308.5	2.24,1.56,1.52,1.65,	0.00903	0.13846	0.574713	0.94708	-0.799087	VDAC1 Voltage-dependent anion-selective channel protein 1
IPI00871726.1	1.52,1.47,X,1.35,	0.00908	0.13846	0.689655	2.11748	-0.536053	MAP4 128 kDa protein
IPI00027230.3	1.61,1.44,1.23,1.36,	0.00915	0.13846	0.70922	1.59739	-0.495695	HSP90B1 Endoplasmin precursor
IPI00328361.5	X,1.30,X,1.31,	0.00916	0.13846	0.763359	4.30103	-0.389567	SARS2 Seryl-tRNA synthetase, mitochondrial precursor
IPI00012912.1	1.78,1.43,1.44,1.31,	0.00917	0.13846	0.671141	1.3886	-0.575312	CPT2 Carnitine O-palmitoyltransferase 2, mitochondrial precursor
IPI00015972.1	1.37,1.36,1.17,1.21,	0.00918	0.13846	0.78125	1.97922	-0.356144	COX6C Cytochrome c oxidase polypeptide VIc precursor
IPI00221325.3	0.72,0.60,0.51,0.47,	0.00922	0.13846	1.72414	1.91009	0.785875	RANBP2 E3 SUMO-protein ligase RanBP2
IPI00440493.2	1.32,1.16,1.21,1.15,	0.00928	0.13875	0.826446	2.21681	-0.275007	ATP5A1 ATP synthase subunit alpha, mitochondrial precursor
IPI00219427.1	X,1.48,1.41,1.32,	0.0095	0.13907	0.714286	2.19179	-0.485427	PVR Isoform Delta of Poliovirus receptor precursor
IPI00299158.1	X,1.48,1.41,1.32,	0.0095	0.13907	0.714286	2.19179	-0.485427	PVR Isoform Alpha of Poliovirus receptor precursor
IPI00219426.1	X,1.48,1.41,1.32,	0.0095	0.13907	0.714286	2.19179	-0.485427	PVR Isoform Gamma of Poliovirus receptor precursor
IPI00219425.3	X,1.48,1.41,1.32,	0.0095	0.13907	0.714286	2.19179	-0.485427	PVR Isoform Beta of Poliovirus receptor precursor
IPI00024279.4	0.40,X,0.32,0.44,	0.00955	0.13907	2.5641	2.42829	1.35845	HEATR1 HEAT repeat-containing protein 1
IPI00641437.1	0.40,X,0.32,0.44,	0.00955	0.13907	2.5641	2.42829	1.35845	HEATR1 HEAT repeat containing 1
IPI00382990.1	3.31,5.15,3.60,X,	0.00961	0.13934	0.248756	0.00935	-2.0072	DERP12
IPI00025344.1	1.73,X,1.76,X,	0.00983	0.14175	0.574713	3.34679	-0.799087	NDUFS6 NADH dehydrogenase [ubiquinone] iron-sulfur protein 6, mitochondrial precursor
IPI00411886.4	0.63,X,0.53,0.61,	0.00986	0.14175	1.69492	2.55284	0.761213	NOC2L Nucleolar complex protein 2 homolog
IPI00182406.4	1.75,X,X,1.72,	0.00999	0.14301	0.578035	3.34679	-0.790772	C12orf11 cDNA FLJ10360 fis, clone NT2RM2001247
IPI00844578.1	0.65,0.82,0.70,0.61,	0.01017	0.14497	1.42857	2.08092	0.514573	DHX9 ATP-dependent RNA helicase A
IPI00221091.9	0.92,0.90,0.92,0.96,	0.01023	0.14516	1.08696	3.20066	0.120294	RPS15A 40S ribosomal protein S15a
IPI00025874.2	1.03,1.06,1.04,1.03,	0.01027	0.14516	0.961538	3.69897	-0.0565835	RPN1 Dolichyl-diphosphooligosaccharide--protein glycosyltransferase 67 kDa subunit precursor
IPI00022002.5	X,1.60,1.48,1.39,	0.01034	0.14554	0.671141	1.95468	-0.575312	MRPS27 Mitochondrial 28S ribosomal protein S27
IPI00030363.1	2.06,1.55,1.41,1.50,	0.01081	0.15089	0.613497	1.06788	-0.704872	ACAT1 Acetyl-CoA acetyltransferase, mitochondrial precursor
IPI00440499.1	2.06,1.55,1.41,1.50,	0.01081	0.15089	0.613497	1.06788	-0.704872	ACAT1 ACAT1 protein
IPI00645452.1	0.91,0.90,0.93,X,	0.01108	0.15111	1.0989	3.63827	0.136062	TUBB Tubulin, beta polypeptide
IPI00412924.2	2.44,X,2.06,1.86,	0.0111	0.15111	0.471698	1.06148	-1.08406	APP Isoform APP751 of Amyloid beta A4 protein precursor (Fragment)
IPI00219186.1	2.44,X,2.06,1.86,	0.0111	0.15111	0.471698	1.06148	-1.08406	APP Isoform APP714 of Amyloid beta A4 protein precursor (Fragment)
IPI00006608.1	2.44,X,2.06,1.86,	0.0111	0.15111	0.471698	1.06148	-1.08406	APP Isoform APP770 of Amyloid beta A4 protein precursor (Fragment)
IPI00394658.1	2.44,X,2.06,1.86,	0.0111	0.15111	0.471698	1.06148	-1.08406	APP Isoform APP639 of Amyloid beta A4 protein precursor (Fragment)
IPI00412568.3	2.44,X,2.06,1.86,	0.0111	0.15111	0.471698	1.06148	-1.08406	APP Isoform APP695 of Amyloid beta A4 protein precursor (Fragment)
IPI00030364.1	1.48,1.33,X,1.34,	0.01116	0.15111	0.724638	2.15304	-0.464668	TAF10 Transcription initiation factor TFIID subunit 10
IPI00005904.3	1.10,1.09,1.20,1.13,	0.01121	0.15111	0.884956	2.6073	-0.176323	DDX20 Probable ATP-dependent RNA helicase DDX20
IPI00012382.3	1.13,1.09,X,1.10,	0.01123	0.15111	0.900901	3.36653	-0.15056	SNRPA U1 small nuclear ribonucleoprotein A
IPI00009480.1	2.22,X,1.74,2.16,	0.01166	0.15565	0.490196	1.16494	-1.02857	COPS8 COP9 signalosome complex subunit 8
IPI00377080.1	2.22,X,1.74,2.16,	0.01166	0.15565	0.490196	1.16494	-1.02857	COPS8 COP9 signalosome subunit 8 isoform 2
IPI00217466.3	0.75,0.67,X,0.66,	0.01181	0.15703	1.44928	2.61439	0.535332	HIST1H1D Histone H1.3
IPI00784154.1	1.57,1.34,1.23,1.27,	0.01189	0.15712	0.740741	1.63658	-0.432959	HSPD1 60 kDa heat shock protein, mitochondrial precursor
IPI00220739.3	2.28,1.80,1.36,1.83,	0.01191	0.15712	0.549451	0.8501	-0.863938	PGRMC1 Membrane-associated progesterone receptor component 1
IPI00844264.6	1.08,X,1.09,1.06,	0.01215	0.15943	0.925926	3.63827	-0.111031	CSDE1 Putative uncharacterized protein DKFZp779B0247
IPI00029534.1	2.29,1.62,1.49,1.55,	0.01218	0.15943	0.574713	0.85858	-0.799087	PPAT Amidophosphoribosyltransferase precursor
IPI00009771.6	1.87,1.47,1.28,1.56,	0.01233	0.16015	0.649351	1.21774	-0.62293	LMNB2 Lamin-B2
IPI00879819.1	1.87,1.47,1.28,1.56,	0.01233	0.16015	0.649351	1.21774	-0.62293	LMNB2 Lamin-B2
IPI00021570.1	X,1.57,1.36,1.43,	0.01255	0.16167	0.689655	1.94195	-0.536053	EDF1 Isoform 1 of Endothelial differentiation-related factor 1
IPI00006715.3	0.58,X,0.61,0.49,	0.01261	0.16167	1.78571	2.40894	0.836501	RAD21 Double-strand-break repair protein rad21 homolog
IPI00604664.4	1.63,2.40,1.59,1.53,	0.01264	0.16167	0.558659	0.77361	-0.83996	NDUFS1 NADH-ubiquinone oxidoreductase 75 kDa subunit, mitochondrial precursor
IPI00220855.3	X,X,0.11,0.12,	0.0128	0.16167	9.09091	4.30103	3.18442	H2AFJ H2A histone family, member J
IPI00641181.5	1.14,1.43,1.32,1.27,	0.01287	0.16167	0.775194	1.83953	-0.367371	MARCKSL1 MARCKS-related protein
IPI00179964.5	0.92,0.79,0.80,0.81,	0.01291	0.16167	1.20482	2.43533	0.268817	PTBP1 Isoform 1 of Polypyrimidine tract-binding protein 1
IPI00334175.3	0.92,0.79,0.80,0.81,	0.01291	0.16167	1.20482	2.43533	0.268817	PTBP1 Isoform 2 of Polypyrimidine tract-binding protein 1
IPI00183626.8	0.92,0.79,0.80,0.81,	0.01291	0.16167	1.20482	2.43533	0.268817	PTBP1 polypyrimidine tract-binding protein 1 isoform a
IPI00027834.3	0.76,0.55,0.73,0.70,	0.01301	0.16167	1.47059	2.06048	0.556393	HNRNPL heterogeneous nuclear ribonucleoprotein L isoform a
IPI00868938.1	2.77,2.05,X,2.11,	0.01315	0.16167	0.4329	0.79697	-1.20789	Beta-2-microglobulin
IPI00645869.1	0.73,0.75,0.76,0.57,	0.01317	0.16167	1.42857	2.09909	0.514573	LAS1L Isoform 2 of LAS1-like protein
IPI00009917.3	0.73,0.75,0.76,0.57,	0.01317	0.16167	1.42857	2.09909	0.514573	LAS1L Isoform 3 of LAS1-like protein
IPI00641990.1	0.73,0.75,0.76,0.57,	0.01317	0.16167	1.42857	2.09909	0.514573	LAS1L Isoform 1 of LAS1-like protein
IPI00373877.3	0.72,X,0.71,X,	0.01327	0.16167	1.38889	4.30103	0.473931	ZNF326 Isoform 1 of Zinc finger protein 326
IPI00872597.1	0.72,X,0.71,X,	0.01327	0.16167	1.38889	4.30103	0.473931	ZNF326 Uncharacterized protein ZNF326
IPI00337602.4	0.72,X,0.71,X,	0.01327	0.16167	1.38889	4.30103	0.473931	ZNF326 56 kDa protein
IPI00013452.9	0.86,0.86,0.82,0.73,	0.01333	0.16167	1.21951	2.42481	0.286304	EPRS Bifunctional aminoacyl-tRNA synthetase
IPI00054042.1	1.15,1.32,1.24,1.13,	0.01336	0.16167	0.826446	2.1152	-0.275007	GTF2I Isoform 1 of General transcription factor II-I
IPI00293242.1	1.15,1.32,1.24,1.13,	0.01336	0.16167	0.826446	2.1152	-0.275007	GTF2I Isoform 2 of General transcription factor II-I
IPI00028520.2	1.57,1.36,X,1.41,	0.0135	0.16277	0.689655	1.91973	-0.536053	NDUFV1 Isoform 1 of NADH dehydrogenase [ubiquinone] flavoprotein 1, mitochondrial precursor
IPI00016179.1	1.31,X,1.23,1.37,	0.01374	0.16402	0.769231	2.30715	-0.378512	S100A13 Protein S100-A13
IPI00292059.1	0.79,0.61,0.54,0.51,	0.01385	0.16402	1.63934	1.80244	0.713119	NUP153 Nuclear pore complex protein Nup153
IPI00396171.3	1.52,1.47,1.16,1.35,	0.01388	0.16402	0.724638	1.59125	-0.464668	MAP4 Isoform 1 of Microtubule-associated protein 4
IPI00011274.3	0.78,X,0.80,0.72,	0.01388	0.16402	1.2987	2.76195	0.37707	HNRPDL Isoform 1 of Heterogeneous nuclear ribonucleoprotein D-like
IPI00023086.3	1.40,1.29,1.44,1.14,	0.01391	0.16402	0.757576	1.74425	-0.400538	MRPL15 39S ribosomal protein L15, mitochondrial precursor
IPI00291006.1	1.94,1.57,1.28,1.51,	0.01395	0.16402	0.632911	1.12592	-0.659925	MDH2 Malate dehydrogenase, mitochondrial precursor
IPI00645320.1	X,X,0.73,0.74,	0.01406	0.16402	1.35135	4.30103	0.434403	CTNNBL1 Isoform 3 of Beta-catenin-like protein 1
IPI00472981.3	X,X,0.73,0.74,	0.01406	0.16402	1.35135	4.30103	0.434403	CTNNBL1 Isoform 2 of Beta-catenin-like protein 1
IPI00844214.1	X,X,0.73,0.74,	0.01406	0.16402	1.35135	4.30103	0.434403	CTNNBL1 Isoform 1 of Beta-catenin-like protein 1
IPI00156032.6	0.59,X,0.65,0.52,	0.01414	0.16402	1.69492	2.37366	0.761213	KRR1 KRR1 small subunit processome component homolog
IPI00807529.1	0.59,X,0.65,0.52,	0.01414	0.16402	1.69492	2.37366	0.761213	KRR1 HRB2 variant B
IPI00029557.3	1.61,1.52,1.49,1.17,	0.01423	0.1645	0.689655	1.4338	-0.536053	GRPEL1 GrpE protein homolog 1, mitochondrial precursor
IPI00010810.1	X,1.12,1.16,1.19,	0.01433	0.16509	0.862069	2.91009	-0.214125	ETFA Electron transfer flavoprotein subunit alpha, mitochondrial precursor
IPI00218207.1	1.66,1.48,1.40,X,	0.01451	0.16603	0.662252	1.75129	-0.594549	SPTBN2 Isoform 2 of Spectrin beta chain, brain 2
IPI00012645.1	1.66,1.48,1.40,X,	0.01451	0.16603	0.662252	1.75129	-0.594549	SPTBN2 Isoform 1 of Spectrin beta chain, brain 2
IPI00011200.5	X,0.82,0.79,0.74,	0.01466	0.16717	1.28205	2.78781	0.358454	PHGDH D-3-phosphoglycerate dehydrogenase
IPI00220301.5	1.50,1.28,1.20,1.22,	0.01477	0.16786	0.769231	1.72285	-0.378512	PRDX6 Peroxiredoxin-6
IPI00334190.4	1.46,1.24,1.24,1.17,	0.01487	0.16786	0.78125	1.79888	-0.356144	STOML2 Stomatin-like protein 2
IPI00419373.1	0.86,0.71,0.85,0.79,	0.01492	0.16786	1.25	2.32239	0.321928	HNRNPA3 Isoform 1 of Heterogeneous nuclear ribonucleoprotein A3
IPI00455134.1	0.86,0.71,0.85,0.79,	0.01492	0.16786	1.25	2.32239	0.321928	HNRNPA3 Isoform 2 of Heterogeneous nuclear ribonucleoprotein A3
IPI00022334.1	1.17,1.07,1.22,1.14,	0.01501	0.16831	0.869565	2.40561	-0.201634	OAT Ornithine aminotransferase, mitochondrial precursor
IPI00015953.3	0.93,0.91,0.97,0.92,	0.01518	0.16965	1.07527	3.16115	0.104697	DDX21 Isoform 1 of Nucleolar RNA helicase 2
IPI00008557.5	0.94,0.95,0.94,0.98,	0.01581	0.17611	1.05263	3.4437	0.0740006	IGF2BP1 Insulin-like growth factor 2 mRNA-binding protein 1
IPI00008477.1	0.80,X,0.82,0.74,	0.01609	0.17805	1.26582	2.76195	0.340075	TPX2 Targeting protein for Xklp2
IPI00102661.2	0.80,X,0.82,0.74,	0.01609	0.17805	1.26582	2.76195	0.340075	TPX2 Hepatocellular carcinoma-associated antigen 90
IPI00295772.5	1.34,1.22,X,1.23,	0.0162	0.17868	0.793651	2.3536	-0.333424	CYP51A1 cytochrome P450, family 51
IPI00301936.3	0.85,0.64,0.61,0.59,	0.01638	0.18007	1.49254	1.84103	0.577767	ELAVL1 ELAV-like protein 1
IPI00477946.1	0.78,0.85,X,0.78,	0.01656	0.18146	1.25	2.78781	0.321928	FUSIP1 FUSIP1 protein
IPI00001539.8	1.92,1.32,1.35,1.55,	0.01677	0.18257	0.649351	1.11748	-0.62293	ACAA2 3-ketoacyl-CoA thiolase, mitochondrial
IPI00873829.1	1.92,1.32,1.35,1.55,	0.01677	0.18257	0.649351	1.11748	-0.62293	ACAA2 Uncharacterized protein ACAA2 (Fragment)
IPI00879039.1	0.60,X,0.46,0.45,	0.01722	0.1837	2	2.15304	1	PES1 20 kDa protein
IPI00554461.1	0.60,X,0.46,0.45,	0.01722	0.1837	2	2.15304	1	PES1 Isoform 2 of Pescadillo homolog 1
IPI00878536.1	0.60,X,0.46,0.45,	0.01722	0.1837	2	2.15304	1	PES1 66 kDa protein
IPI00003768.1	0.60,X,0.46,0.45,	0.01722	0.1837	2	2.15304	1	PES1 Isoform 1 of Pescadillo homolog 1
IPI00797626.1	0.58,X,0.61,0.47,	0.01736	0.1837	1.81818	2.2652	0.862496	MYL6B 11 kDa protein
IPI00793089.1	0.58,X,0.61,0.47,	0.01736	0.1837	1.81818	2.2652	0.862496	MYL6B 13 kDa protein
IPI00796500.1	0.58,X,0.61,0.47,	0.01736	0.1837	1.81818	2.2652	0.862496	MYL6B 10 kDa protein
IPI00795944.1	0.58,X,0.61,0.47,	0.01736	0.1837	1.81818	2.2652	0.862496	MYL6B 8 kDa protein
IPI00759575.1	1.55,1.32,1.40,X,	0.01742	0.1837	0.704225	1.8655	-0.505891	GSR Isoform Cytoplasmic of Glutathione reductase, mitochondrial precursor
IPI00016862.1	1.55,1.32,1.40,X,	0.01742	0.1837	0.704225	1.8655	-0.505891	GSR Isoform Mitochondrial of Glutathione reductase, mitochondrial precursor
IPI00472279.2	0.87,X,0.91,0.86,	0.01762	0.18388	1.13636	3.1549	0.184425	SMC2 SMC2 protein
IPI00232806.2	0.87,X,0.91,0.86,	0.01762	0.18388	1.13636	3.1549	0.184425	SMC2 structural maintenance of chromosomes 2-like 1
IPI00007927.3	0.87,X,0.91,0.86,	0.01762	0.18388	1.13636	3.1549	0.184425	SMC2 Isoform 1 of Structural maintenance of chromosomes protein 2
IPI00647510.4	X,0.45,0.47,X,	0.01782	0.18388	2.17391	3.69897	1.12029	SMARCA1 SWI/SNF related, matrix associated, actin dependent regulator of chromatin, subfamily a, member 1
IPI00646130.2	X,0.45,0.47,X,	0.01782	0.18388	2.17391	3.69897	1.12029	SMARCA1 Isoform 2 of Probable global transcription activator SNF2L1
IPI00216046.2	X,0.45,0.47,X,	0.01782	0.18388	2.17391	3.69897	1.12029	SMARCA1 Isoform 1 of Probable global transcription activator SNF2L1
IPI00297211.1	X,0.45,0.47,X,	0.01782	0.18388	2.17391	3.69897	1.12029	SMARCA5 SWI/SNF-related matrix-associated actin-dependent regulator of chromatin subfamily A member 5
IPI00027442.4	0.88,0.77,0.67,0.77,	0.018	0.18447	1.2987	2.13312	0.37707	AARS Alanyl-tRNA synthetase, cytoplasmic
IPI00169383.3	1.85,1.48,1.26,1.37,	0.01813	0.18447	0.671141	1.18263	-0.575312	PGK1 Phosphoglycerate kinase 1
IPI00465365.4	0.74,0.90,0.85,0.81,	0.01817	0.18447	1.20482	2.34008	0.268817	HNRNPA1 Isoform A1-A of Heterogeneous nuclear ribonucleoprotein A1
IPI00215965.2	0.74,0.90,0.85,0.81,	0.01817	0.18447	1.20482	2.34008	0.268817	HNRNPA1 Isoform A1-B of Heterogeneous nuclear ribonucleoprotein A1
IPI00031370.3	0.89,0.83,0.94,0.84,	0.01823	0.18447	1.13636	2.59007	0.184425	TUBB2B Tubulin beta-2B chain
IPI00027808.1	0.71,0.52,0.78,0.68,	0.01835	0.18447	1.49254	1.91757	0.577767	POLR2B DNA-directed RNA polymerase II subunit RPB2
IPI00010590.2	1.84,1.56,1.47,X,	0.01903	0.18447	0.617284	1.42911	-0.695994	HELLS Isoform 1 of Lymphoid-specific helicase
IPI00807726.1	1.84,1.56,1.47,X,	0.01903	0.18447	0.617284	1.42911	-0.695994	HELLS Isoform 5 of Lymphoid-specific helicase
IPI00807597.1	1.84,1.56,1.47,X,	0.01903	0.18447	0.617284	1.42911	-0.695994	HELLS Isoform 4 of Lymphoid-specific helicase
IPI00807553.1	1.84,1.56,1.47,X,	0.01903	0.18447	0.617284	1.42911	-0.695994	HELLS Isoform 6 of Lymphoid-specific helicase
IPI00807455.1	1.84,1.56,1.47,X,	0.01903	0.18447	0.617284	1.42911	-0.695994	HELLS Isoform 2 of Lymphoid-specific helicase
IPI00807574.1	1.84,1.56,1.47,X,	0.01903	0.18447	0.617284	1.42911	-0.695994	HELLS Isoform 3 of Lymphoid-specific helicase
IPI00844388.1	1.84,1.56,1.47,X,	0.01903	0.18447	0.617284	1.42911	-0.695994	HELLS 103 kDa protein
IPI00847896.1	0.82,X,0.81,X,	0.01908	0.18447	1.21951	4.30103	0.286304	GRWD1 KIAA1942 protein (Fragment)
IPI00307409.5	1.35,1.46,1.26,X,	0.01914	0.18447	0.735294	1.9987	-0.443607	MRPL9 39S ribosomal protein L9, mitochondrial precursor
IPI00741537.3	1.29,X,1.52,1.46,	0.01926	0.18447	0.704225	1.8468	-0.505891	KIAA0515 hypothetical protein LOC84726
IPI00844323.1	1.29,X,1.52,1.46,	0.01926	0.18447	0.704225	1.8468	-0.505891	KIAA0515 Isoform 1 of Uncharacterized protein KIAA0515
IPI00012535.1	1.50,1.39,1.12,1.47,	0.01927	0.18447	0.729927	1.52389	-0.454176	DNAJA1 DnaJ homolog subfamily A member 1
IPI00299573.12	1.15,1.37,1.38,1.16,	0.01943	0.18447	0.793651	1.79129	-0.333424	RPL7A 60S ribosomal protein L7a
IPI00300127.3	X,0.24,0.35,0.41,	0.01943	0.18447	3.0303	2.12901	1.59946	NAT10 N-acetyltransferase 10
IPI00008167.1	1.67,1.70,1.31,1.23,	0.01944	0.18447	0.675676	1.23195	-0.565597	ATP1B3 Sodium/potassium-transporting ATPase subunit beta-3
IPI00465294.2	1.15,1.24,1.07,1.14,	0.01951	0.18447	0.869565	2.31247	-0.201634	CDC5L Cell division cycle 5-like protein
IPI00220684.1	0.93,0.77,0.83,0.82,	0.01964	0.18447	1.19048	2.34775	0.251539	HNRNPD Isoform 3 of Heterogeneous nuclear ribonucleoprotein D0
IPI00028888.1	0.93,0.77,0.83,0.82,	0.01964	0.18447	1.19048	2.34775	0.251539	HNRNPD Isoform 1 of Heterogeneous nuclear ribonucleoprotein D0
IPI00219034.3	1.48,X,1.90,1.64,	0.01965	0.18447	0.598802	1.34746	-0.739848	NDUFA8 NADH dehydrogenase [ubiquinone] 1 alpha subcomplex subunit 8
IPI00012074.3	0.78,0.77,0.82,0.61,	0.0198	0.18447	1.35135	2.06702	0.434403	HNRNPR Heterogeneous nuclear ribonucleoprotein R
IPI00644055.2	0.78,0.77,0.82,0.61,	0.0198	0.18447	1.35135	2.06702	0.434403	HNRNPR heterogeneous nuclear ribonucleoprotein R isoform 1
IPI00887991.1	X,0.59,X,0.57,	0.02014	0.18447	1.72414	3.69897	0.785875	LOC649330 similar to heterogeneous nuclear ribonucleoprotein C-like 1
IPI00887544.1	X,0.59,X,0.57,	0.02014	0.18447	1.72414	3.69897	0.785875	LOC652665 similar to heterogeneous nuclear ribonucleoprotein C-like 1, partial
IPI00027569.1	X,0.59,X,0.57,	0.02014	0.18447	1.72414	3.69897	0.785875	HNRNPCL1 Heterogeneous nuclear ribonucleoprotein C-like 1
IPI00027831.1	0.82,0.88,0.81,X,	0.02019	0.18447	1.19048	2.84466	0.251539	GRWD1 Glutamate-rich WD repeat-containing protein 1
IPI00221088.5	0.87,0.86,0.96,0.86,	0.02031	0.18447	1.1236	2.62709	0.168123	RPS9 40S ribosomal protein S9
IPI00219038.9	0.48,0.09,0.22,0.22,	0.02038	0.18447	4	1.57251	2	H3F3B;H3F3A Histone H3.3
IPI00872260.1	0.86,X,0.85,0.79,	0.02043	0.18447	1.20482	2.84466	0.268817	HNRNPA3 37 kDa protein
IPI00031564.1	X,X,1.14,1.15,	0.02053	0.18447	0.877193	4.30103	-0.189034	C7orf24 Uncharacterized protein C7orf24
IPI00020301.1	X,X,1.14,1.15,	0.02053	0.18447	0.877193	4.30103	-0.189034	C7orf24 C7orf24 protein
IPI00513743.1	1.41,1.38,X,X,	0.02056	0.18447	0.714286	3.34679	-0.485427	HSPH1 Heat shock 105kDa/110kDa protein 1
IPI00419919.5	1.66,1.32,1.18,1.38,	0.02078	0.18447	0.724638	1.39115	-0.464668	RPL29P4;RPL29 60S ribosomal protein L29
IPI00796934.2	1.66,1.32,1.18,1.38,	0.02078	0.18447	0.724638	1.39115	-0.464668	RPL29P4;RPL29 cDNA FLJ78093, highly similar to Homo sapiens ribosomal protein L29 (RPL29), mRNA
IPI00027252.6	1.67,1.27,1.21,1.39,	0.02079	0.18447	0.724638	1.37986	-0.464668	PHB2 Prohibitin-2
IPI00472724.1	1.15,1.15,X,1.09,	0.0208	0.18447	0.884956	2.92082	-0.176323	EEF1AL3 Elongation factor 1-alpha
IPI00026496.3	1.25,X,1.17,1.15,	0.02083	0.18447	0.840336	2.55284	-0.250962	NPM3 Nucleoplasmin-3
IPI00024425.5	1.28,1.26,X,X,	0.02097	0.18447	0.787402	3.69897	-0.344828	KIAA0664 Putative eukaryotic translation initiation factor 3 subunit
IPI00014238.2	1.04,1.10,1.04,1.08,	0.02098	0.18447	0.943396	3.04576	-0.0840643	KARS Lysyl-tRNA synthetase
IPI00307092.2	1.04,1.10,1.04,1.08,	0.02098	0.18447	0.943396	3.04576	-0.0840643	KARS Lysyl-tRNA synthetase
IPI00294891.5	X,0.65,0.52,0.65,	0.021	0.18447	1.63934	2.24949	0.713119	NOL1 Uncharacterized protein NOL1
IPI00744698.3	2.03,X,X,1.94,	0.02105	0.18447	0.505051	2.39254	-0.9855	UBE2S;LOC731049 Ubiquitin carrier protein
IPI00303568.3	1.34,X,1.47,1.26,	0.02117	0.18447	0.735294	1.94962	-0.443607	PTGES2 Prostaglandin E synthase 2
IPI00015973.1	1.43,1.18,1.60,1.25,	0.02118	0.18447	0.735294	1.44818	-0.443607	EPB41L2 Band 4.1-like protein 2
IPI00013891.1	0.63,0.76,0.65,X,	0.02153	0.18447	1.47059	2.3098	0.556393	TRA2A Isoform Long of Transformer-2 protein homolog
IPI00011126.6	0.78,0.92,0.77,0.86,	0.02163	0.18447	1.20482	2.29843	0.268817	PSMC1 26S protease regulatory subunit 4
IPI00848107.1	0.78,0.92,0.77,0.86,	0.02163	0.18447	1.20482	2.29843	0.268817	- 26S protease regulatory subunit 4
IPI00018349.5	0.87,0.95,0.82,0.85,	0.02174	0.18447	1.14943	2.51004	0.200913	MCM4 DNA replication licensing factor MCM4
IPI00872944.1	1.85,1.40,1.28,1.32,	0.02194	0.18447	0.684932	1.15971	-0.545968	NUCKS1 34 kDa protein
IPI00022145.6	1.85,1.40,1.28,1.32,	0.02194	0.18447	0.684932	1.15971	-0.545968	NUCKS1 Isoform 1 of Nuclear ubiquitous casein and cyclin-dependent kinases substrate
IPI00013683.2	0.88,0.83,0.89,X,	0.02195	0.18447	1.14943	2.98716	0.200913	TUBB3 Tubulin beta-3 chain
IPI00303476.1	1.45,1.24,1.12,1.26,	0.02199	0.18447	0.787402	1.73002	-0.344828	ATP5B ATP synthase subunit beta, mitochondrial precursor
IPI00455531.2	1.85,1.29,1.34,1.35,	0.02224	0.18447	0.684932	1.16015	-0.545968	LOC729317;VDAC2 Uncharacterized protein ENSP00000367226
IPI00855973.1	1.85,1.29,1.34,1.35,	0.02224	0.18447	0.684932	1.16015	-0.545968	VDAC2 36 kDa protein
IPI00855744.1	1.85,1.29,1.34,1.35,	0.02224	0.18447	0.684932	1.16015	-0.545968	VDAC2 30 kDa protein
IPI00024145.1	1.85,1.29,1.34,1.35,	0.02224	0.18447	0.684932	1.16015	-0.545968	VDAC2 Voltage-dependent anion-selective channel protein 2
IPI00220447.1	0.63,X,0.65,X,	0.02228	0.18447	1.5625	3.69897	0.643856	TRA2A Isoform Short of Transformer-2 protein homolog
IPI00026970.4	0.69,0.86,0.86,0.73,	0.02231	0.18447	1.28205	2.10958	0.358454	SUPT16H FACT complex subunit SPT16
IPI00746694.1	1.04,X,1.06,1.07,	0.02232	0.18447	0.943396	3.63827	-0.0840643	C22orf32 Similar to Cullin-associated NEDD8-dissociated protein 1
IPI00100160.3	1.04,X,1.06,1.07,	0.02232	0.18447	0.943396	3.63827	-0.0840643	CAND1 Isoform 1 of Cullin-associated NEDD8-dissociated protein 1
IPI00025796.3	1.29,X,1.29,1.48,	0.02246	0.18447	0.740741	1.91973	-0.432959	NDUFS3 NADH dehydrogenase [ubiquinone] iron-sulfur protein 3, mitochondrial precursor
IPI00845406.1	1.49,X,1.45,X,	0.02248	0.18447	0.680272	3.09691	-0.555816	- Mitochondrial 28S ribosomal protein S34
IPI00386497.3	X,1.35,1.38,X,	0.02248	0.18447	0.735294	3.34679	-0.443607	OGDH oxoglutarate (alpha-ketoglutarate) dehydrogenase (lipoamide) isoform 2 precursor
IPI00098902.4	X,1.35,1.38,X,	0.02248	0.18447	0.735294	3.34679	-0.443607	OGDH 2-oxoglutarate dehydrogenase E1 component, mitochondrial precursor
IPI00746655.1	1.22,1.10,1.07,1.14,	0.0225	0.18447	0.884956	2.37469	-0.176323	FAM62A Isoform 2 of Extended-synaptotagmin-1
IPI00022143.3	1.22,1.10,1.07,1.14,	0.0225	0.18447	0.884956	2.37469	-0.176323	FAM62A Isoform 1 of Extended-synaptotagmin-1
IPI00328415.11	2.25,X,1.64,1.76,	0.02281	0.18447	0.531915	0.98117	-0.910733	CYB5R3 Isoform 1 of NADH-cytochrome b5 reductase 3
IPI00446235.2	2.25,X,1.64,1.76,	0.02281	0.18447	0.531915	0.98117	-0.910733	CYB5R3 Isoform 2 of NADH-cytochrome b5 reductase 3
IPI00871319.1	2.25,X,1.64,1.76,	0.02281	0.18447	0.531915	0.98117	-0.910733	CYB5R3 34 kDa protein
IPI00797259.1	1.58,1.12,1.40,1.39,	0.02287	0.18447	0.729927	1.44418	-0.454176	NACA Uncharacterized protein NACAP1
IPI00023748.3	1.58,1.12,1.40,1.39,	0.02287	0.18447	0.729927	1.44418	-0.454176	NACA Nascent polypeptide-associated complex subunit alpha
IPI00797126.1	1.58,1.12,1.40,1.39,	0.02287	0.18447	0.729927	1.44418	-0.454176	NACA nascent polypeptide-associated complex alpha subunit isoform a
IPI00472879.3	1.61,X,1.32,1.44,	0.02295	0.18447	0.684932	1.67305	-0.545968	Novel protein similar to Pre-B cell enhancing factor
IPI00018873.1	1.61,X,1.32,1.44,	0.02295	0.18447	0.684932	1.67305	-0.545968	NAMPT Isoform 1 of Nicotinamide phosphoribosyltransferase
IPI00029629.3	0.85,0.86,0.91,X,	0.02319	0.18447	1.14943	2.98716	0.200913	TRIM25 Tripartite motif-containing protein 25
IPI00011107.2	1.53,2.12,1.40,1.33,	0.02322	0.18447	0.625	0.88817	-0.678072	IDH2 Isocitrate dehydrogenase [NADP], mitochondrial precursor
IPI00027448.3	1.48,1.19,1.20,1.19,	0.02342	0.18447	0.787402	1.68677	-0.344828	ATP5L ATP synthase subunit g, mitochondrial
IPI00174442.2	0.82,0.91,0.71,0.76,	0.02355	0.18447	1.25	2.13077	0.321928	FAM98A Protein FAM98A
IPI00894178.1	0.82,0.91,0.71,0.76,	0.02355	0.18447	1.25	2.13077	0.321928	FAM98A 37 kDa protein
IPI00872161.1	0.82,0.91,0.71,0.76,	0.02355	0.18447	1.25	2.13077	0.321928	FAM98A hypothetical protein LOC25940
IPI00893929.1	0.82,0.91,0.71,0.76,	0.02355	0.18447	1.25	2.13077	0.321928	FAM98A FAM98A protein
IPI00376404.3	0.66,X,X,0.68,	0.02371	0.18447	1.49254	3.69897	0.577767	BPTF bromodomain PHD finger transcription factor isoform 2
IPI00877990.1	0.66,X,X,0.68,	0.02371	0.18447	1.49254	3.69897	0.577767	- 20 kDa protein
IPI00785110.1	0.66,X,X,0.68,	0.02371	0.18447	1.49254	3.69897	0.577767	BPTF Isoform 1 of Nucleosome-remodeling factor subunit BPTF
IPI00254408.6	0.66,X,X,0.68,	0.02371	0.18447	1.49254	3.69897	0.577767	BPTF bromodomain PHD finger transcription factor isoform 1
IPI00854842.4	0.66,X,X,0.68,	0.02371	0.18447	1.49254	3.69897	0.577767	BPTF Uncharacterized protein BPTF
IPI00783302.1	1.23,X,X,1.25,	0.02386	0.18447	0.806452	3.69897	-0.31034	PTCD3 Isoform 1 of Pentatricopeptide repeat-containing protein 3, mitochondrial precursor
IPI00059366.4	0.12,,0.07,0.22,	0.02397	0.18447	7.14286	2.23433	2.8365	H2AFY H2A histone family, member Y isoform 2
IPI00744148.2	0.12,,0.07,0.22,	0.02397	0.18447	7.14286	2.23433	2.8365	H2AFY Isoform 1 of Core histone macro-H2A.1
IPI00304171.6	0.12,NA,0.07,0.22,	0.02397	0.18447	7.14286	2.23433	2.8365	H2AFY Isoform 2 of Core histone macro-H2A.1
IPI00479262.3	X,1.26,1.22,1.14,	0.02398	0.18447	0.826446	2.42829	-0.275007	EIF4G1 Isoform B of Eukaryotic translation initiation factor 4 gamma 1
IPI00384463.3	X,1.26,1.22,1.14,	0.02398	0.18447	0.826446	2.42829	-0.275007	EIF4G1 eukaryotic translation initiation factor 4 gamma, 1 isoform 2
IPI00386533.2	X,1.26,1.22,1.14,	0.02398	0.18447	0.826446	2.42829	-0.275007	EIF4G1 Isoform E of Eukaryotic translation initiation factor 4 gamma 1
IPI00552639.2	X,1.26,1.22,1.14,	0.02398	0.18447	0.826446	2.42829	-0.275007	EIF4G1 Isoform 1 of Eukaryotic translation initiation factor 4 gamma 1
IPI00759560.1	X,1.26,1.22,1.14,	0.02398	0.18447	0.826446	2.42829	-0.275007	EIF4G1 Isoform C of Eukaryotic translation initiation factor 4 gamma 1
IPI00798400.1	X,1.26,1.22,1.14,	0.02398	0.18447	0.826446	2.42829	-0.275007	EIF4G1 eukaryotic translation initiation factor 4 gamma, 1 isoform 3
IPI00644079.2	0.96,0.95,0.98,0.93,	0.02402	0.18447	1.04167	3.36653	0.0588937	HNRNPU heterogeneous nuclear ribonucleoprotein U isoform a
IPI00007306.1	X,X,1.84,1.76,	0.02407	0.18447	0.555556	2.49485	-0.847997	CFDP1 Isoform 1 of Craniofacial development protein 1
IPI00788802.1	1.45,1.26,1.10,1.29,	0.02458	0.18447	0.78125	1.68677	-0.356144	TKT Transketolase variant (Fragment)
IPI00643920.2	1.45,1.26,1.10,1.29,	0.02458	0.18447	0.78125	1.68677	-0.356144	TKT Transketolase
IPI00074587.8	0.78,0.85,0.62,0.78,	0.02459	0.18447	1.31579	2.02273	0.395929	FUSIP1;LOC642558 Isoform 1 of FUS-interacting serine-arginine-rich protein 1
IPI00645384.3	0.78,0.85,0.62,0.78,	0.02459	0.18447	1.31579	2.02273	0.395929	FUSIP1 FUS interacting protein (Serine/arginine-rich) 1
IPI00646643.1	0.78,0.85,0.62,0.78,	0.02459	0.18447	1.31579	2.02273	0.395929	FUSIP1 FUS interacting protein (Serine/arginine-rich) 1
IPI00009071.3	0.78,0.85,0.62,0.78,	0.02459	0.18447	1.31579	2.02273	0.395929	FUSIP1;LOC642558 Isoform 3 of FUS-interacting serine-arginine-rich protein 1
IPI00887543.1	0.78,0.85,0.62,0.78,	0.02459	0.18447	1.31579	2.02273	0.395929	LOC653884 hypothetical protein, partial
IPI00386662.1	0.78,0.85,0.62,0.78,	0.02459	0.18447	1.31579	2.02273	0.395929	FUSIP1 Isoform 4 of FUS-interacting serine-arginine-rich protein 1
IPI00412643.1	0.78,0.85,0.62,0.78,	0.02459	0.18447	1.31579	2.02273	0.395929	FUSIP1 Isoform 2 of FUS-interacting serine-arginine-rich protein 1
IPI00219156.7	1.07,X,1.05,1.09,	0.0246	0.18447	0.934579	3.39794	-0.0976108	RPL30 60S ribosomal protein L30
IPI00872940.1	1.07,X,1.05,1.09,	0.0246	0.18447	0.934579	3.39794	-0.0976108	RPL30 Uncharacterized protein RPL30 (Fragment)
IPI00307162.2	1.83,1.21,1.33,1.57,	0.0248	0.18447	0.675676	1.12321	-0.565597	VCL Isoform 2 of Vinculin
IPI00477729.2	2.44,X,1.65,2.07,	0.0248	0.18447	0.487805	0.80624	-1.03562	ACOX1 Isoform 2 of Peroxisomal acyl-coenzyme A oxidase 1
IPI00296907.4	2.44,X,1.65,2.07,	0.0248	0.18447	0.487805	0.80624	-1.03562	ACOX1 Isoform 1 of Peroxisomal acyl-coenzyme A oxidase 1
IPI00291175.7	1.83,1.21,1.33,1.57,	0.0248	0.18447	0.675676	1.12321	-0.565597	VCL Isoform 1 of Vinculin
IPI00220219.6	1.26,1.37,1.09,1.19,	0.02481	0.18447	0.813008	1.8573	-0.298658	COPB2 Coatomer subunit beta&#039;
IPI00219890.2	1.47,X,1.25,1.32,	0.02504	0.18447	0.740741	1.8986	-0.432959	UQCC Chromosome 20 open reading frame 44
IPI00396970.2	1.47,X,1.25,1.32,	0.02504	0.18447	0.740741	1.8986	-0.432959	UQCC Isoform 4 of Ubiquinol-cytochrome c reductase complex chaperone CBP3 homolog
IPI00748809.1	1.47,X,1.25,1.32,	0.02504	0.18447	0.740741	1.8986	-0.432959	UQCC Isoform 3 of Ubiquinol-cytochrome c reductase complex chaperone CBP3 homolog
IPI00514287.1	1.47,X,1.25,1.32,	0.02504	0.18447	0.740741	1.8986	-0.432959	UQCC Chromosome 20 open reading frame 44
IPI00219889.2	1.47,X,1.25,1.32,	0.02504	0.18447	0.740741	1.8986	-0.432959	UQCC Isoform 2 of Ubiquinol-cytochrome c reductase complex chaperone CBP3 homolog
IPI00844050.1	1.47,X,1.25,1.32,	0.02504	0.18447	0.740741	1.8986	-0.432959	UQCC Isoform 1 of Ubiquinol-cytochrome c reductase complex chaperone CBP3 homolog
IPI00385021.1	1.47,X,1.25,1.32,	0.02504	0.18447	0.740741	1.8986	-0.432959	UQCC Putative uncharacterized protein DKFZp686O0680
IPI00872061.1	1.47,X,1.25,1.32,	0.02504	0.18447	0.740741	1.8986	-0.432959	UQCC 34 kDa protein
IPI00654555.3	0.85,0.65,0.52,0.65,	0.02505	0.18447	1.49254	1.73142	0.577767	NOL1 NOL1 protein
IPI00872909.1	0.85,0.65,0.52,0.65,	0.02505	0.18447	1.49254	1.73142	0.577767	NOL1 Isoform 2 of Putative RNA methyltransferase NOL1
IPI00794900.1	0.75,0.88,0.89,0.87,	0.02506	0.18447	1.17647	2.36754	0.234465	- 105 kDa protein
IPI00218342.10	0.75,0.88,0.89,0.87,	0.02506	0.18447	1.17647	2.36754	0.234465	MTHFD1 C-1-tetrahydrofolate synthase, cytoplasmic
IPI00020984.1	1.49,1.12,1.23,1.34,	0.02532	0.18597	0.769231	1.60258	-0.378512	CANX Calnexin precursor
IPI00783271.1	1.06,1.09,1.07,1.02,	0.02549	0.18607	0.943396	3.06048	-0.0840643	LRPPRC Leucine-rich PPR motif-containing protein, mitochondrial precursor
IPI00011454.1	1.41,1.29,1.15,1.13,	0.02558	0.18607	0.806452	1.76523	-0.31034	GANAB Isoform 2 of Neutral alpha-glucosidase AB precursor
IPI00383581.3	1.41,1.29,1.15,1.13,	0.02558	0.18607	0.806452	1.76523	-0.31034	GANAB Isoform 1 of Neutral alpha-glucosidase AB precursor
IPI00018627.3	1.25,1.11,1.33,1.12,	0.02561	0.18607	0.833333	1.94731	-0.263034	NAT13 Isoform 1 of N-acetyltransferase 13
IPI00024320.1	0.88,0.91,0.82,0.75,	0.02561	0.18607	1.19048	2.30103	0.251539	RBM3 Putative RNA-binding protein 3
IPI00007765.5	1.36,1.18,1.11,1.16,	0.02577	0.18629	0.833333	1.92482	-0.263034	HSPA9 Stress-70 protein, mitochondrial precursor
IPI00479307.3	0.28,X,0.11,0.11,	0.02594	0.18629	5.88235	2.01637	2.55639	MYH10 Isoform 2 of Myosin-10
IPI00397526.2	0.28,X,0.11,0.11,	0.02594	0.18629	5.88235	2.01637	2.55639	MYH10 Isoform 1 of Myosin-10
IPI00790503.2	0.28,X,0.11,0.11,	0.02594	0.18629	5.88235	2.01637	2.55639	MYH10 Isoform 3 of Myosin-10
IPI00334291.8	1.19,1.61,1.28,1.24,	0.02616	0.18629	0.75188	1.44129	-0.411426	LONP1 Lon protease homolog
IPI00005158.1	1.19,1.61,1.28,1.24,	0.02616	0.18629	0.75188	1.44129	-0.411426	LONP1 Lon protease homolog, mitochondrial precursor
IPI00647421.1	X,1.12,1.11,X,	0.02621	0.18629	0.892857	4.30103	-0.163499	SSR4 Uncharacterized protein SSR4
IPI00646864.1	X,1.12,1.11,X,	0.02621	0.18629	0.892857	4.30103	-0.163499	SSR4 Protein
IPI00412607.6	0.78,0.87,X,0.79,	0.02643	0.18629	1.23457	2.61439	0.304006	RPL35 60S ribosomal protein L35
IPI00550793.3	X,0.27,0.45,0.43,	0.02643	0.18629	2.63158	2.01189	1.39593	UTP14C U3 small nucleolar RNA-associated protein 14 homolog C
IPI00872922.1	X,0.27,0.45,0.43,	0.02643	0.18629	2.63158	2.01189	1.39593	UTP14A Uncharacterized protein UTP14A (Fragment)
IPI00107113.3	X,0.27,0.45,0.43,	0.02643	0.18629	2.63158	2.01189	1.39593	UTP14A Isoform 1 of U3 small nucleolar RNA-associated protein 14 homolog A
IPI00607550.1	X,0.27,0.45,0.43,	0.02643	0.18629	2.63158	2.01189	1.39593	UTP14A Isoform 2 of U3 small nucleolar RNA-associated protein 14 homolog A
IPI00556451.2	1.80,1.44,1.45,X,	0.02646	0.18629	0.641026	1.37644	-0.641546	ETFB Isoform 2 of Electron transfer flavoprotein subunit beta
IPI00411375.2	1.52,1.47,X,X,	0.02647	0.18629	0.666667	2.90309	-0.584963	MAP4 Isoform 4 of Microtubule-associated protein 4
IPI00376317.4	X,0.79,0.72,0.83,	0.02664	0.1867	1.28205	2.50864	0.358454	EDC4 Isoform 1 of Enhancer of mRNA-decapping protein 4
IPI00641449.1	X,0.79,0.72,0.83,	0.02664	0.1867	1.28205	2.50864	0.358454	EDC4 Isoform 2 of Enhancer of mRNA-decapping protein 4
IPI00219669.5	X,X,1.42,1.38,	0.02702	0.18897	0.714286	3.09691	-0.485427	CA8 Carbonic anhydrase-related protein
IPI00400922.5	0.41,X,0.30,0.20,	0.02716	0.18956	3.33333	1.95742	1.73697	PDCD11 Protein RRP5 homolog
IPI00022793.5	1.45,1.12,1.20,1.24,	0.02731	0.18987	0.8	1.7029	-0.321928	HADHB Trifunctional enzyme subunit beta, mitochondrial precursor
IPI00656071.1	1.34,1.10,1.15,1.17,	0.02755	0.18987	0.840336	1.96377	-0.250962	TIMM50 Isoform 1 of Import inner membrane translocase subunit TIM50, mitochondrial precursor
IPI00418497.1	1.34,1.10,1.15,1.17,	0.02755	0.18987	0.840336	1.96377	-0.250962	TIMM50 Isoform 2 of Import inner membrane translocase subunit TIM50, mitochondrial precursor
IPI00171611.7	X,0.09,X,0.11,	0.02766	0.18987	10	3.69897	3.32193	HIST2H3A;HIST2H3C;HIST2H3D Histone H3.2
IPI00479217.1	0.96,0.95,X,0.93,	0.02775	0.18987	1.05263	3.63827	0.0740006	HNRNPU Isoform Short of Heterogeneous nuclear ribonucleoprotein U
IPI00643601.1	0.62,0.61,X,0.76,	0.02777	0.18987	1.51515	2.15304	0.599462	SFRS14 94 kDa protein
IPI00158020.8	0.62,0.61,X,0.76,	0.02777	0.18987	1.51515	2.15304	0.599462	SFRS14 Isoform 1 of Putative splicing factor, arginine/serine-rich 14
IPI00293162.6	0.62,0.61,X,0.76,	0.02777	0.18987	1.51515	2.15304	0.599462	SFRS14 Isoform 3 of Putative splicing factor, arginine/serine-rich 14
IPI00554438.1	0.62,0.61,X,0.76,	0.02777	0.18987	1.51515	2.15304	0.599462	SFRS14 Isoform 4 of Putative splicing factor, arginine/serine-rich 14
IPI00554436.2	0.62,0.61,X,0.76,	0.02777	0.18987	1.51515	2.15304	0.599462	SFRS14 cDNA FLJ76836, highly similar to Homo sapiens splicing factor, arginine/serine-rich 14 (SFRS14), transcript variant 2, mRNA
IPI00217686.3	0.44,X,0.45,0.27,	0.02793	0.19058	2.5641	1.99012	1.35845	FTSJ3 Putative rRNA methyltransferase 3
IPI00014230.1	1.38,1.21,1.08,1.24,	0.028	0.19067	0.813008	1.8193	-0.298658	C1QBP Complement component 1 Q subcomponent-binding protein, mitochondrial precursor
IPI00217357.2	X,1.55,1.95,2.26,	0.02811	0.19103	0.520833	0.89722	-0.941106	CCAR1 Cell division cycle and apoptosis regulator protein 1
IPI00221235.3	X,0.55,X,0.52,	0.02851	0.19259	1.85185	3.34679	0.888969	NUP160 nucleoporin 160kDa
IPI00748807.1	X,0.55,X,0.52,	0.02851	0.19259	1.85185	3.34679	0.888969	NUP160 Isoform 1 of Nuclear pore complex protein Nup160
IPI00003968.1	X,X,1.31,1.28,	0.02851	0.19259	0.769231	3.34679	-0.378512	NDUFA9 NADH dehydrogenase [ubiquinone] 1 alpha subcomplex subunit 9, mitochondrial precursor
IPI00152510.4	0.64,0.75,0.91,0.69,	0.02882	0.1939	1.33333	1.86138	0.415037	DDX54 DEAD (Asp-Glu-Ala-Asp) box polypeptide 54 isoform 1
IPI00879999.1	0.64,0.75,0.91,0.69,	0.02882	0.1939	1.33333	1.86138	0.415037	DDX54 ATP-dependent RNA helicase DDX54
IPI00396321.1	1.34,1.23,1.06,1.24,	0.029	0.19395	0.819672	1.86999	-0.286881	LRRC59 Leucine-rich repeat-containing protein 59
IPI00006663.1	1.27,1.19,1.05,1.26,	0.02909	0.19395	0.840336	1.98758	-0.250962	ALDH2 Aldehyde dehydrogenase, mitochondrial precursor
IPI00218343.4	0.94,0.98,0.94,0.91,	0.02948	0.19395	1.06383	3.08619	0.0892673	TUBA1C Tubulin alpha-1C chain
IPI00784414.1	0.74,0.76,X,X,	0.02948	0.19395	1.33333	3.69897	0.415037	STAT3 Isoform 1 of Signal transducer and activator of transcription 3
IPI00306436.1	0.74,0.76,X,X,	0.02948	0.19395	1.33333	3.69897	0.415037	STAT3 Isoform Del-701 of Signal transducer and activator of transcription 3
IPI00412752.3	0.74,0.76,X,X,	0.02948	0.19395	1.33333	3.69897	0.415037	STAT3 signal transducer and activator of transcription 3 isoform 3
IPI00018522.4	1.20,X,1.38,1.24,	0.02959	0.19395	0.787402	2.04915	-0.344828	PRMT1 HMT1 hnRNP methyltransferase-like 2 isoform 1
IPI00382516.5	1.20,X,1.38,1.24,	0.02959	0.19395	0.787402	2.04915	-0.344828	PRMT1 HMT1 hnRNP methyltransferase-like 2 isoform 3
IPI00215734.3	1.20,X,1.38,1.24,	0.02959	0.19395	0.787402	2.04915	-0.344828	PRMT1 Isoform 2 of Protein arginine N-methyltransferase 1
IPI00794267.1	X,0.59,0.73,0.72,	0.02969	0.19395	1.47059	2.21467	0.556393	KRT18 18 kDa protein
IPI00554788.5	X,0.59,0.73,0.72,	0.02969	0.19395	1.47059	2.21467	0.556393	KRT18 Keratin, type I cytoskeletal 18
IPI00744558.2	1.59,1.31,1.16,1.22,	0.02975	0.19395	0.757576	1.44129	-0.400538	C19orf63 28 kDa protein
IPI00384722.2	1.59,1.31,1.16,1.22,	0.02975	0.19395	0.757576	1.44129	-0.400538	C19orf63 Isoform 2 of UPF0510 protein C19orf63 precursor
IPI00880178.1	1.59,1.31,1.16,1.22,	0.02975	0.19395	0.757576	1.44129	-0.400538	C19orf63 Isoform 3 of UPF0510 protein C19orf63 precursor
IPI00419642.4	1.59,1.31,1.16,1.22,	0.02975	0.19395	0.757576	1.44129	-0.400538	C19orf63 Isoform 1 of UPF0510 protein C19orf63 precursor
IPI00293088.5	X,1.74,1.55,1.34,	0.02975	0.19395	0.649351	1.39761	-0.62293	GAA Lysosomal alpha-glucosidase precursor
IPI00792352.1	0.93,0.85,0.87,0.76,	0.03067	0.19757	1.17647	2.30452	0.234465	RAN 26 kDa protein
IPI00796462.1	0.93,0.85,0.87,0.76,	0.03067	0.19757	1.17647	2.30452	0.234465	RAN 27 kDa protein
IPI00795671.1	0.93,0.85,0.87,0.76,	0.03067	0.19757	1.17647	2.30452	0.234465	RAN 26 kDa protein
IPI00643041.3	0.93,0.85,0.87,0.76,	0.03067	0.19757	1.17647	2.30452	0.234465	RAN GTP-binding nuclear protein Ran
IPI00296337.2	0.84,0.78,0.93,0.90,	0.03097	0.19757	1.16279	2.3536	0.217591	PRKDC Isoform 1 of DNA-dependent protein kinase catalytic subunit
IPI00376215.2	0.84,0.78,0.93,0.90,	0.03097	0.19757	1.16279	2.3536	0.217591	PRKDC Isoform 2 of DNA-dependent protein kinase catalytic subunit
IPI00472165.1	X,1.81,1.65,1.36,	0.03098	0.19757	0.621118	1.28375	-0.687061	PLOD2 Isoform 1 of Procollagen-lysine,2-oxoglutarate 5-dioxygenase 2 precursor
IPI00337495.3	X,1.81,1.65,1.36,	0.03098	0.19757	0.621118	1.28375	-0.687061	PLOD2 Isoform 2 of Procollagen-lysine,2-oxoglutarate 5-dioxygenase 2 precursor
IPI00829908.1	1.28,1.08,1.25,1.11,	0.03099	0.19757	0.847458	2.00305	-0.238787	SR140 Isoform 2 of U2-associated protein SR140
IPI00790699.3	1.28,1.08,1.25,1.11,	0.03099	0.19757	0.847458	2.00305	-0.238787	SR140 Isoform 3 of U2-associated protein SR140
IPI00143753.6	1.28,1.08,1.25,1.11,	0.03099	0.19757	0.847458	2.00305	-0.238787	SR140 Isoform 1 of U2-associated protein SR140
IPI00797148.1	0.74,X,0.85,0.81,	0.03114	0.19757	1.25	2.50864	0.321928	HNRNPA1 HNRPA1 protein
IPI00306642.3	0.19,X,0.16,X,	0.03129	0.19757	5.55556	3.34679	2.47393	WDSOF1 Uncharacterized protein WDSOF1
IPI00100460.2	1.21,1.04,1.13,1.13,	0.03141	0.19757	0.884956	2.31695	-0.176323	DARS2 Aspartyl-tRNA synthetase, mitochondrial precursor
IPI00024255.2	X,1.21,1.27,1.42,	0.03163	0.19757	0.769231	1.93181	-0.378512	GPKOW G patch domain and KOW motifs-containing protein
IPI00844076.1	1.01,1.06,1.06,1.05,	0.03184	0.19757	0.952381	3.24413	-0.0703893	RPN2 Dolichyl-diphosphooligosaccharide--protein glycosyltransferase subunit 2 precursor
IPI00872681.1	1.01,1.06,1.06,1.05,	0.03184	0.19757	0.952381	3.24413	-0.0703893	RPN2 74 kDa protein
IPI00383680.3	1.01,1.06,1.06,1.05,	0.03184	0.19757	0.952381	3.24413	-0.0703893	RPN2 Ribophorin II
IPI00398002.5	0.85,0.46,0.38,0.48,	0.03189	0.19757	1.85185	1.35763	0.888969	PLEC1 plectin 1 isoform 1
IPI00420096.4	0.85,0.46,0.38,0.48,	0.03189	0.19757	1.85185	1.35763	0.888969	PLEC1 plectin 1 isoform 3
IPI00398776.3	0.85,0.46,0.38,0.48,	0.03189	0.19757	1.85185	1.35763	0.888969	PLEC1 plectin 1 isoform 7
IPI00014898.2	0.85,0.46,0.38,0.48,	0.03189	0.19757	1.85185	1.35763	0.888969	PLEC1 Isoform 1 of Plectin-1
IPI00398775.3	0.85,0.46,0.38,0.48,	0.03189	0.19757	1.85185	1.35763	0.888969	PLEC1 plectin 1 isoform 2
IPI00398779.4	0.85,0.46,0.38,0.48,	0.03189	0.19757	1.85185	1.35763	0.888969	PLEC1 Isoform 4 of Plectin-1
IPI00398778.3	0.85,0.46,0.38,0.48,	0.03189	0.19757	1.85185	1.35763	0.888969	PLEC1 plectin 1 isoform 10
IPI00186711.3	0.85,0.46,0.38,0.48,	0.03189	0.19757	1.85185	1.35763	0.888969	PLEC1 plectin 1 isoform 6
IPI00398777.3	0.85,0.46,0.38,0.48,	0.03189	0.19757	1.85185	1.35763	0.888969	PLEC1 plectin 1 isoform 8
IPI00845339.1	0.95,0.92,0.89,0.83,	0.03233	0.19956	1.11111	2.58004	0.152003	HSPA1B;HSPA1A heat shock 70kDa protein 1A
IPI00304925.5	0.95,0.92,0.89,0.83,	0.03233	0.19956	1.11111	2.58004	0.152003	HSPA1B;HSPA1A Heat shock 70 kDa protein 1
IPI00065276.2	1.23,X,1.47,1.30,	0.03253	0.19964	0.75188	1.8173	-0.411426	ASPSCR1 Isoform 2 of Tether containing UBX domain for GLUT4
IPI00787285.1	1.23,X,1.47,1.30,	0.03253	0.19964	0.75188	1.8173	-0.411426	ASPSCR1 Isoform 3 of Tether containing UBX domain for GLUT4
IPI00332071.4	1.23,X,1.47,1.30,	0.03253	0.19964	0.75188	1.8173	-0.411426	ASPSCR1 Isoform 1 of Tether containing UBX domain for GLUT4
IPI00336094.5	1.31,1.29,1.08,1.13,	0.03264	0.19964	0.833333	1.88074	-0.263034	HSD17B10 Isoform 2 of 3-hydroxyacyl-CoA dehydrogenase type-2
IPI00017726.1	1.31,1.29,1.08,1.13,	0.03264	0.19964	0.833333	1.88074	-0.263034	HSD17B10 Isoform 1 of 3-hydroxyacyl-CoA dehydrogenase type-2
IPI00032825.2	1.43,X,1.73,1.35,	0.03305	0.20105	0.666667	1.39653	-0.584963	TMED7 Transmembrane emp24 domain-containing protein 7 precursor
IPI00428967.2	1.43,X,1.73,1.35,	0.03305	0.20105	0.666667	1.39653	-0.584963	TICAM2;TMED7 Toll-like receptor adapter molecule 2
IPI00395527.2	1.25,X,1.12,1.22,	0.03311	0.20105	0.833333	2.33442	-0.263034	MINA MYC induced nuclear antigen isoform b
IPI00216737.3	1.25,X,1.12,1.22,	0.03311	0.20105	0.833333	2.33442	-0.263034	MINA Isoform 1 of MYC-induced nuclear antigen
IPI00290566.1	1.20,1.19,1.03,1.15,	0.03344	0.20269	0.877193	2.21538	-0.189034	TCP1 T-complex protein 1 subunit alpha
IPI00023334.1	1.35,X,X,1.31,	0.03355	0.20299	0.75188	3.09691	-0.411426	MRPL4 Isoform 1 of Mitochondrial 39S ribosomal protein L4
IPI00217449.1	1.15,1.32,1.24,X,	0.03393	0.20455	0.806452	2.14086	-0.31034	GTF2I Isoform 3 of General transcription factor II-I
IPI00217450.1	1.15,1.32,1.24,X,	0.03393	0.20455	0.806452	2.14086	-0.31034	GTF2I Isoform 4 of General transcription factor II-I
IPI00219301.7	1.49,1.40,1.10,1.71,	0.03409	0.20472	0.704225	1.1945	-0.505891	MARCKS Myristoylated alanine-rich C-kinase substrate
IPI00068506.1	X,0.80,0.78,X,	0.03414	0.20472	1.26582	3.69897	0.340075	ABCF2 ATP-binding cassette, sub-family F, member 2 isoform b
IPI00005045.1	X,0.80,0.78,X,	0.03414	0.20472	1.26582	3.69897	0.340075	ABCF2 ATP-binding cassette sub-family F member 2
IPI00796379.1	2.77,2.05,1.18,2.11,	0.03425	0.20501	0.492611	0.37098	-1.02148	B2M B2M protein
IPI00333838.1	2.05,1.70,1.26,1.28,	0.03503	0.20848	0.636943	0.84622	-0.650765	ACOT1 Acyl-coenzyme A thioesterase 1
IPI00220906.5	2.05,1.70,1.26,1.28,	0.03503	0.20848	0.636943	0.84622	-0.650765	ACOT2 Isoform 1 of Acyl-coenzyme A thioesterase 2, mitochondrial precursor
IPI00647418.2	1.95,1.59,1.41,X,	0.0351	0.20848	0.606061	1.12148	-0.722466	NUDC NPD011
IPI00646767.1	1.95,1.59,1.41,X,	0.0351	0.20848	0.606061	1.12148	-0.722466	NUDC 24 kDa protein
IPI00290460.3	X,1.26,1.40,1.19,	0.03514	0.20848	0.78125	1.94195	-0.356144	EIF3G Eukaryotic translation initiation factor 3 subunit G
IPI00027192.5	1.11,1.48,1.28,1.18,	0.03545	0.20982	0.793651	1.58687	-0.333424	PLOD1 Procollagen-lysine,2-oxoglutarate 5-dioxygenase 1 precursor
IPI00006980.1	0.79,X,X,0.81,	0.03561	0.20982	1.25	3.69897	0.321928	C14orf166 UPF0568 protein C14orf166
IPI00792100.1	0.79,X,X,0.81,	0.03561	0.20982	1.25	3.69897	0.321928	C14orf166 CLE
IPI00219575.5	1.83,1.37,1.21,1.27,	0.03574	0.20982	0.704225	1.10199	-0.505891	BLMH Bleomycin hydrolase
IPI00873294.1	1.83,1.37,1.21,1.27,	0.03574	0.20982	0.704225	1.10199	-0.505891	BLMH 61 kDa protein
IPI00794082.1	1.83,1.37,1.21,1.27,	0.03574	0.20982	0.704225	1.10199	-0.505891	BLMH 32 kDa protein
IPI00006558.3	X,X,1.09,1.08,	0.03593	0.21018	0.925926	4.30103	-0.111031	SH3GLB1 Isoform 1 of Endophilin-B1
IPI00022824.1	X,X,1.09,1.08,	0.03593	0.21018	0.925926	4.30103	-0.111031	SH3GLB1 Isoform 2 of Endophilin-B1
IPI00220344.7	0.98,0.97,0.96,X,	0.03605	0.21018	1.03093	4	0.0439433	RPL36A 60S ribosomal protein L36a
IPI00746075.1	0.98,0.97,0.96,X,	0.03605	0.21018	1.03093	4	0.0439433	- Similar to 60S ribosomal protein L36a
IPI00014151.3	1.47,1.30,1.12,1.15,	0.03663	0.2122	0.793651	1.58838	-0.333424	PSMD6 26S proteasome non-ATPase regulatory subunit 6
IPI00395998.5	X,0.90,0.94,0.88,	0.03663	0.2122	1.0989	3.03152	0.136062	RPL32 60S ribosomal protein L32
IPI00795717.1	0.92,0.82,0.93,0.79,	0.03665	0.2122	1.16279	2.30364	0.217591	- 19 kDa protein
IPI00031691.1	0.92,0.82,0.93,0.79,	0.03665	0.2122	1.16279	2.30364	0.217591	RPL9 60S ribosomal protein L9
IPI00030131.3	1.25,1.36,1.10,1.11,	0.03694	0.21352	0.833333	1.81333	-0.263034	TMPO Isoform Beta of Lamina-associated polypeptide 2, isoforms beta/gamma
IPI00010882.3	1.52,1.17,1.15,1.23,	0.03711	0.21413	0.787402	1.53033	-0.344828	DFFA Isoform DFF45 of DNA fragmentation factor subunit alpha (Fragment)
IPI00017342.1	X,1.39,1.34,X,	0.03745	0.21572	0.735294	2.90309	-0.443607	RHOG Rho-related GTP-binding protein RhoG precursor
IPI00220362.5	2.02,1.40,1.22,1.37,	0.03792	0.2168	0.666667	0.90233	-0.584963	HSPE1 10 kDa heat shock protein, mitochondrial
IPI00396258.3	1.62,X,1.40,1.27,	0.03795	0.2168	0.699301	1.50446	-0.516015	BCAT2 Isoform A of Branched-chain-amino-acid aminotransferase, mitochondrial precursor
IPI00788925.1	1.62,X,1.40,1.27,	0.03795	0.2168	0.699301	1.50446	-0.516015	BCAT2 Branched chain aminotransferase 2, mitochondrial variant
IPI00181135.4	1.62,X,1.40,1.27,	0.03795	0.2168	0.699301	1.50446	-0.516015	BCAT2 Isoform B of Branched-chain-amino-acid aminotransferase, mitochondrial precursor
IPI00025366.4	1.97,1.37,1.22,1.35,	0.03796	0.2168	0.675676	0.94993	-0.565597	CS Citrate synthase, mitochondrial precursor
IPI00240812.6	0.52,X,X,0.56,	0.03819	0.21707	1.85185	3.09691	0.888969	PDS5B Isoform 1 of Sister chromatid cohesion protein PDS5 homolog B
IPI00845446.1	0.52,X,X,0.56,	0.03819	0.21707	1.85185	3.09691	0.888969	PDS5B Isoform 2 of Sister chromatid cohesion protein PDS5 homolog B
IPI00019353.4	1.13,X,1.29,1.26,	0.0382	0.21707	0.813008	2.14086	-0.298658	AGK Isoform 1 of Acylglycerol kinase, mitochondrial precursor
IPI00218448.4	X,0.13,X,0.10,	0.03841	0.21716	8.33333	3.34679	3.05889	H2AFZ Histone H2A.Z
IPI00141938.4	X,0.13,X,0.10,	0.03841	0.21716	8.33333	3.34679	3.05889	H2AFV H2A histone family, member V isoform 2
IPI00018278.3	X,0.13,X,0.10,	0.03841	0.21716	8.33333	3.34679	3.05889	H2AFV Histone H2AV
IPI00784161.1	1.80,1.32,1.32,1.17,	0.03866	0.21821	0.714286	1.12361	-0.485427	SUPT6H Isoform 1 of Transcription elongation factor SPT6
IPI00025252.1	1.41,1.13,1.12,1.19,	0.03889	0.21914	0.826446	1.73779	-0.275007	PDIA3 Protein disulfide-isomerase A3 precursor
IPI00646740.1	X,1.57,X,1.49,	0.03913	0.21939	0.653595	2.49485	-0.613532	KIAA0564 Novel protein
IPI00158296.4	X,1.57,X,1.49,	0.03913	0.21939	0.653595	2.49485	-0.613532	KIAA0564 hypothetical protein LOC23078 isoform a
IPI00376322.2	X,1.57,X,1.49,	0.03913	0.21939	0.653595	2.49485	-0.613532	KIAA0564 hypothetical protein LOC23078 isoform b
IPI00740961.5	X,X,1.38,1.44,	0.0394	0.21944	0.70922	2.74473	-0.495695	DKFZP586J0619 protein
IPI00893485.1	X,X,1.38,1.44,	0.0394	0.21944	0.70922	2.74473	-0.495695	INTS1 245 kDa protein
IPI00892889.1	X,X,1.38,1.44,	0.0394	0.21944	0.70922	2.74473	-0.495695	- 252 kDa protein
IPI00876931.1	X,X,1.38,1.44,	0.0394	0.21944	0.70922	2.74473	-0.495695	INTS1 Integrator complex subunit 1
IPI00220426.2	1.28,1.18,X,1.13,	0.03956	0.2196	0.833333	2.23433	-0.263034	FOXK2 Isoform 2 of Forkhead box protein K2
IPI00006029.2	1.28,1.18,X,1.13,	0.03956	0.2196	0.833333	2.23433	-0.263034	FOXK2 Isoform 1 of Forkhead box protein K2
IPI00479214.1	1.32,X,X,1.37,	0.0399	0.22076	0.740741	2.90309	-0.432959	PTMAP5 Novel protein similar to prothymosin alpha PTMA
IPI00412977.1	1.32,X,X,1.37,	0.0399	0.22076	0.740741	2.90309	-0.432959	Prothymosin alpha
IPI00746388.2	1.85,1.37,1.31,1.17,	0.04036	0.22206	0.704225	1.05899	-0.505891	EZR Ezrin
IPI00843975.1	1.85,1.37,1.31,1.17,	0.04036	0.22206	0.704225	1.05899	-0.505891	EZR Ezrin
IPI00872684.1	1.85,1.37,1.31,1.17,	0.04036	0.22206	0.704225	1.05899	-0.505891	EZR 69 kDa protein
IPI00645702.1	X,X,1.43,1.37,	0.04052	0.22206	0.714286	2.74473	-0.485427	CTPS2 CTP synthase 2
IPI00643196.1	X,1.15,1.07,1.15,	0.04053	0.22206	0.892857	2.67162	-0.163499	PFKP Phosphofructokinase, platelet
IPI00639981.1	X,1.15,1.07,1.15,	0.04053	0.22206	0.892857	2.67162	-0.163499	PFKP Phosphofructokinase, platelet
IPI00295992.4	0.91,0.83,0.94,0.78,	0.0406	0.22208	1.16279	2.27003	0.217591	ATAD3A Isoform 2 of ATPase family AAA domain-containing protein 3A
IPI00894154.1	1.07,X,X,1.08,	0.04089	0.22258	0.925926	4.30103	-0.111031	NDUFA10 45 kDa protein
IPI00103509.4	1.07,X,X,1.08,	0.04089	0.22258	0.925926	4.30103	-0.111031	NDUFA10 NADH dehydrogenase ubiquinone 1 alpha subcomplex
IPI00029561.1	1.07,X,X,1.08,	0.04089	0.22258	0.925926	4.30103	-0.111031	NDUFA10 NADH dehydrogenase [ubiquinone] 1 alpha subcomplex subunit 10, mitochondrial precursor
IPI00006702.3	1.36,X,X,1.31,	0.04123	0.22407	0.746269	2.90309	-0.422233	PELP1 Isoform 1 of Proline-, glutamic acid- and leucine-rich protein 1
IPI00384016.1	4.28,X,2.16,2.35,	0.0413	0.22409	0.341297	-0.13859	-1.5509	DLST Full-length cDNA 5-PRIME end of clone CS0DJ009YL13 of T cells (Jurkat cell line) of Homo sapiens (Fragment)
IPI00783781.1	X,X,0.62,0.58,	0.04145	0.22425	1.66667	3.09691	0.736966	NUP205 Nuclear pore complex protein Nup205
IPI00216230.3	1.21,1.39,1.15,1.08,	0.0415	0.22425	0.826446	1.75399	-0.275007	TMPO Lamina-associated polypeptide 2 isoform alpha
IPI00878392.1	1.05,1.10,X,1.06,	0.04153	0.22425	0.934579	3.1549	-0.0976108	- 11 kDa protein
IPI00745613.2	1.18,1.43,1.13,1.13,	0.04199	0.22601	0.819672	1.6855	-0.286881	EXOSC4 Exosome complex exonuclease RRP41
IPI00328911.2	X,X,1.71,1.60,	0.04199	0.22601	0.60241	2.21824	-0.731183	HECTD1 E3 ubiquitin-protein ligase HECTD1
IPI00003377.1	X,0.84,0.89,0.92,	0.04252	0.2274	1.13636	2.78781	0.184425	SFRS7 Isoform 1 of Splicing factor, arginine/serine-rich 7
IPI00215907.1	X,0.84,0.89,0.92,	0.04252	0.2274	1.13636	2.78781	0.184425	SFRS7 Isoform 2 of Splicing factor, arginine/serine-rich 7
IPI00744364.2	X,0.84,0.89,0.92,	0.04252	0.2274	1.13636	2.78781	0.184425	SFRS7 Uncharacterized protein SFRS7
IPI00332419.7	X,0.84,0.89,0.92,	0.04252	0.2274	1.13636	2.78781	0.184425	SFRS7 Isoform 3 of Splicing factor, arginine/serine-rich 7
IPI00002895.1	1.42,X,1.17,1.33,	0.04332	0.22967	0.763359	1.79507	-0.389567	SUPT4H1 Transcription elongation factor SPT4
IPI00874284.1	0.85,0.83,X,X,	0.04339	0.22967	1.19048	3.69897	0.251539	SLC25A12 Uncharacterized protein SLC25A12 (Fragment)
IPI00386271.3	0.85,0.83,X,X,	0.04339	0.22967	1.19048	3.69897	0.251539	SLC25A12 Calcium-binding mitochondrial carrier protein Aralar1
IPI00872360.1	0.95,0.91,0.85,0.79,	0.04349	0.22967	1.13636	2.3098	0.184425	DNM2 cDNA FLJ40556 fis, clone THYMU2002583, highly similar to DYNAMIN 2
IPI00218889.3	0.95,0.91,0.85,0.79,	0.04349	0.22967	1.13636	2.3098	0.184425	DNM2 Isoform 2 of Dynamin-2
IPI00514550.1	0.95,0.91,0.85,0.79,	0.04349	0.22967	1.13636	2.3098	0.184425	DNM2 dynamin 2 isoform 2
IPI00033022.2	0.95,0.91,0.85,0.79,	0.04349	0.22967	1.13636	2.3098	0.184425	DNM2 Isoform 1 of Dynamin-2
IPI00181352.2	0.95,0.91,0.85,0.79,	0.04349	0.22967	1.13636	2.3098	0.184425	DNM2 dynamin 2 isoform 4
IPI00046828.4	X,X,1.24,1.28,	0.04368	0.23031	0.793651	3.09691	-0.333424	CCDC58 Coiled-coil domain-containing protein 58
IPI00871312.1	1.95,1.59,1.41,1.11,	0.04391	0.2308	0.657895	0.90904	-0.604071	NUDC Uncharacterized protein NUDC (Fragment)
IPI00550746.4	1.95,1.59,1.41,1.11,	0.04391	0.2308	0.657895	0.90904	-0.604071	NUDC Nuclear migration protein nudC
IPI00301058.5	X,1.23,1.18,1.40,	0.04432	0.23259	0.787402	1.87615	-0.344828	VASP Vasodilator-stimulated phosphoprotein
IPI00306960.3	X,0.95,0.95,0.91,	0.04457	0.23282	1.06383	3.27572	0.0892673	NARS Asparaginyl-tRNA synthetase, cytoplasmic
IPI00646656.2	X,0.95,0.95,0.91,	0.04457	0.23282	1.06383	3.27572	0.0892673	NARS Asparaginyl-tRNA synthetase variant (Fragment)
IPI00647678.1	X,0.95,0.95,0.91,	0.04457	0.23282	1.06383	3.27572	0.0892673	NARS 10 kDa protein
IPI00017533.1	X,X,1.52,1.62,	0.04494	0.23402	0.636943	2.30103	-0.650765	MT-CO3 Cytochrome c oxidase subunit 3
IPI00873158.2	X,X,1.52,1.62,	0.04494	0.23402	0.636943	2.30103	-0.650765	- Cytochrome c oxidase subunit III
IPI00790966.1	1.77,X,1.64,X,	0.04549	0.23589	0.588235	2.07314	-0.765535	ABHD10 12 kDa protein
IPI00012073.2	X,1.56,1.47,X,	0.0455	0.23589	0.657895	2.39254	-0.604071	HELLS cDNA FLJ10339 fis, clone NT2RM2000740, weakly similar to POSSIBLE GLOBAL TRANSCRIPTION ACTIVATOR SNF2L
IPI00795769.1	X,1.06,1.07,1.03,	0.04558	0.23589	0.952381	3.36653	-0.0703893	- 52 kDa protein
IPI00014938.3	X,1.06,1.07,1.03,	0.04558	0.23589	0.952381	3.36653	-0.0703893	CIP29 Nuclear protein Hcc-1
IPI00305166.1	1.72,1.10,1.29,1.38,	0.0466	0.23743	0.729927	1.17205	-0.454176	SDHA Succinate dehydrogenase [ubiquinone] flavoprotein subunit, mitochondrial precursor
IPI00217966.7	1.70,1.24,1.13,1.32,	0.0466	0.23743	0.740741	1.21261	-0.432959	LDHA Isoform 1 of L-lactate dehydrogenase A chain
IPI00402182.2	X,0.90,0.85,0.79,	0.04698	0.23743	1.17647	2.51856	0.234465	SYNCRIP Isoform 2 of Heterogeneous nuclear ribonucleoprotein Q
IPI00018140.3	X,0.90,0.85,0.79,	0.04698	0.23743	1.17647	2.51856	0.234465	SYNCRIP Isoform 1 of Heterogeneous nuclear ribonucleoprotein Q
IPI00402184.4	X,0.90,0.85,0.79,	0.04698	0.23743	1.17647	2.51856	0.234465	SYNCRIP Isoform 4 of Heterogeneous nuclear ribonucleoprotein Q
IPI00402183.2	X,0.90,0.85,0.79,	0.04698	0.23743	1.17647	2.51856	0.234465	SYNCRIP Isoform 3 of Heterogeneous nuclear ribonucleoprotein Q
IPI00216172.2	1.87,X,1.31,1.62,	0.04708	0.23743	0.625	1.10403	-0.678072	LAMP2 lysosomal-associated membrane protein 2 isoform C precursor
IPI00739827.1	1.87,X,1.31,1.62,	0.04708	0.23743	0.625	1.10403	-0.678072	LAMP2 Isoform LAMP-2B of Lysosome-associated membrane glycoprotein 2 precursor
IPI00009030.1	1.87,X,1.31,1.62,	0.04708	0.23743	0.625	1.10403	-0.678072	LAMP2 Isoform LAMP-2A of Lysosome-associated membrane glycoprotein 2 precursor
IPI00008528.4	X,X,1.58,1.70,	0.04708	0.23743	0.609756	2.14267	-0.713696	MT-ATP8 ATP synthase protein 8
IPI00890769.2	X,X,1.58,1.70,	0.04708	0.23743	0.609756	2.14267	-0.713696	MT-ATP8 ATP synthase protein 8
IPI00304187.8	X,0.53,0.54,0.31,	0.04722	0.23743	2.17391	1.77211	1.12029	RBM28 RNA-binding protein 28
IPI00218414.5	1.56,1.11,1.17,1.32,	0.04728	0.23743	0.775194	1.39577	-0.367371	CA2 Carbonic anhydrase 2
IPI00455315.4	1.25,1.29,1.13,1.04,	0.04738	0.23743	0.847458	1.88506	-0.238787	ANXA2 Annexin A2
IPI00418169.3	1.25,1.29,1.13,1.04,	0.04738	0.23743	0.847458	1.88506	-0.238787	ANXA2 annexin A2 isoform 1
IPI00103554.1	X,1.07,1.06,X,	0.04738	0.23743	0.943396	4.30103	-0.0840643	GATAD2B Transcriptional repressor p66-beta
IPI00219314.5	1.28,1.08,1.35,1.10,	0.04742	0.23743	0.833333	1.75056	-0.263034	SEC16A Isoform 2 of SEC16 homolog A
IPI00166487.3	1.28,1.08,1.35,1.10,	0.04742	0.23743	0.833333	1.75056	-0.263034	SEC16A Isoform 3 of SEC16 homolog A
IPI00641384.2	1.28,1.08,1.35,1.10,	0.04742	0.23743	0.833333	1.75056	-0.263034	SEC16A SEC16 homolog A
IPI00878984.1	1.32,X,1.59,1.25,	0.04768	0.23743	0.719424	1.49174	-0.475085	DDT 14 kDa protein
IPI00293867.7	1.32,X,1.59,1.25,	0.04768	0.23743	0.719424	1.49174	-0.475085	DDT D-dopachrome decarboxylase
IPI00894547.1	1.63,1.11,1.20,1.52,	0.0478	0.23743	0.729927	1.20642	-0.454176	POR cytochrome P450 reductase
IPI00880028.1	1.63,1.11,1.20,1.52,	0.0478	0.23743	0.729927	1.20642	-0.454176	- 85 kDa protein
IPI00792395.2	1.63,1.11,1.20,1.52,	0.0478	0.23743	0.729927	1.20642	-0.454176	POR Putative uncharacterized protein DKFZp686G04235
IPI00470467.5	1.63,1.11,1.20,1.52,	0.0478	0.23743	0.729927	1.20642	-0.454176	POR NADPH--cytochrome P450 reductase
IPI00009923.1	X,X,1.49,1.59,	0.04786	0.23743	0.649351	2.30103	-0.62293	P4HA1 Isoform 1 of Prolyl 4-hydroxylase subunit alpha-1 precursor
IPI00218682.1	X,X,1.49,1.59,	0.04786	0.23743	0.649351	2.30103	-0.62293	P4HA1 Isoform 2 of Prolyl 4-hydroxylase subunit alpha-1 precursor
IPI00290416.3	1.38,1.27,1.10,1.09,	0.04803	0.23743	0.826446	1.7062	-0.275007	OLA1 Isoform 1 of Obg-like ATPase 1
IPI00216106.3	1.38,1.27,1.10,1.09,	0.04803	0.23743	0.826446	1.7062	-0.275007	OLA1 Isoform 3 of Obg-like ATPase 1
IPI00013721.2	0.87,X,0.72,0.77,	0.04822	0.23743	1.26582	2.23433	0.340075	PRPF4B Serine/threonine-protein kinase PRP4 homolog
IPI00845381.1	X,1.48,1.40,X,	0.04847	0.23743	0.694444	2.49485	-0.526069	SPTBN2 protein
IPI00003362.2	1.55,1.15,1.18,1.18,	0.04861	0.23743	0.793651	1.44009	-0.333424	HSPA5 HSPA5 protein
IPI00647337.1	0.85,X,X,0.87,	0.04896	0.23743	1.16279	3.69897	0.217591	RPL24 60S ribosomal protein
IPI00306332.4	0.85,X,X,0.87,	0.04896	0.23743	1.16279	3.69897	0.217591	RPL24 60S ribosomal protein L24
IPI00791426.1	0.85,X,X,0.87,	0.04896	0.23743	1.16279	3.69897	0.217591	RPL24 13 kDa protein
IPI00873403.1	0.85,X,X,0.87,	0.04896	0.23743	1.16279	3.69897	0.217591	RPL24 20 kDa protein
IPI00005537.2	1.83,X,1.29,1.71,	0.0491	0.23743	0.621118	1.09474	-0.687061	MRPL12 39S ribosomal protein L12, mitochondrial precursor
IPI00024993.4	1.64,1.19,1.22,1.17,	0.04925	0.23743	0.769231	1.29843	-0.378512	ECHS1 Enoyl-CoA hydratase, mitochondrial precursor
IPI00009368.4	1.36,1.42,1.25,1.03,	0.04933	0.23743	0.787402	1.53018	-0.344828	SFXN1 Sideroflexin-1
IPI00016670.3	1.93,1.21,1.37,2.45,	0.04939	0.23743	0.574713	0.49576	-0.799087	C11orf59 UPF0404 protein C11orf59
IPI00871827.1	1.10,1.07,1.25,1.08,	0.04957	0.23743	0.892857	2.14874	-0.163499	RPL7 Uncharacterized protein RPL7 (Fragment)
IPI00030179.3	1.10,1.07,1.25,1.08,	0.04957	0.23743	0.892857	2.14874	-0.163499	RPL7 60S ribosomal protein L7
IPI00472171.2	1.10,1.07,1.25,1.08,	0.04957	0.23743	0.892857	2.14874	-0.163499	RPL7 RPL7 protein
IPI00216805.3	1.39,X,1.47,X,	0.04975	0.23743	0.699301	2.49485	-0.516015	ALDH1A2 Isoform 1 of Retinal dehydrogenase 2
IPI00169288.3	1.39,X,1.47,X,	0.04975	0.23743	0.699301	2.49485	-0.516015	ALDH1A2 Isoform 2 of Retinal dehydrogenase 2
IPI00031131.4	X,1.54,1.24,1.27,	0.04994	0.23743	0.740741	1.56384	-0.432959	C20orf3 Adipocyte plasma membrane-associated protein
IPI00791304.1	X,1.54,1.24,1.27,	0.04994	0.23743	0.740741	1.56384	-0.432959	C20orf3 Chromosome 20 open reading frame 3
IPI00479676.5	X,X,1.47,1.57,	0.04999	0.23743	0.657895	2.30103	-0.604071	SPAG9 Isoform 4 of C-jun-amino-terminal kinase-interacting protein 4
IPI00218097.3	X,X,1.47,1.57,	0.04999	0.23743	0.657895	2.30103	-0.604071	SPAG9 145 kDa protein
IPI00745406.2	X,X,1.47,1.57,	0.04999	0.23743	0.657895	2.30103	-0.604071	SPAG9 146 kDa protein
IPI00744288.1	X,X,1.47,1.57,	0.04999	0.23743	0.657895	2.30103	-0.604071	SPAG9 Isoform 5 of C-jun-amino-terminal kinase-interacting protein 4
IPI00879552.1	X,X,1.47,1.57,	0.04999	0.23743	0.657895	2.30103	-0.604071	SPAG9 Isoform 3 of C-jun-amino-terminal kinase-interacting protein 4
IPI00744648.1	X,X,1.47,1.57,	0.04999	0.23743	0.657895	2.30103	-0.604071	SPAG9 Isoform 1 of C-jun-amino-terminal kinase-interacting protein 4
IPI00384432.4	X,X,1.47,1.57,	0.04999	0.23743	0.657895	2.30103	-0.604071	SPAG9 Isoform 2 of C-jun-amino-terminal kinase-interacting protein 4
IPI00219265.3	1.48,X,1.21,1.25,	0.05	0.23743	0.763359	1.67305	-0.389567	FAF1 Isoform Short of FAS-associated factor 1
IPI00844032.1	1.48,X,1.21,1.25,	0.05	0.23743	0.763359	1.67305	-0.389567	FAF1 54 kDa protein
IPI00873530.2	1.48,X,1.21,1.25,	0.05	0.23743	0.763359	1.67305	-0.389567	FAF1 cDNA FLJ76472, highly similar to Homo sapiens Fas (TNFRSF6) associated factor 1 (FAF1), transcript variant 1, mRNA
IPI00070643.6	1.48,X,1.21,1.25,	0.05	0.23743	0.763359	1.67305	-0.389567	FAF1 Isoform Long of FAS-associated factor 1
IPI00879322.1	1.63,1.10,1.22,1.32,	0.05004	0.23743	0.757576	1.28828	-0.400538	SDHA SDHA protein
IPI00009896.1	1.38,1.22,1.03,1.36,	0.05018	0.23775	0.8	1.58353	-0.321928	EPHX1 Epoxide hydrolase 1
IPI00219622.3	1.21,1.13,1.02,1.23,	0.05042	0.23856	0.869565	2.04144	-0.201634	PSMA2 Proteasome subunit alpha type-2
IPI00159899.9	1.10,X,1.12,1.22,	0.05108	0.24134	0.869565	2.38405	-0.201634	ANKFY1 Similar to Ankyrin repeat and FYVE domain-containing protein 1
IPI00017895.2	X,1.30,X,1.25,	0.05132	0.24172	0.78125	2.90309	-0.356144	GPD2 Isoform 1 of Glycerol-3-phosphate dehydrogenase, mitochondrial precursor
IPI00719611.1	X,1.30,X,1.25,	0.05132	0.24172	0.78125	2.90309	-0.356144	GPD2 Isoform 2 of Glycerol-3-phosphate dehydrogenase, mitochondrial precursor
IPI00060715.1	1.28,X,1.40,1.15,	0.0514	0.24172	0.78125	1.80604	-0.356144	KCTD12 BTB/POZ domain-containing protein KCTD12
IPI00020075.4	1.77,1.18,1.64,1.16,	0.05147	0.24172	0.694444	1.00749	-0.526069	ABHD10 Abhydrolase domain-containing protein 10, mitochondrial precursor
IPI00465225.1	0.76,0.55,X,0.70,	0.0518	0.24172	1.49254	1.93181	0.577767	HNRNPL heterogeneous nuclear ribonucleoprotein L isoform b
IPI00745872.2	111.42,1.25,215.83,71.02,	0.05192	0.24172	0.010012	-3.90559	-6.64212	ALB Isoform 1 of Serum albumin precursor
IPI00384697.2	111.42,1.25,215.83,71.02,	0.05192	0.24172	0.010012	-3.90559	-6.64212	ALB Isoform 2 of Serum albumin precursor
IPI00022434.4	111.42,1.25,215.83,71.02,	0.05192	0.24172	0.010012	-3.90559	-6.64212	ALB Uncharacterized protein ALB
IPI00878517.1	111.42,1.25,215.83,71.02,	0.05192	0.24172	0.010012	-3.90559	-6.64212	ALB 56 kDa protein
IPI00304932.2	0.43,0.37,X,X,	0.05193	0.24172	2.5	2.74473	1.32193	KIAA0409 Cerebral protein 1
IPI00306380.10	X,0.76,0.73,0.88,	0.05208	0.24172	1.26582	2.20066	0.340075	GNL3 Isoform 1 of Guanine nucleotide-binding protein-like 3
IPI00003886.2	X,0.76,0.73,0.88,	0.05208	0.24172	1.26582	2.20066	0.340075	GNL3 Isoform 2 of Guanine nucleotide-binding protein-like 3
IPI00002214.1	X,1.15,1.40,1.38,	0.05221	0.24172	0.763359	1.71444	-0.389567	LOC728860;KPNA2 Importin subunit alpha-2
IPI00878595.1	1.76,1.36,1.32,X,	0.05231	0.24172	0.675676	1.22768	-0.565597	- 46 kDa protein
IPI00099550.1	1.76,1.36,1.32,X,	0.05231	0.24172	0.675676	1.22768	-0.565597	UBQLN1 Isoform 1 of Ubiquilin-1
IPI00071180.1	1.76,1.36,1.32,X,	0.05231	0.24172	0.675676	1.22768	-0.565597	UBQLN1 Isoform 2 of Ubiquilin-1
IPI00856037.1	0.78,0.77,X,0.61,	0.05251	0.24231	1.38889	2.04096	0.473931	HNRNPR heterogeneous nuclear ribonucleoprotein R isoform 3
IPI00011416.2	X,1.35,1.21,1.14,	0.05261	0.24244	0.813008	1.94195	-0.298658	ECH1 Delta(3,5)-Delta(2,4)-dienoyl-CoA isomerase, mitochondrial precursor
IPI00289535.6	1.46,1.11,1.11,1.42,	0.05277	0.24284	0.78125	1.43688	-0.356144	PMPCB Mitochondrial-processing peptidase subunit beta, mitochondrial precursor
IPI00473136.3	1.18,1.15,X,X,	0.05358	0.2459	0.862069	3.34679	-0.214125	CTNNA1 Isoform 2 of Catenin alpha-1
IPI00215948.4	1.18,1.15,X,X,	0.05358	0.2459	0.862069	3.34679	-0.214125	CTNNA1 Isoform 1 of Catenin alpha-1
IPI00008240.2	0.79,X,0.91,0.81,	0.05376	0.24639	1.19048	2.38405	0.251539	MARS Methionyl-tRNA synthetase, cytoplasmic
IPI00790342.1	1.03,1.10,1.14,1.04,	0.05418	0.24719	0.925926	2.57025	-0.111031	RPL6 60S ribosomal protein L6
IPI00867533.1	1.03,1.10,1.14,1.04,	0.05418	0.24719	0.925926	2.57025	-0.111031	RPL6 60S ribosomal protein L6
IPI00329389.8	1.03,1.10,1.14,1.04,	0.05418	0.24719	0.925926	2.57025	-0.111031	RPL6 60S ribosomal protein L6
IPI00011937.1	1.31,1.05,1.17,1.11,	0.05431	0.24719	0.862069	1.90658	-0.214125	PRDX4 Peroxiredoxin-4
IPI00026215.1	0.86,0.72,0.95,0.84,	0.05439	0.24719	1.19048	2.04769	0.251539	FEN1 Flap endonuclease 1
IPI00479997.4	1.45,1.35,1.04,1.20,	0.05452	0.24719	0.793651	1.4939	-0.333424	STMN1 Stathmin
IPI00022649.3	X,1.12,1.10,X,	0.05484	0.24719	0.900901	3.69897	-0.15056	SLC12A2 Isoform 1 of Solute carrier family 12 member 2
IPI00220844.1	X,1.12,1.10,X,	0.05484	0.24719	0.900901	3.69897	-0.15056	SLC12A2 Isoform 2 of Solute carrier family 12 member 2
IPI00873898.1	X,X,1.12,1.10,	0.05484	0.24719	0.900901	3.69897	-0.15056	OSBPL8 Oxysterol-binding protein
IPI00790135.1	X,X,1.12,1.10,	0.05484	0.24719	0.900901	3.69897	-0.15056	OSBPL8 79 kDa protein
IPI00394737.1	X,X,1.12,1.10,	0.05484	0.24719	0.900901	3.69897	-0.15056	OSBPL8 Isoform 2 of Oxysterol-binding protein-related protein 8
IPI00163644.2	X,X,1.12,1.10,	0.05484	0.24719	0.900901	3.69897	-0.15056	OSBPL8 Oxysterol-binding protein
IPI00024502.2	1.76,1.36,1.32,1.08,	0.05491	0.24719	0.724638	1.0998	-0.464668	UBQLN4 Ubiquilin-4
IPI00873817.1	1.71,1.03,1.43,1.46,	0.05505	0.24719	0.70922	1.10188	-0.495695	ALDH9A1 4-trimethylaminobutyraldehyde dehydrogenase
IPI00479877.4	1.71,1.03,1.43,1.46,	0.05505	0.24719	0.70922	1.10188	-0.495695	ALDH9A1 aldehyde dehydrogenase 9A1
IPI00006408.4	X,X,1.23,1.19,	0.05511	0.24719	0.826446	3.09691	-0.275007	NOSIP Nitric oxide synthase-interacting protein
IPI00297982.7	0.97,0.94,0.99,0.93,	0.05553	0.24788	1.04167	3.11919	0.0588937	EIF2S3 Eukaryotic translation initiation factor 2 subunit 3
IPI00334587.1	0.96,0.92,0.90,0.81,	0.05556	0.24788	1.11111	2.39577	0.152003	HNRNPAB Isoform 2 of Heterogeneous nuclear ribonucleoprotein A/B
IPI00742926.1	0.96,0.92,0.90,0.81,	0.05556	0.24788	1.11111	2.39577	0.152003	HNRNPAB 36 kDa protein
IPI00334713.1	0.96,0.92,0.90,0.81,	0.05556	0.24788	1.11111	2.39577	0.152003	HNRNPAB Isoform 3 of Heterogeneous nuclear ribonucleoprotein A/B
IPI00658155.1	1.49,1.17,1.45,X,	0.05609	0.24905	0.729927	1.51713	-0.454176	MRPS34 26 kDa protein
IPI00169413.1	1.49,1.17,1.45,X,	0.05609	0.24905	0.729927	1.51713	-0.454176	MRPS34 Mitochondrial 28S ribosomal protein S34
IPI00414676.6	1.23,1.05,1.07,1.11,	0.05628	0.24905	0.892857	2.18709	-0.163499	HSP90AB1 Heat shock protein HSP 90-beta
IPI00218200.7	1.77,1.30,1.19,1.17,	0.05639	0.24905	0.735294	1.10298	-0.443607	BCAP31 B-cell receptor-associated protein 31
IPI00785057.1	0.89,X,X,0.87,	0.05642	0.24905	1.13636	3.69897	0.184425	DAZAP1/MEF2D fusion protein
IPI00025318.1	1.19,X,1.07,1.17,	0.05642	0.24905	0.877193	2.38405	-0.189034	SH3BGRL SH3 domain-binding glutamic acid-rich-like protein
IPI00010157.1	1.22,1.19,1.05,1.44,	0.05645	0.24905	0.819672	1.58453	-0.286881	MAT2A S-adenosylmethionine synthetase isoform type-2
IPI00020127.1	1.76,1.13,1.23,1.31,	0.05658	0.24905	0.735294	1.11109	-0.443607	RPA1 Replication protein A 70 kDa DNA-binding subunit
IPI00304232.1	0.77,X,0.51,0.60,	0.05662	0.24905	1.5873	1.7587	0.666576	WDR12 WD repeat-containing protein 12
IPI00010105.1	0.99,0.86,0.80,0.80,	0.05667	0.24905	1.16279	2.09583	0.217591	EIF6 Eukaryotic translation initiation factor 6
IPI00025239.2	1.46,X,1.43,1.16,	0.05683	0.24905	0.740741	1.56384	-0.432959	NDUFS2 NADH dehydrogenase [ubiquinone] iron-sulfur protein 2, mitochondrial precursor
IPI00815633.1	0.83,X,0.80,X,	0.05708	0.24905	1.21951	3.34679	0.286304	DOCK7 Isoform 6 of Dedicator of cytokinesis protein 7
IPI00513791.2	0.83,X,0.80,X,	0.05708	0.24905	1.21951	3.34679	0.286304	DOCK7 Isoform 1 of Dedicator of cytokinesis protein 7
IPI00816106.3	0.83,X,0.80,X,	0.05708	0.24905	1.21951	3.34679	0.286304	DOCK7 Isoform 4 of Dedicator of cytokinesis protein 7
IPI00807434.2	0.83,X,0.80,X,	0.05708	0.24905	1.21951	3.34679	0.286304	DOCK7 Isoform 3 of Dedicator of cytokinesis protein 7
IPI00183572.4	0.83,X,0.80,X,	0.05708	0.24905	1.21951	3.34679	0.286304	DOCK7 Isoform 2 of Dedicator of cytokinesis protein 7
IPI00815886.1	0.83,X,0.80,X,	0.05708	0.24905	1.21951	3.34679	0.286304	DOCK7 Isoform 5 of Dedicator of cytokinesis protein 7
IPI00074489.1	1.77,X,1.32,1.34,	0.05749	0.24964	0.675676	1.18957	-0.565597	NDUFB10 NDUFB10 protein
IPI00479905.5	1.77,X,1.32,1.34,	0.05749	0.24964	0.675676	1.18957	-0.565597	NDUFB10 NADH dehydrogenase [ubiquinone] 1 beta subcomplex subunit 10
IPI00793696.1	0.85,X,0.94,0.87,	0.0576	0.24964	1.1236	2.6517	0.168123	RPL24 19 kDa protein
IPI00645194.1	2.15,X,1.52,1.42,	0.05763	0.24964	0.588235	0.80513	-0.765535	ITGB1 integrin beta 1 isoform 1A precursor
IPI00300631.3	0.94,0.65,0.81,0.61,	0.05766	0.24964	1.33333	1.63658	0.415037	SAFB Scaffold attachment factor B1
IPI00646058.2	0.94,0.65,0.81,0.61,	0.05766	0.24964	1.33333	1.63658	0.415037	SAFB Scaffold attachment factor B
IPI00064328.3	1.16,1.33,1.08,1.08,	0.05801	0.25051	0.862069	1.8573	-0.214125	PRMT5 protein arginine methyltransferase 5 isoform b
IPI00441473.3	1.16,1.33,1.08,1.08,	0.05801	0.25051	0.862069	1.8573	-0.214125	PRMT5 Protein arginine N-methyltransferase 5
IPI00024919.3	1.50,1.26,1.03,1.29,	0.05857	0.2526	0.787402	1.4318	-0.344828	PRDX3 Thioredoxin-dependent peroxide reductase, mitochondrial precursor
IPI00045109.3	0.16,X,0.11,X,	0.05888	0.25361	7.14286	2.90309	2.8365	HIST1H2AA Histone H2A type 1-A
IPI00007144.1	0.94,X,X,0.95,	0.05936	0.25468	1.06383	4.30103	0.0892673	RPL26L1 60S ribosomal protein L26-like 1
IPI00741964.1	0.94,X,X,0.95,	0.05936	0.25468	1.06383	4.30103	0.0892673	hCG_1995786 hypothetical protein LOC653147
IPI00433834.2	0.94,X,X,0.95,	0.05936	0.25468	1.06383	4.30103	0.0892673	RPL26 Uncharacterized protein RPL26
IPI00465315.6	1.26,1.63,1.31,1.06,	0.05943	0.25468	0.757576	1.2536	-0.400538	CYCS Cytochrome c
IPI00026089.3	1.38,1.11,1.09,1.14,	0.05992	0.25645	0.847458	1.73993	-0.238787	SF3B1 Splicing factor 3B subunit 1
IPI00874156.1	0.97,0.80,0.65,0.68,	0.0601	0.2569	1.28205	1.67572	0.358454	OTUB1 Isoform 1 of Ubiquitin thioesterase OTUB1
IPI00784119.1	1.35,1.12,1.05,1.18,	0.06046	0.25808	0.847458	1.78436	-0.238787	ATP6AP1 Vacuolar ATP synthase subunit S1 precursor
IPI00339269.1	0.96,X,0.96,0.92,	0.06053	0.25808	1.05263	3.27572	0.0740006	HSPA6 Heat shock 70 kDa protein 6
IPI00479743.3	1.20,1.14,1.08,1.02,	0.06092	0.25886	0.900901	2.22185	-0.15056	A26C1A Isoform 1 of ANKRD26-like family C member 1A
IPI00413611.1	0.74,0.36,0.79,0.59,	0.06105	0.25886	1.6129	1.42864	0.68966	TOP1 DNA topoisomerase 1
IPI00178352.5	1.02,1.28,1.32,1.15,	0.06114	0.25886	0.840336	1.73306	-0.250962	FLNC Isoform 1 of Filamin-C
IPI00413958.4	1.02,1.28,1.32,1.15,	0.06114	0.25886	0.840336	1.73306	-0.250962	FLNC Isoform 2 of Filamin-C
IPI00219678.3	X,X,0.88,0.90,	0.06116	0.25886	1.1236	3.69897	0.168123	EIF2S1 Eukaryotic translation initiation factor 2 subunit 1
IPI00012493.1	X,1.14,1.05,1.10,	0.06127	0.25886	0.909091	2.6925	-0.137504	RPS20 40S ribosomal protein S20
IPI00794659.1	X,1.14,1.05,1.10,	0.06127	0.25886	0.909091	2.6925	-0.137504	RPS20 16 kDa protein
IPI00793985.1	1.25,1.11,1.33,X,	0.06133	0.25886	0.813008	1.90658	-0.298658	NAT13 7 kDa protein
IPI00739539.5	X,0.94,0.85,0.85,	0.06149	0.25921	1.13636	2.56864	0.184425	A26C1B ANKRD26-like family C member 1B
IPI00420108.4	4.28,1.12,2.16,2.35,	0.06205	0.26059	0.403226	-0.23962	-1.31034	DLST Dihydrolipoyllysine-residue succinyltransferase component of 2- oxoglutarate dehydrogenase complex, mitochondrial precursor
IPI00033034.1	4.28,1.12,2.16,2.35,	0.06205	0.26059	0.403226	-0.23962	-1.31034	DLSTP Alpha-ketoglutarate dehydrogenase complex dihydrolipoyl succinyltransferase
IPI00384122.4	4.28,1.12,2.16,2.35,	0.06205	0.26059	0.403226	-0.23962	-1.31034	DLST Full-length cDNA 5-PRIME end of clone CS0DB006YE12 of Neuroblastoma of Homo sapiens
IPI00219762.2	X,0.91,0.95,0.96,	0.06289	0.26379	1.06383	3.1549	0.0892673	CSE1L Cellular apoptosis susceptibility protein variant 2
IPI00514983.3	1.41,1.38,1.03,1.17,	0.0636	0.26611	0.8	1.48919	-0.321928	HSPH1 Isoform Alpha of Heat shock protein 105 kDa
IPI00218993.1	1.41,1.38,1.03,1.17,	0.0636	0.26611	0.8	1.48919	-0.321928	HSPH1 Isoform Beta of Heat shock protein 105 kDa
IPI00025869.1	1.55,1.24,1.06,1.21,	0.06449	0.26887	0.787402	1.37366	-0.344828	GLA Alpha-galactosidase A precursor
IPI00456758.4	0.67,0.91,0.90,0.81,	0.06472	0.26887	1.21951	1.90798	0.286304	RPL27A 60S ribosomal protein L27a
IPI00398135.2	0.67,0.91,0.90,0.81,	0.06472	0.26887	1.21951	1.90798	0.286304	hCG_21078 hypothetical protein LOC389435
IPI00888475.1	1.52,1.47,1.16,X,	0.0649	0.26887	0.724638	1.41987	-0.464668	MAP4 Isoform 6 of Microtubule-associated protein 4
IPI00413732.3	1.88,1.61,X,1.25,	0.06498	0.26887	0.632911	1.00043	-0.659925	NOMO1;NOMO3 139 kDa protein
IPI00333985.2	1.88,1.61,X,1.25,	0.06498	0.26887	0.632911	1.00043	-0.659925	NOMO2 Isoform 2 of Nodal modulator 2 precursor
IPI00329352.3	1.88,1.61,X,1.25,	0.06498	0.26887	0.632911	1.00043	-0.659925	NOMO1;NOMO3 Nodal modulator 1 precursor
IPI00465432.3	1.88,1.61,X,1.25,	0.06498	0.26887	0.632911	1.00043	-0.659925	NOMO2 Isoform 1 of Nodal modulator 2 precursor
IPI00872411.1	1.88,1.61,X,1.25,	0.06498	0.26887	0.632911	1.00043	-0.659925	NOMO1;NOMO3 Nodal modulator 3 precursor
IPI00328170.9	1.51,1.60,1.12,1.11,	0.06538	0.26953	0.746269	1.18111	-0.422233	GCS1 Mannosyl-oligosaccharide glucosidase
IPI00847579.1	0.98,X,0.95,0.97,	0.06541	0.26953	1.03093	3.63827	0.0439433	RPS12 ribosomal protein S12
IPI00796921.2	1.61,1.02,1.35,1.31,	0.06586	0.26953	0.757576	1.23388	-0.400538	TFG TFG protein
IPI00294619.1	1.61,1.02,1.35,1.31,	0.06586	0.26953	0.757576	1.23388	-0.400538	TFG Protein TFG
IPI00297452.5	1.61,1.02,1.35,1.31,	0.06586	0.26953	0.757576	1.23388	-0.400538	TFG TRK-fused gene/anaplastic large cell lymphoma kinase extra long form
IPI00790804.1	1.61,1.02,1.35,1.31,	0.06586	0.26953	0.757576	1.23388	-0.400538	TFG 18 kDa protein
IPI00797644.1	1.61,1.02,1.35,1.31,	0.06586	0.26953	0.757576	1.23388	-0.400538	TFG 15 kDa protein
IPI00788849.1	1.61,1.02,1.35,1.31,	0.06586	0.26953	0.757576	1.23388	-0.400538	TFG Putative MAPK activating protein
IPI00790186.1	1.61,1.02,1.35,1.31,	0.06586	0.26953	0.757576	1.23388	-0.400538	TFG 18 kDa protein
IPI00760620.2	0.74,0.99,0.85,0.80,	0.06638	0.27133	1.19048	1.94424	0.251539	HNRPA1L-2 Similar to Heterogeneous nuclear ribonucleoprotein A1
IPI00640817.1	1.06,1.13,1.11,1.34,	0.06684	0.27226	0.862069	1.81616	-0.214125	AK1 Adenylate kinase 1
IPI00018342.5	1.06,1.13,1.11,1.34,	0.06684	0.27226	0.862069	1.81616	-0.214125	AK1 Adenylate kinase isoenzyme 1
IPI00033561.3	0.89,0.91,X,X,	0.06685	0.27226	1.11111	3.69897	0.152003	RNPS1 Isoform 1 of RNA-binding protein with serine-rich domain 1
IPI00219037.5	0.18,X,X,0.12,	0.06706	0.27261	6.66667	2.74473	2.73697	H2AFX Histone H2A.x
IPI00012575.1	1.19,1.24,X,X,	0.0671	0.27261	0.826446	2.90309	-0.275007	PIR Pirin
IPI00183603.3	1.53,X,X,1.41,	0.06738	0.27309	0.680272	2.14267	-0.555816	DC2 UPF0527 membrane protein
IPI00872620.1	1.53,X,X,1.41,	0.06738	0.27309	0.680272	2.14267	-0.555816	DC2 17 kDa protein
IPI00640965.1	X,0.88,0.89,0.77,	0.0684	0.27656	1.17647	2.3536	0.234465	SAE1 33 kDa protein
IPI00647006.1	X,0.88,0.89,0.77,	0.0684	0.27656	1.17647	2.3536	0.234465	SAE1 33 kDa protein
IPI00260715.5	0.80,0.79,0.99,0.89,	0.0692	0.27836	1.14943	2.06098	0.200913	FUS Fus-like protein (Fragment)
IPI00221354.1	0.80,0.79,0.99,0.89,	0.0692	0.27836	1.14943	2.06098	0.200913	FUS Isoform Short of RNA-binding protein FUS
IPI00645208.2	0.80,0.79,0.99,0.89,	0.0692	0.27836	1.14943	2.06098	0.200913	FUS cDNA FLJ78268, highly similar to Homo sapiens fusion (involved in t(12;16) in malignant liposarcoma), transcript variant 1, mRNA
IPI00785172.1	0.80,0.79,0.99,0.89,	0.0692	0.27836	1.14943	2.06098	0.200913	FUS Fusion (Involved in t(12;16) in malignant liposarcoma) isoform a variant (Fragment)
IPI00290461.3	1.82,1.39,1.27,X,	0.06926	0.27836	0.671141	1.07764	-0.575312	EIF3J Eukaryotic translation initiation factor 3 subunit J
IPI00003865.1	1.27,1.09,1.07,1.07,	0.06943	0.27862	0.884956	2.02549	-0.176323	HSPA8 Isoform 1 of Heat shock cognate 71 kDa protein
IPI00329625.4	0.83,X,0.94,0.85,	0.0696	0.27862	1.14943	2.46471	0.200913	TBRG4 Isoform 1 of Protein TBRG4
IPI00221301.1	1.02,0.65,0.57,0.64,	0.06978	0.27862	1.38889	1.38437	0.473931	CTH Isoform 2 of Cystathionine gamma-lyase
IPI00031557.2	1.02,0.65,0.57,0.64,	0.06978	0.27862	1.38889	1.38437	0.473931	CTH Isoform 1 of Cystathionine gamma-lyase
IPI00784090.2	1.31,1.08,1.08,1.10,	0.06982	0.27862	0.877193	1.90101	-0.189034	CCT8 T-complex protein 1 subunit theta
IPI00302925.4	1.31,1.08,1.08,1.10,	0.06982	0.27862	0.877193	1.90101	-0.189034	CCT8 59 kDa protein
IPI00455510.4	1.32,1.17,1.01,1.37,	0.07013	0.27877	0.819672	1.57905	-0.286881	PTMA Isoform 2 of Prothymosin alpha
IPI00827535.1	1.32,1.17,1.01,1.37,	0.07013	0.27877	0.819672	1.57905	-0.286881	PTMA Isoform 1 of Prothymosin alpha
IPI00470610.4	1.88,1.16,1.16,1.39,	0.07018	0.27877	0.714286	0.93847	-0.485427	PYCR2 Pyrroline-5-carboxylate reductase 2
IPI00658109.1	2.31,1.32,1.22,1.35,	0.07019	0.27877	0.645161	0.58536	-0.632268	LOC100133623;CKMT1B;CKMT1A Creatine kinase, ubiquitous mitochondrial precursor
IPI00009865.2	3.15,NA,13.17,3.43,	0.07039	0.27907	0.151976	-1.51265	-2.71809	KRT10 Keratin, type I cytoskeletal 10
IPI00869107.1	2.26,X,1.92,X,	0.07043	0.27907	0.478469	1.23807	-1.0635	NUDT19 Nucleoside diphosphate-linked moiety X motif 19, mitochondrial precursor
IPI00013214.1	0.84,0.89,0.98,0.76,	0.07072	0.27987	1.14943	2.07109	0.200913	MCM3 DNA replication licensing factor MCM3
IPI00303318.2	1.57,X,1.20,1.27,	0.0708	0.27987	0.740741	1.41308	-0.432959	FAM49B Protein FAM49B
IPI00219381.5	X,X,1.83,1.62,	0.07111	0.28077	0.581395	1.65659	-0.782409	NDUFA2 NADH dehydrogenase [ubiquinone] 1 alpha subcomplex subunit 2
IPI00023640.3	1.48,1.32,0.99,1.33,	0.07122	0.28087	0.78125	1.36927	-0.356144	PDCD5 Programmed cell death protein 5
IPI00607708.3	1.70,1.24,X,1.32,	0.07149	0.28147	0.704225	1.21896	-0.505891	LDHA Isoform 2 of L-lactate dehydrogenase A chain
IPI00010404.1	2.22,X,1.73,1.31,	0.07154	0.28147	0.571429	0.68313	-0.807355	SF3B5 Splicing factor 3B subunit 5
IPI00249267.2	0.16,X,X,0.10,	0.07205	0.28315	7.69231	2.74473	2.94342	- 13 kDa protein
IPI00022403.1	X,0.83,0.80,0.64,	0.07237	0.28381	1.31579	1.98172	0.395929	MRPL13 39S ribosomal protein L13, mitochondrial
IPI00029079.5	1.26,1.06,1.18,1.04,	0.07239	0.28381	0.877193	1.96778	-0.189034	GMPS GMP synthase
IPI00477179.1	0.93,0.91,0.97,X,	0.07247	0.28381	1.06383	3.03152	0.0892673	DDX21 Isoform 2 of Nucleolar RNA helicase 2
IPI00306301.2	1.10,X,1.13,1.04,	0.0728	0.28477	0.917431	2.67778	-0.124328	PDHA1 Mitochondrial PDHA1
IPI00013847.4	1.26,1.45,1.14,1.04,	0.07291	0.28487	0.819672	1.50738	-0.286881	UQCRC1 Cytochrome b-c1 complex subunit 1, mitochondrial precursor
IPI00018206.3	1.87,1.40,1.11,1.20,	0.07303	0.285	0.714286	0.93942	-0.485427	GOT2 Aspartate aminotransferase, mitochondrial precursor
IPI00793698.1	1.75,X,1.21,1.44,	0.07332	0.28547	0.680272	1.13413	-0.555816	PYCR1 30 kDa protein
IPI00550882.2	1.75,X,1.21,1.44,	0.07332	0.28547	0.680272	1.13413	-0.555816	PYCR1 Pyrroline-5-carboxylate reductase 1, mitochondrial precursor
IPI00513928.2	2.05,1.70,1.26,X,	0.0736	0.2855	0.598802	0.80493	-0.739848	ACOT2 Isoform 2 of Acyl-coenzyme A thioesterase 2, mitochondrial precursor
IPI00845507.2	0.92,X,X,0.90,	0.0738	0.2855	1.0989	3.69897	0.136062	LOC641293 Similar to 60S ribosomal protein L21
IPI00397017.3	X,0.90,0.92,X,	0.0738	0.2855	1.0989	3.69897	0.136062	LOC644790 hypothetical protein
IPI00015947.5	1.26,X,1.71,1.29,	0.07383	0.2855	0.704225	1.1986	-0.505891	DNAJB1 DnaJ homolog subfamily B member 1
IPI00788624.1	1.12,1.35,1.11,1.06,	0.07401	0.2855	0.862069	1.7765	-0.214125	SLC25A3 31 kDa protein
IPI00790115.1	1.12,1.35,1.11,1.06,	0.07401	0.2855	0.862069	1.7765	-0.214125	SLC25A3 cDNA FLJ90278 fis, clone NT2RP1000325, highly similar to Phosphate carrier protein, mitochondrialprecursor
IPI00022202.3	1.12,1.35,1.11,1.06,	0.07401	0.2855	0.862069	1.7765	-0.214125	SLC25A3 Isoform A of Phosphate carrier protein, mitochondrial precursor
IPI00215777.1	1.12,1.35,1.11,1.06,	0.07401	0.2855	0.862069	1.7765	-0.214125	SLC25A3 Isoform B of Phosphate carrier protein, mitochondrial precursor
IPI00021954.1	0.84,X,0.79,0.64,	0.07409	0.2855	1.31579	1.96537	0.395929	GBF1 Golgi-specific brefeldin A-resistance guanine nucleotide exchange factor 1
IPI00456887.2	0.96,0.63,0.72,0.85,	0.07453	0.28567	1.26582	1.67778	0.340075	HNRNPUL2 Heterogeneous nuclear ribonucleoprotein U-like protein 2
IPI00641829.5	1.33,1.14,1.07,1.07,	0.07463	0.28567	0.869565	1.82131	-0.201634	BAT1 Isoform 2 of Spliceosome RNA helicase BAT1
IPI00848161.1	1.33,1.14,1.07,1.07,	0.07463	0.28567	0.869565	1.82131	-0.201634	BAT1 Isoform 1 of Spliceosome RNA helicase BAT1
IPI00884418.1	X,1.30,1.23,X,	0.07473	0.28567	0.787402	2.61083	-0.344828	GATAD2A 53 kDa protein
IPI00410330.3	X,1.30,1.23,X,	0.07473	0.28567	0.787402	2.61083	-0.344828	GATAD2A Isoform 1 of Transcriptional repressor p66-alpha
IPI00478128.2	X,1.30,1.23,X,	0.07473	0.28567	0.787402	2.61083	-0.344828	GATAD2A 70 kDa protein
IPI00444526.1	X,1.30,1.23,X,	0.07473	0.28567	0.787402	2.61083	-0.344828	GATAD2A Isoform 2 of Transcriptional repressor p66-alpha
IPI00216026.2	1.85,1.29,X,1.35,	0.07511	0.28647	0.666667	1.02443	-0.584963	VDAC2 Isoform 3 of Voltage-dependent anion-selective channel protein 2
IPI00216024.2	1.85,1.29,X,1.35,	0.07511	0.28647	0.666667	1.02443	-0.584963	VDAC2 Isoform 2 of Voltage-dependent anion-selective channel protein 2
IPI00031627.3	0.90,0.81,0.47,0.62,	0.07625	0.28796	1.42857	1.43028	0.514573	POLR2A DNA-directed RNA polymerase II subunit RPB1
IPI00514126.2	1.09,X,X,1.07,	0.07627	0.28796	0.925926	3.69897	-0.111031	AGL Isoform 1 of Glycogen debranching enzyme
IPI00878798.1	1.09,X,X,1.07,	0.07627	0.28796	0.925926	3.69897	-0.111031	AGL amylo-1, 6-glucosidase, 4-alpha-glucanotransferase isoform 3
IPI00328318.7	1.09,X,X,1.07,	0.07627	0.28796	0.925926	3.69897	-0.111031	AGL Amylo-1,6-glucosidase, 4-alpha-glucanotransferase isoform 1 variant (Fragment)
IPI00219066.4	1.09,X,X,1.07,	0.07627	0.28796	0.925926	3.69897	-0.111031	AGL Isoform 6 of Glycogen debranching enzyme
IPI00219065.2	1.09,X,X,1.07,	0.07627	0.28796	0.925926	3.69897	-0.111031	AGL Isoform 5 of Glycogen debranching enzyme
IPI00796436.1	X,X,1.07,1.09,	0.07627	0.28796	0.925926	3.69897	-0.111031	C12orf10 MSTP024
IPI00029444.1	X,X,1.07,1.09,	0.07627	0.28796	0.925926	3.69897	-0.111031	C12orf10 UPF0160 protein MYG1
IPI00797519.1	X,X,1.07,1.09,	0.07627	0.28796	0.925926	3.69897	-0.111031	C12orf10 23 kDa protein
IPI00007004.4	X,X,0.67,0.60,	0.07671	0.2893	1.5625	2.61083	0.643856	RRP15 RRP15-like protein
IPI00019755.3	1.48,X,1.20,1.18,	0.07731	0.29123	0.775194	1.55083	-0.367371	GSTO1 Glutathione transferase omega-1
IPI00007084.2	0.85,X,0.75,0.62,	0.07777	0.29231	1.35135	1.87615	0.434403	SLC25A13 Mitochondrial aspartate-glutamate carrier protein
IPI00873334.1	0.85,X,0.75,0.62,	0.07777	0.29231	1.35135	1.87615	0.434403	SLC25A13 Calcium-binding mitochondrial carrier protein Aralar2
IPI00871854.1	1.10,X,1.07,1.03,	0.07803	0.29263	0.934579	2.91009	-0.0976108	SAMM50 Uncharacterized protein SAMM50
IPI00412713.4	1.10,X,1.07,1.03,	0.07803	0.29263	0.934579	2.91009	-0.0976108	SAMM50 Sorting and assembly machinery component 50 homolog
IPI00306048.5	0.92,0.83,0.96,0.74,	0.07813	0.29268	1.16279	2.01637	0.217591	ATAD3B Isoform 1 of ATPase family AAA domain-containing protein 3B
IPI00298731.2	1.57,1.60,0.96,1.47,	0.07854	0.29389	0.714286	1.04998	-0.485427	PPP1R10 Serine/threonine-protein phosphatase 1 regulatory subunit 10
IPI00022904.5	X,X,1.16,1.21,	0.07883	0.294	0.847458	2.90309	-0.238787	PPP4R2 55 kDa protein
IPI00856016.1	X,X,1.16,1.21,	0.07883	0.294	0.847458	2.90309	-0.238787	PPP4R2 Isoform 3 of Serine/threonine-protein phosphatase 4 regulatory subunit 2
IPI00103654.2	X,X,1.16,1.21,	0.07883	0.294	0.847458	2.90309	-0.238787	PPP4R2 Isoform 1 of Serine/threonine-protein phosphatase 4 regulatory subunit 2
IPI00016801.1	2.04,1.31,1.19,1.20,	0.07916	0.2949	0.694444	0.78086	-0.526069	GLUD1 Glutamate dehydrogenase 1, mitochondrial precursor
IPI00011603.2	1.04,1.06,1.03,1.00,	0.07942	0.29554	0.970874	3.20066	-0.0426443	PSMD3 26S proteasome non-ATPase regulatory subunit 3
IPI00029822.3	0.91,X,0.84,0.75,	0.08059	0.29878	1.20482	2.19179	0.268817	SMARCA4 SMARCA4 isoform 2
IPI00293426.2	0.91,X,0.84,0.75,	0.08059	0.29878	1.20482	2.19179	0.268817	SMARCA4 Probable global transcription activator SNF2L4
IPI00005087.1	0.89,0.85,X,0.73,	0.08063	0.29878	1.21951	2.15927	0.286304	TMOD3 Tropomodulin-3
IPI00302990.3	0.86,0.49,0.82,0.76,	0.08085	0.29878	1.36986	1.55564	0.454032	WDR55 WD repeat-containing protein 55
IPI00015838.3	0.73,X,0.88,0.65,	0.0809	0.29878	1.33333	1.8655	0.415037	LYAR Cell growth-regulating nucleolar protein
IPI00102864.3	X,X,1.46,1.34,	0.08092	0.29878	0.714286	2.14267	-0.485427	HK2 Hexokinase-2
IPI00641950.3	0.94,0.96,0.97,0.86,	0.081	0.29878	1.07527	2.6038	0.104697	GNB2L1 Lung cancer oncogene 7
IPI00848226.1	0.94,0.96,0.97,0.86,	0.081	0.29878	1.07527	2.6038	0.104697	GNB2L1 Guanine nucleotide-binding protein subunit beta-2-like 1
IPI00480032.3	0.92,0.97,X,0.90,	0.08141	0.29923	1.07527	2.88606	0.104697	LOC653156 similar to hCG1782414 isoform 2
IPI00887074.1	0.92,0.97,X,0.90,	0.08141	0.29923	1.07527	2.88606	0.104697	LOC653737 hypothetical protein isoform 1
IPI00879165.1	0.92,0.97,X,0.90,	0.08141	0.29923	1.07527	2.88606	0.104697	Protein
IPI00106495.1	X,X,0.70,0.63,	0.08148	0.29923	1.51515	2.61083	0.599462	NCAPG Condensin complex subunit 3
IPI00219153.4	1.05,1.10,1.00,1.06,	0.08192	0.30052	0.952381	2.77211	-0.0703893	RPL22 60S ribosomal protein L22
IPI00816572.1	X,1.24,1.15,1.49,	0.08234	0.30173	0.775194	1.50822	-0.367371	PRPS1 Ribose-phosphate pyrophosphokinase (Fragment)
IPI00807545.1	X,0.91,0.93,X,	0.08247	0.30177	1.08696	3.69897	0.120294	HNRNPK Isoform 3 of Heterogeneous nuclear ribonucleoprotein K
IPI00030847.3	1.70,X,1.34,1.20,	0.08253	0.30177	0.70922	1.17698	-0.495695	TM9SF3 Transmembrane 9 superfamily member 3 precursor
IPI00021785.2	2.35,X,1.41,1.48,	0.0828	0.30207	0.571429	0.56189	-0.807355	COX5B Cytochrome c oxidase subunit 5B, mitochondrial precursor
IPI00007812.1	1.03,1.11,1.08,1.26,	0.08282	0.30207	0.892857	2.00877	-0.163499	ATP6V1B2 Vacuolar ATP synthase subunit B, brain isoform
IPI00013808.1	1.35,1.19,1.00,1.17,	0.08288	0.30207	0.847458	1.68846	-0.238787	ACTN4 Alpha-actinin-4
IPI00011285.1	1.06,X,1.15,1.22,	0.08322	0.30208	0.877193	2.19179	-0.189034	CAPN1 Calpain-1 catalytic subunit
IPI00017451.1	1.75,1.03,1.22,1.68,	0.08338	0.30208	0.704225	0.91055	-0.505891	SF3A1 Splicing factor 3 subunit 1
IPI00009032.1	1.48,1.09,1.09,1.19,	0.08341	0.30208	0.826446	1.46827	-0.275007	SSB Lupus La protein
IPI00219291.4	X,X,1.23,1.31,	0.08361	0.30208	0.787402	2.49485	-0.344828	ATP5J2 Isoform 2 of ATP synthase subunit f, mitochondrial
IPI00873259.1	X,X,1.23,1.31,	0.08361	0.30208	0.787402	2.49485	-0.344828	ATP5J2 10 kDa protein
IPI00220300.5	X,X,1.23,1.31,	0.08361	0.30208	0.787402	2.49485	-0.344828	ATP5J2 Isoform 1 of ATP synthase subunit f, mitochondrial
IPI00719814.1	X,X,1.23,1.31,	0.08361	0.30208	0.787402	2.49485	-0.344828	ATP5J2 ATP synthase, H+ transporting, mitochondrial F0 complex, subunit F2 isoform 2d
IPI00456013.1	X,X,1.23,1.31,	0.08361	0.30208	0.787402	2.49485	-0.344828	ATP5J2 ATP synthase, H+ transporting, mitochondrial F0 complex, subunit F2 isoform 2c
IPI00009997.1	1.52,X,1.34,1.13,	0.08376	0.30208	0.75188	1.41908	-0.411426	B3GNT1 N-acetyllactosaminide beta-1,3-N-acetylglucosaminyltransferase
IPI00029750.1	0.94,NA,0.83,0.90,	0.08387	0.30208	1.1236	2.50864	0.168123	RPS24 Isoform 1 of 40S ribosomal protein S24
IPI00847986.1	0.94,X,0.83,0.90,	0.08387	0.30208	1.1236	2.50864	0.168123	RPS24 Isoform 2 of 40S ribosomal protein S24
IPI00642386.4	1.76,X,X,1.54,	0.08475	0.30332	0.606061	1.61618	-0.722466	NT5DC3 Similar to Grp94 neighboring nucleotidase variant 4
IPI00465170.1	1.76,X,X,1.54,	0.08475	0.30332	0.606061	1.61618	-0.722466	NT5DC3 Isoform 1 of 5&#039;-nucleotidase domain-containing protein 3
IPI00792673.1	X,1.12,1.16,X,	0.08484	0.30332	0.877193	3.09691	-0.189034	ETFA 24 kDa protein
IPI00007676.3	1.10,2.03,1.18,1.92,	0.0849	0.30332	0.641026	0.62803	-0.641546	HSD17B12 Estradiol 17-beta-dehydrogenase 12
IPI00789253.1	X,X,1.20,1.27,	0.08515	0.30332	0.813008	2.61083	-0.298658	FAM49B 33 kDa protein
IPI00514742.3	1.20,X,1.92,1.86,	0.08541	0.30332	0.60241	0.79697	-0.731183	HMGCL Uncharacterized protein HMGCL
IPI00293564.5	1.20,X,1.92,1.86,	0.08541	0.30332	0.60241	0.79697	-0.731183	HMGCL Hydroxymethylglutaryl-CoA lyase, mitochondrial precursor
IPI00221298.1	1.57,X,X,1.41,	0.08559	0.30332	0.671141	1.89279	-0.575312	NDUFV1 Isoform 2 of NADH dehydrogenase [ubiquinone] flavoprotein 1, mitochondrial precursor
IPI00795684.1	1.43,1.27,1.01,1.15,	0.08562	0.30332	0.826446	1.49716	-0.275007	CDV3 17 kDa protein
IPI00798278.1	1.43,1.27,1.01,1.15,	0.08562	0.30332	0.826446	1.49716	-0.275007	CDV3 Isoform 2 of Protein CDV3 homolog
IPI00795163.1	1.43,1.27,1.01,1.15,	0.08562	0.30332	0.826446	1.49716	-0.275007	CDV3 5 kDa protein
IPI00014197.2	1.43,1.27,1.01,1.15,	0.08562	0.30332	0.826446	1.49716	-0.275007	CDV3 Isoform 1 of Protein CDV3 homolog
IPI00793920.2	1.43,1.27,1.01,1.15,	0.08562	0.30332	0.826446	1.49716	-0.275007	CDV3 22 kDa protein
IPI00028160.1	1.23,X,1.06,1.16,	0.08592	0.30332	0.869565	2.13668	-0.201634	HMBS Isoform 1 of Porphobilinogen deaminase
IPI00219877.1	1.23,X,1.06,1.16,	0.08592	0.30332	0.869565	2.13668	-0.201634	HMBS Isoform 2 of Porphobilinogen deaminase
IPI00010349.1	1.12,X,X,1.09,	0.08611	0.30332	0.909091	3.34679	-0.137504	AGPS Alkyldihydroxyacetonephosphate synthase, peroxisomal precursor
IPI00419585.9	1.65,1.18,1.11,1.16,	0.08633	0.30332	0.78125	1.19812	-0.356144	PPIA Peptidyl-prolyl cis-trans isomerase A
IPI00887678.1	1.65,1.18,1.11,1.16,	0.08633	0.30332	0.78125	1.19812	-0.356144	LOC654188 similar to peptidylprolyl isomerase A-like
IPI00294794.4	0.53,X,0.82,0.48,	0.08648	0.30332	1.63934	1.47237	0.713119	RRP12 Isoform 2 of RRP12-like protein
IPI00101186.6	0.53,X,0.82,0.48,	0.08648	0.30332	1.63934	1.47237	0.713119	RRP12 Isoform 1 of RRP12-like protein
IPI00792916.2	1.53,1.23,1.08,1.10,	0.08672	0.30332	0.813008	1.36552	-0.298658	PRKCSH protein kinase C substrate 80K-H isoform 2
IPI00026154.2	1.53,1.23,1.08,1.10,	0.08672	0.30332	0.813008	1.36552	-0.298658	PRKCSH Glucosidase 2 subunit beta precursor
IPI00293568.2	X,0.60,0.51,X,	0.08683	0.30332	1.81818	2.39254	0.862496	RGPD5;RGPD6 RANBP2-like and GRIP domain-containing protein 6
IPI00787969.1	X,0.60,0.51,X,	0.08683	0.30332	1.81818	2.39254	0.862496	RGPD8 hypothetical protein
IPI00655887.1	X,0.60,0.51,X,	0.08683	0.30332	1.81818	2.39254	0.862496	RGPD5;RGPD6 RANBP2-like and GRIP domain-containing protein 5
IPI00888992.1	X,0.60,0.51,X,	0.08683	0.30332	1.81818	2.39254	0.862496	LOC100133510 similar to nucleoporin
IPI00100787.2	X,0.60,0.51,X,	0.08683	0.30332	1.81818	2.39254	0.862496	RGPD5;RGPD6;RGPD7 RANBP2-like and GRIP domain-containing protein 7
IPI00736337.2	X,0.60,0.51,X,	0.08683	0.30332	1.81818	2.39254	0.862496	RGPD3 hypothetical protein isoform 1
IPI00375793.5	X,0.60,0.51,X,	0.08683	0.30332	1.81818	2.39254	0.862496	RGPD4 RANBP2-like and GRIP domain containing 4
IPI00019046.4	0.73,X,X,0.66,	0.08733	0.30475	1.42857	2.61083	0.514573	RBM22 Pre-mRNA-splicing factor RBM22
IPI00301107.5	0.90,X,X,0.87,	0.08767	0.30562	1.13636	3.34679	0.184425	IPO11 Importin-11
IPI00025849.1	1.44,1.28,0.97,1.29,	0.08918	0.31056	0.806452	1.40927	-0.31034	ANP32A Acidic leucine-rich nuclear phosphoprotein 32 family member A
IPI00181728.1	0.92,0.72,0.85,0.53,	0.08951	0.31062	1.31579	1.5321	0.395929	BXDC2 Brix domain-containing protein 2
IPI00107531.1	0.85,X,0.95,0.82,	0.09008	0.31062	1.14943	2.33442	0.200913	RAD50 Isoform 3 of DNA repair protein RAD50
IPI00305282.2	0.85,X,0.95,0.82,	0.09008	0.31062	1.14943	2.33442	0.200913	RAD50 Isoform 1 of DNA repair protein RAD50
IPI00549205.1	0.85,X,0.95,0.82,	0.09008	0.31062	1.14943	2.33442	0.200913	RAD50 Isoform 2 of DNA repair protein RAD50
IPI00009841.4	X,0.85,0.93,0.94,	0.09012	0.31062	1.0989	2.61439	0.136062	EWSR1 cDNA FLJ31747 fis, clone NT2RI2007377, highly similar to RNA-BINDING PROTEIN EWS
IPI00065554.4	X,0.85,0.93,0.94,	0.09012	0.31062	1.0989	2.61439	0.136062	EWSR1 cDNA FLJ32119 fis, clone PEBLM1000034, highly similar to RNA-BINDING PROTEIN EWS
IPI00872855.1	X,0.85,0.93,0.94,	0.09012	0.31062	1.0989	2.61439	0.136062	EWSR1 Isoform EWS of RNA-binding protein EWS
IPI00293254.1	X,0.85,0.93,0.94,	0.09012	0.31062	1.0989	2.61439	0.136062	EWSR1 Isoform EWS-B of RNA-binding protein EWS
IPI00879242.1	X,0.85,0.93,0.94,	0.09012	0.31062	1.0989	2.61439	0.136062	EWSR1 Ewing sarcoma breakpoint region 1
IPI00879259.1	X,0.85,0.93,0.94,	0.09012	0.31062	1.0989	2.61439	0.136062	EWSR1 Ewing sarcoma breakpoint region 1
IPI00411733.4	0.78,0.63,0.87,0.96,	0.09055	0.31079	1.23457	1.70333	0.304006	DHX30 Isoform 1 of Putative ATP-dependent RNA helicase DHX30
IPI00477295.4	0.78,0.63,0.87,0.96,	0.09055	0.31079	1.23457	1.70333	0.304006	DHX30 DEAH (Asp-Glu-Ala-His) box polypeptide 30 isoform 2
IPI00298738.3	0.82,X,0.95,0.83,	0.09111	0.31079	1.14943	2.2815	0.200913	POLRMT DNA-directed RNA polymerase, mitochondrial precursor
IPI00738898.2	X,0.97,0.96,X,	0.09191	0.31079	1.04167	4.30103	0.0588937	hCG_1787519 similar to large subunit ribosomal protein L36a
IPI00477114.1	X,0.97,0.96,X,	0.09191	0.31079	1.04167	4.30103	0.0588937	Uncharacterized protein ENSP00000348200
IPI00556351.1	X,1.18,1.60,1.25,	0.092	0.31079	0.746269	1.29559	-0.422233	EPB41L2 Putative uncharacterized protein DKFZp781H1755
IPI00305750.4	2.04,X,X,1.70,	0.09267	0.31079	0.534759	1.23807	-0.903038	CAST Isoform 1 of Calpastatin
IPI00413492.3	2.04,X,X,1.70,	0.09267	0.31079	0.534759	1.23807	-0.903038	CAST calpastatin isoform b
IPI00760909.2	2.04,X,X,1.70,	0.09267	0.31079	0.534759	1.23807	-0.903038	CAST Isoform 4 of Calpastatin
IPI00220859.3	2.04,X,X,1.70,	0.09267	0.31079	0.534759	1.23807	-0.903038	CAST calpastatin isoform l
IPI00761140.1	2.04,X,X,1.70,	0.09267	0.31079	0.534759	1.23807	-0.903038	CAST calpastatin isoform h
IPI00760715.1	2.04,X,X,1.70,	0.09267	0.31079	0.534759	1.23807	-0.903038	CAST calpastatin isoform e
IPI00761069.1	2.04,X,X,1.70,	0.09267	0.31079	0.534759	1.23807	-0.903038	CAST calpastatin isoform f
IPI00220857.3	2.04,X,X,1.70,	0.09267	0.31079	0.534759	1.23807	-0.903038	CAST Isoform 2 of Calpastatin
IPI00761160.1	2.04,X,X,1.70,	0.09267	0.31079	0.534759	1.23807	-0.903038	CAST calpastatin isoform a
IPI00761035.1	2.04,X,X,1.70,	0.09267	0.31079	0.534759	1.23807	-0.903038	CAST calpastatin isoform g
IPI00465148.3	2.04,X,X,1.70,	0.09267	0.31079	0.534759	1.23807	-0.903038	CAST CAST protein (Fragment)
IPI00000335.1	2.32,1.10,1.36,1.36,	0.09283	0.31079	0.649351	0.53925	-0.62293	HINT2 Histidine triad nucleotide-binding protein 2
IPI00789029.1	1.71,1.14,1.07,1.32,	0.09326	0.31079	0.763359	1.08513	-0.389567	NAP1L1 43 kDa protein
IPI00023860.1	1.71,1.14,1.07,1.32,	0.09326	0.31079	0.763359	1.08513	-0.389567	NAP1L1 Nucleosome assembly protein 1-like 1
IPI00335930.1	0.89,X,0.73,0.87,	0.09346	0.31079	1.20482	2.11919	0.268817	DAZAP1 Isoform 2 of DAZ-associated protein 1
IPI00642817.2	1.64,1.15,1.35,X,	0.09354	0.31079	0.724638	1.21681	-0.464668	BAT2 Isoform 3 of Large proline-rich protein BAT2
IPI00010700.2	1.64,1.15,1.35,X,	0.09354	0.31079	0.724638	1.21681	-0.464668	BAT2 Isoform 1 of Large proline-rich protein BAT2
IPI00894143.1	1.64,1.15,1.35,X,	0.09354	0.31079	0.724638	1.21681	-0.464668	- 229 kDa protein
IPI00893641.1	1.64,1.15,1.35,X,	0.09354	0.31079	0.724638	1.21681	-0.464668	- HLA-B associated transcript 2
IPI00844237.1	1.64,1.15,1.35,X,	0.09354	0.31079	0.724638	1.21681	-0.464668	BAT2 HLA-B associated transcript-2
IPI00084746.4	1.64,1.15,1.35,X,	0.09354	0.31079	0.724638	1.21681	-0.464668	BAT2 Isoform 2 of Large proline-rich protein BAT2
IPI00893120.1	1.64,1.15,1.35,X,	0.09354	0.31079	0.724638	1.21681	-0.464668	- HLA-B associated transcript 2
IPI00383565.5	X,X,0.58,0.48,	0.09354	0.31079	1.88679	2.30103	0.915936	BAZ1A Isoform 2 of Bromodomain adjacent to zinc finger domain protein 1A
IPI00412415.2	X,X,0.58,0.48,	0.09354	0.31079	1.88679	2.30103	0.915936	BAZ1A Isoform 1 of Bromodomain adjacent to zinc finger domain protein 1A
IPI00783491.1	0.95,X,0.87,0.94,	0.0936	0.31079	1.08696	2.72125	0.120294	RNH1 Ribonuclease/angiogenin inhibitor
IPI00550069.3	0.95,X,0.87,0.94,	0.0936	0.31079	1.08696	2.72125	0.120294	RNH1 Ribonuclease inhibitor
IPI00010153.5	0.66,0.95,0.89,0.83,	0.09366	0.31079	1.20482	1.80632	0.268817	RPL23 60S ribosomal protein L23
IPI00791920.1	0.66,0.95,0.89,0.83,	0.09366	0.31079	1.20482	1.80632	0.268817	RPL23 13 kDa protein
IPI00795751.1	0.66,0.95,0.89,0.83,	0.09366	0.31079	1.20482	1.80632	0.268817	RPL23 10 kDa protein
IPI00795408.1	0.66,0.95,0.89,0.83,	0.09366	0.31079	1.20482	1.80632	0.268817	RPL23 Similar to ribosomal protein L23
IPI00026513.6	1.15,1.26,1.10,1.00,	0.09368	0.31079	0.884956	1.93219	-0.176323	RPIA Ribose-5-phosphate isomerase
IPI00872436.1	1.15,1.26,1.10,1.00,	0.09368	0.31079	0.884956	1.93219	-0.176323	RPIA Ribose-5-phosphate isomerase
IPI00029764.1	1.01,0.93,0.89,0.87,	0.09423	0.31231	1.08696	2.4168	0.120294	SF3A3 Splicing factor 3A subunit 3
IPI00794561.1	1.13,1.18,X,X,	0.09508	0.31481	0.869565	2.90309	-0.201634	RAB2A Uncharacterized protein RAB2A
IPI00007188.5	1.13,1.08,1.08,0.99,	0.09547	0.315	0.934579	2.46852	-0.0976108	SLC25A5 ADP/ATP translocase 2
IPI00021370.1	X,1.11,1.08,X,	0.09548	0.315	0.909091	3.34679	-0.137504	UBE2K Isoform 1 of Ubiquitin-conjugating enzyme E2 K
IPI00019894.3	X,1.11,1.08,X,	0.09548	0.315	0.909091	3.34679	-0.137504	UBE2K Isoform 2 of Ubiquitin-conjugating enzyme E2 K
IPI00003949.1	1.43,1.05,1.11,1.15,	0.09551	0.315	0.847458	1.54714	-0.238787	UBE2N Ubiquitin-conjugating enzyme E2 N
IPI00303207.3	1.36,1.03,1.19,1.08,	0.09626	0.31524	0.862069	1.6702	-0.214125	ABCE1 ATP-binding cassette sub-family E member 1
IPI00782992.3	0.81,0.99,0.94,0.81,	0.09649	0.31524	1.1236	2.07469	0.168123	SRRM2 Isoform 1 of Serine/arginine repetitive matrix protein 2
IPI00749398.1	X,0.92,0.82,0.73,	0.0967	0.31524	1.21951	2.04431	0.286304	SERPINB6 Serpin B6
IPI00413451.1	X,0.92,0.82,0.73,	0.0967	0.31524	1.21951	2.04431	0.286304	SERPINB6 Putative uncharacterized protein DKFZp686I04222
IPI00219330.2	0.90,0.79,1.00,0.74,	0.0969	0.31524	1.16279	1.86999	0.217591	ILF3 Isoform 5 of Interleukin enhancer-binding factor 3
IPI00556173.1	0.90,0.79,1.00,0.74,	0.0969	0.31524	1.16279	1.86999	0.217591	ILF3 Isoform 6 of Interleukin enhancer-binding factor 3
IPI00298789.2	0.90,0.79,1.00,0.74,	0.0969	0.31524	1.16279	1.86999	0.217591	ILF3 Isoform 2 of Interleukin enhancer-binding factor 3
IPI00298788.4	0.90,0.79,1.00,0.74,	0.0969	0.31524	1.16279	1.86999	0.217591	ILF3 Isoform 1 of Interleukin enhancer-binding factor 3
IPI00414335.2	0.90,0.79,1.00,0.74,	0.0969	0.31524	1.16279	1.86999	0.217591	ILF3 Isoform 3 of Interleukin enhancer-binding factor 3
IPI00418313.3	0.90,0.79,1.00,0.74,	0.0969	0.31524	1.16279	1.86999	0.217591	ILF3 Isoform 4 of Interleukin enhancer-binding factor 3
IPI00414289.1	1.46,X,X,1.32,	0.09706	0.31524	0.719424	2.00877	-0.475085	GPS1 G protein pathway suppressor 1 isoform 1
IPI00156282.2	1.46,X,X,1.32,	0.09706	0.31524	0.719424	2.00877	-0.475085	GPS1 G protein pathway suppressor 1 isoform 2
IPI00748221.2	1.59,0.96,1.35,1.33,	0.09715	0.31524	0.763359	1.16986	-0.389567	VAPB Isoform 2 of Vesicle-associated membrane protein-associated protein B/C
IPI00006211.4	1.59,0.96,1.35,1.33,	0.09715	0.31524	0.763359	1.16986	-0.389567	VAPB Isoform 1 of Vesicle-associated membrane protein-associated protein B/C
IPI00294486.1	1.50,X,1.42,1.10,	0.09715	0.31524	0.746269	1.34872	-0.422233	DUSP9 Dual specificity protein phosphatase 9
IPI00019407.1	1.15,X,1.21,X,	0.09724	0.31524	0.847458	2.74473	-0.238787	NSDHL Sterol-4-alpha-carboxylate 3-dehydrogenase, decarboxylating
IPI00646262.1	1.15,X,1.21,X,	0.09724	0.31524	0.847458	2.74473	-0.238787	NSDHL 28 kDa protein
IPI00018352.1	0.57,0.83,0.91,0.85,	0.09727	0.31524	1.26582	1.64455	0.340075	UCHL1 Ubiquitin carboxyl-terminal hydrolase isozyme L1
IPI00026202.1	0.78,0.89,0.92,X,	0.09745	0.31552	1.16279	2.2652	0.217591	RPL18A 60S ribosomal protein L18a
IPI00298547.3	1.55,1.26,1.05,1.11,	0.09767	0.31592	0.806452	1.3026	-0.31034	PARK7 Protein DJ-1
IPI00162330.3	1.50,X,1.37,1.10,	0.09811	0.31704	0.757576	1.38059	-0.400538	MRPL37 39S ribosomal protein L37, mitochondrial precursor
IPI00789155.1	X,X,1.24,1.17,	0.09861	0.31835	0.833333	2.61083	-0.263034	CALU Calumenin precursor
IPI00001676.9	0.89,0.95,X,0.96,	0.09905	0.31916	1.07527	2.84466	0.104697	NPLOC4 Isoform 2 of Nuclear protein localization protein 4 homolog
IPI00290543.5	0.89,0.95,X,0.96,	0.09905	0.31916	1.07527	2.84466	0.104697	NPLOC4 Isoform 1 of Nuclear protein localization protein 4 homolog
IPI00395627.3	1.54,1.13,1.07,1.16,	0.09922	0.3194	0.819672	1.34199	-0.286881	CACYBP Isoform 1 of Calcyclin-binding protein
IPI00329633.5	1.00,0.82,0.84,0.67,	0.0996	0.3196	1.20482	1.73945	0.268817	TARS Threonyl-tRNA synthetase, cytoplasmic
IPI00328293.2	1.17,2.06,1.06,1.74,	0.09976	0.3196	0.662252	0.6488	-0.594549	SRRM1 Uncharacterized protein SRRM1
IPI00647720.1	1.17,2.06,1.06,1.74,	0.09976	0.3196	0.662252	0.6488	-0.594549	SRRM1 Isoform 1 of Serine/arginine repetitive matrix protein 1
IPI00399319.1	1.30,0.98,1.19,1.15,	0.09985	0.3196	0.862069	1.75375	-0.214125	COPE epsilon subunit of coatomer protein complex isoform c
IPI00465132.4	1.30,0.98,1.19,1.15,	0.09985	0.3196	0.862069	1.75375	-0.214125	COPE Coatomer subunit epsilon
IPI00399318.1	1.30,0.98,1.19,1.15,	0.09985	0.3196	0.862069	1.75375	-0.214125	COPE epsilon subunit of coatomer protein complex isoform b
IPI00748490.1	1.27,X,1.14,1.07,	0.10019	0.32008	0.862069	1.98716	-0.214125	AARSD1 Alanyl-tRNA synthetase, class IIc family protein
IPI00827636.1	1.27,X,1.14,1.07,	0.10019	0.32008	0.862069	1.98716	-0.214125	AARSD1 Isoform 1 of Alanyl-tRNA synthetase domain-containing protein 1
IPI00791301.1	1.25,1.36,X,X,	0.10035	0.32028	0.763359	2.21824	-0.389567	TMPO 46 kDa protein
IPI00746554.2	0.83,1.02,0.88,0.77,	0.10187	0.32324	1.13636	1.94424	0.184425	RBM39 48 kDa protein
IPI00215801.1	0.83,1.02,0.88,0.77,	0.10187	0.32324	1.13636	1.94424	0.184425	RBM39 Isoform 2 of RNA-binding protein 39
IPI00843773.1	0.83,1.02,0.88,0.77,	0.10187	0.32324	1.13636	1.94424	0.184425	RBM39 Putative uncharacterized protein DKFZp686A11192
IPI00163505.2	0.83,1.02,0.88,0.77,	0.10187	0.32324	1.13636	1.94424	0.184425	RBM39 Isoform 1 of RNA-binding protein 39
IPI00513959.4	0.83,1.02,0.88,0.77,	0.10187	0.32324	1.13636	1.94424	0.184425	RBM39 RNA binding motif protein 39
IPI00556218.1	0.29,X,X,0.18,	0.10195	0.32324	4.16667	2.21824	2.05889	NOL6 Isoform 4 of Nucleolar protein 6
IPI00152890.1	0.29,X,X,0.18,	0.10195	0.32324	4.16667	2.21824	2.05889	NOL6 Isoform 1 of Nucleolar protein 6
IPI00219420.3	1.05,0.75,0.65,0.76,	0.1022	0.32373	1.25	1.52739	0.321928	SMC3 Structural maintenance of chromosomes protein 3
IPI00872814.1	1.75,X,1.35,1.17,	0.10261	0.32442	0.704225	1.05488	-0.505891	MSN Uncharacterized protein MSN (Fragment)
IPI00219365.3	1.75,X,1.35,1.17,	0.10261	0.32442	0.704225	1.05488	-0.505891	MSN Moesin
IPI00477242.2	X,0.79,0.72,X,	0.10376	0.32519	1.31579	2.61083	0.395929	EDC4 Uncharacterized protein EDC4
IPI00328587.4	1.13,X,1.03,1.08,	0.10421	0.32519	0.925926	2.60206	-0.111031	ENO1P Enolase
IPI00514399.1	1.08,X,1.34,1.18,	0.10425	0.32519	0.833333	1.76447	-0.263034	RPS27 Ribosomal protein S27
IPI00513971.5	1.08,X,1.34,1.18,	0.10425	0.32519	0.833333	1.76447	-0.263034	RPS27 40S ribosomal protein S27
IPI00888491.1	1.08,X,1.34,1.18,	0.10425	0.32519	0.833333	1.76447	-0.263034	LOC100131572 similar to hCG1783679
IPI00879531.1	1.08,X,1.34,1.18,	0.10425	0.32519	0.833333	1.76447	-0.263034	- 9 kDa protein
IPI00787280.1	X,X,1.26,1.18,	0.10434	0.32519	0.819672	2.49485	-0.286881	SEPT8 Isoform 3 of Septin-8
IPI00479741.2	X,X,1.26,1.18,	0.10434	0.32519	0.819672	2.49485	-0.286881	SEPT8 Septin
IPI00658185.1	X,X,1.26,1.18,	0.10434	0.32519	0.819672	2.49485	-0.286881	SEPT8 Septin
IPI00658113.1	X,X,1.26,1.18,	0.10434	0.32519	0.819672	2.49485	-0.286881	SEPT8 Septin
IPI00022082.7	X,X,1.26,1.18,	0.10434	0.32519	0.819672	2.49485	-0.286881	SEPT8 Isoform 2 of Septin-8
IPI00549434.2	X,X,1.26,1.18,	0.10434	0.32519	0.819672	2.49485	-0.286881	SEPT8 Isoform 1 of Septin-8
IPI00658216.1	X,X,1.26,1.18,	0.10434	0.32519	0.819672	2.49485	-0.286881	SEPT8 septin 8 isoform c
IPI00165477.6	X,X,1.60,1.40,	0.10446	0.32519	0.666667	1.69897	-0.584963	ELP3 Isoform 1 of Elongator complex protein 3
IPI00844135.1	X,X,1.60,1.40,	0.10446	0.32519	0.666667	1.69897	-0.584963	ELP3 Isoform 3 of Elongator complex protein 3
IPI00844099.1	X,X,1.60,1.40,	0.10446	0.32519	0.666667	1.69897	-0.584963	ELP3 Isoform 2 of Elongator complex protein 3
IPI00789457.1	0.98,1.15,1.40,1.38,	0.10458	0.32519	0.813008	1.39696	-0.298658	KPNA2 Karyopherin alpha 2
IPI00872047.1	1.47,1.15,1.04,1.13,	0.10469	0.32519	0.833333	1.45235	-0.263034	SMU1 Uncharacterized protein SMU1 (Fragment)
IPI00305833.3	1.47,1.15,1.04,1.13,	0.10469	0.32519	0.833333	1.45235	-0.263034	SMU1 WD40 repeat-containing protein SMU1
IPI00745538.1	1.65,X,1.43,X,	0.10516	0.32603	0.649351	1.61618	-0.62293	- Similar to Translation machinery-associated protein 7
IPI00877152.1	X,1.46,X,1.31,	0.10545	0.32603	0.724638	1.94885	-0.464668	ZNF428 Isoform 2 of Zinc finger protein 428
IPI00098524.2	X,1.46,X,1.31,	0.10545	0.32603	0.724638	1.94885	-0.464668	ZNF428 22 kDa protein
IPI00059764.4	X,1.46,X,1.31,	0.10545	0.32603	0.724638	1.94885	-0.464668	ZNF428 Isoform 1 of Zinc finger protein 428
IPI00847172.1	1.20,X,1.26,1.05,	0.10564	0.32603	0.854701	1.93181	-0.226509	TSPO translocator protein isoform PBR
IPI00026850.1	1.20,X,1.26,1.05,	0.10564	0.32603	0.854701	1.93181	-0.226509	TSPO Translocator protein
IPI00015880.1	1.20,X,1.26,1.05,	0.10564	0.32603	0.854701	1.93181	-0.226509	TSPO Peripheral benzodiazepine receptor
IPI00871804.1	2.00,X,1.27,1.33,	0.10661	0.32774	0.653595	0.78455	-0.613532	VAPA Uncharacterized protein VAPA
IPI00374657.2	2.00,X,1.27,1.33,	0.10661	0.32774	0.653595	0.78455	-0.613532	VAPA vesicle-associated membrane protein-associated protein A isoform 1
IPI00640416.2	2.00,X,1.27,1.33,	0.10661	0.32774	0.653595	0.78455	-0.613532	VAPA cDNA FLJ78586, highly similar to Homo sapiens VAMP (vesicle-associated membrane protein)-associated protein A, 33kDa (VAPA), mRNA
IPI00170692.4	2.00,X,1.27,1.33,	0.10661	0.32774	0.653595	0.78455	-0.613532	VAPA Vesicle-associated membrane protein-associated protein A
IPI00019927.2	1.30,X,1.12,1.09,	0.10668	0.32774	0.854701	1.88941	-0.226509	PSMD7 26S proteasome non-ATPase regulatory subunit 7
IPI00144171.2	1.10,1.07,X,X,	0.107	0.32795	0.925926	3.34679	-0.111031	hCG_2015956 hypothetical protein LOC648000
IPI00872387.1	1.10,1.07,X,X,	0.107	0.32795	0.925926	3.34679	-0.111031	Uncharacterized protein ENSP00000381447 (Fragment)
IPI00014831.1	X,X,2.75,2.05,	0.10711	0.32795	0.416667	0.61083	-1.26303	PDK1 [Pyruvate dehydrogenase [lipoamide]] kinase isozyme 1, mitochondrial precursor
IPI00021766.5	3.05,1.22,1.10,2.30,	0.1075	0.32795	0.520833	0.06489	-0.941106	RTN4 Isoform 1 of Reticulon-4
IPI00478442.3	3.05,1.22,1.10,2.30,	0.1075	0.32795	0.520833	0.06489	-0.941106	RTN4 reticulon 4 isoform D
IPI00298289.1	3.05,1.22,1.10,2.30,	0.1075	0.32795	0.520833	0.06489	-0.941106	RTN4 Isoform 2 of Reticulon-4
IPI00888913.1	0.92,0.97,1.00,0.90,	0.10753	0.32795	1.05263	2.67985	0.0740006	LOC100131205 hypothetical protein
IPI00247583.5	0.92,0.97,1.00,0.90,	0.10753	0.32795	1.05263	2.67985	0.0740006	RPL21;LOC729402 60S ribosomal protein L21
IPI00556620.1	X,0.95,0.93,X,	0.1083	0.32822	1.06383	3.69897	0.0892673	MARK2 Isoform 9 of Serine/threonine-protein kinase MARK2
IPI00556468.1	X,0.95,0.93,X,	0.1083	0.32822	1.06383	3.69897	0.0892673	MARK2 Isoform 11 of Serine/threonine-protein kinase MARK2
IPI00556171.1	X,0.95,0.93,X,	0.1083	0.32822	1.06383	3.69897	0.0892673	MARK2 Isoform 4 of Serine/threonine-protein kinase MARK2
IPI00556650.1	X,0.95,0.93,X,	0.1083	0.32822	1.06383	3.69897	0.0892673	MARK2 Isoform 5 of Serine/threonine-protein kinase MARK2
IPI00556187.1	X,0.95,0.93,X,	0.1083	0.32822	1.06383	3.69897	0.0892673	MARK2 Isoform 8 of Serine/threonine-protein kinase MARK2
IPI00555838.1	X,0.95,0.93,X,	0.1083	0.32822	1.06383	3.69897	0.0892673	MARK2 Isoform 1 of Serine/threonine-protein kinase MARK2
IPI00883857.1	X,0.95,X,0.93,	0.1083	0.32822	1.06383	3.69897	0.0892673	HNRNPU Isoform Long of Heterogeneous nuclear ribonucleoprotein U
IPI00299254.3	X,X,0.52,0.63,	0.10841	0.32825	1.72414	2.21824	0.785875	EIF5B Eukaryotic translation initiation factor 5B
IPI00005198.2	1.01,0.74,0.90,0.81,	0.1088	0.32877	1.16279	1.8655	0.217591	ILF2 Interleukin enhancer-binding factor 2
IPI00005024.3	0.91,0.72,0.97,0.88,	0.10909	0.32877	1.14943	1.9431	0.200913	MYBBP1A Isoform 1 of Myb-binding protein 1A
IPI00607584.1	0.91,0.72,0.97,0.88,	0.10909	0.32877	1.14943	1.9431	0.200913	MYBBP1A Isoform 2 of Myb-binding protein 1A
IPI00409717.1	0.95,0.99,0.97,0.89,	0.1092	0.32877	1.05263	2.72816	0.0740006	EIF4A2 Isoform 2 of Eukaryotic initiation factor 4A-II
IPI00328328.3	0.95,0.99,0.97,0.89,	0.1092	0.32877	1.05263	2.72816	0.0740006	EIF4A2 Isoform 1 of Eukaryotic initiation factor 4A-II
IPI00005154.1	1.07,0.70,0.65,0.76,	0.10924	0.32877	1.26582	1.44818	0.340075	SSRP1 FACT complex subunit SSRP1
IPI00031169.1	1.13,1.18,1.50,1.03,	0.10938	0.32877	0.826446	1.38437	-0.275007	RAB2A Ras-related protein Rab-2A
IPI00873632.1	1.13,1.18,1.50,1.03,	0.10938	0.32877	0.826446	1.38437	-0.275007	RAB2A 24 kDa protein
IPI00869203.1	X,0.94,0.97,0.89,	0.10946	0.32877	1.07527	2.78781	0.104697	HMX3 H6 family homeobox 3
IPI00170581.1	1.03,0.75,0.86,0.83,	0.10997	0.32942	1.14943	1.8573	0.200913	NUP50 nucleoporin 50kDa isoform a
IPI00026940.2	1.03,0.75,0.86,0.83,	0.10997	0.32942	1.14943	1.8573	0.200913	NUP50 Nucleoporin 50 kDa
IPI00293464.5	1.49,1.13,1.00,1.28,	0.11014	0.32942	0.819672	1.3536	-0.286881	DDB1 DNA damage-binding protein 1
IPI00032826.1	1.74,1.18,1.06,1.21,	0.11045	0.32942	0.769231	1.03991	-0.378512	ST13 Hsc70-interacting protein
IPI00789801.2	0.82,X,0.87,X,	0.11045	0.32942	1.19048	2.90309	0.251539	KIAA1524 Isoform 2 of Protein KIAA1524
IPI00154283.4	0.82,X,0.87,X,	0.11045	0.32942	1.19048	2.90309	0.251539	KIAA1524 Isoform 1 of Protein KIAA1524
IPI00172594.3	X,0.78,X,0.84,	0.11046	0.32942	1.23457	2.74473	0.304006	MRPL28 39S ribosomal protein L28, mitochondrial precursor
IPI00719120.2	X,0.78,X,0.84,	0.11046	0.32942	1.23457	2.74473	0.304006	MRPL28 Mitochondrial ribosomal protein L28
IPI00021347.1	1.60,X,1.13,1.28,	0.11075	0.32999	0.746269	1.23935	-0.422233	UBE2L3 Ubiquitin-conjugating enzyme E2 L3
IPI00301263.2	0.96,X,0.87,0.82,	0.11106	0.3301	1.13636	2.29843	0.184425	CAD CAD protein
IPI00893035.1	0.96,X,0.87,0.82,	0.11106	0.3301	1.13636	2.29843	0.184425	CAD Putative uncharacterized protein CAD
IPI00015911.1	1.58,1.33,0.94,1.35,	0.11108	0.3301	0.769231	1.152	-0.378512	DLD Dihydrolipoyl dehydrogenase, mitochondrial precursor
IPI00026546.1	0.91,X,0.98,0.90,	0.11129	0.33043	1.07527	2.72125	0.104697	PAFAH1B2 Platelet-activating factor acetylhydrolase IB subunit beta
IPI00013122.1	1.65,X,1.13,1.32,	0.11189	0.33192	0.729927	1.15971	-0.454176	CDC37 Hsp90 co-chaperone Cdc37
IPI00031812.3	X,0.95,0.89,0.81,	0.11229	0.33252	1.13636	2.30715	0.184425	YBX1 Nuclease-sensitive element-binding protein 1
IPI00450235.1	X,0.95,0.89,0.81,	0.11229	0.33252	1.13636	2.30715	0.184425	YBX1 Nuclease sensitive element binding protein-1
IPI00016610.2	1.16,X,1.03,1.11,	0.11326	0.33486	0.909091	2.36653	-0.137504	PCBP1 Poly(rC)-binding protein 1
IPI00003016.4	X,X,1.30,1.20,	0.11338	0.33486	0.8	2.30103	-0.321928	STRN4 Striatin-4
IPI00741970.1	X,X,1.30,1.20,	0.11338	0.33486	0.8	2.30103	-0.321928	STRN4 zinedin isoform 2
IPI00877948.1	0.94,0.82,X,0.92,	0.114	0.33611	1.1236	2.38405	0.168123	MCM5 Minichromosome maintenance complex component 5
IPI00878310.1	0.94,0.82,X,0.92,	0.114	0.33611	1.1236	2.38405	0.168123	- 82 kDa protein
IPI00157908.4	1.01,1.11,1.05,1.22,	0.11435	0.33655	0.909091	2.07779	-0.137504	AIFM1 Isoform 3 of Apoptosis-inducing factor 1, mitochondrial precursor
IPI00000690.1	1.01,1.11,1.05,1.22,	0.11435	0.33655	0.909091	2.07779	-0.137504	AIFM1 Isoform 1 of Apoptosis-inducing factor 1, mitochondrial precursor
IPI00397721.1	1.70,1.23,1.07,1.12,	0.11527	0.33834	0.78125	1.0816	-0.356144	BLOC1S3 Biogenesis of lysosome-related organelles complex-1 subunit 3
IPI00022256.3	2.73,X,1.56,1.34,	0.11536	0.33834	0.531915	0.25319	-0.910733	AP2M1 AP-2 complex subunit mu-1
IPI00619900.2	2.73,X,1.56,1.34,	0.11536	0.33834	0.531915	0.25319	-0.910733	AP2M1 adaptor-related protein complex 2, mu 1 subunit isoform b
IPI00798379.1	2.73,X,1.56,1.34,	0.11536	0.33834	0.531915	0.25319	-0.910733	AP2M1 32 kDa protein
IPI00797733.1	1.09,X,1.60,1.59,	0.11567	0.3385	0.699301	1.07043	-0.516015	PXMP2 18 kDa protein
IPI00221002.5	1.09,X,1.60,1.59,	0.11567	0.3385	0.699301	1.07043	-0.516015	PXMP2 Peroxisomal membrane protein 2
IPI00018924.3	0.95,0.78,0.75,X,	0.11579	0.3385	1.20482	1.93442	0.268817	HMG20A Isoform 1 of High mobility group protein 20A
IPI00894264.1	0.90,X,0.93,X,	0.11602	0.3385	1.08696	3.34679	0.120294	ROCK2 Putative uncharacterized protein ROCK2
IPI00894514.1	0.90,X,0.93,X,	0.11602	0.3385	1.08696	3.34679	0.120294	ROCK2 ROCK2 protein
IPI00307155.7	0.90,X,0.93,X,	0.11602	0.3385	1.08696	3.34679	0.120294	ROCK2 Rho-associated protein kinase 2
IPI00553153.1	1.45,1.26,1.01,1.09,	0.11712	0.34073	0.833333	1.41919	-0.263034	ATPIF1 Putative uncharacterized protein DKFZp564G0422
IPI00871780.1	0.68,X,0.57,X,	0.11718	0.34073	1.6129	2.21824	0.68966	RBM12B RNA binding motif protein 12B
IPI00217626.5	0.68,X,0.57,X,	0.11718	0.34073	1.6129	2.21824	0.68966	RBM12B RNA-binding protein 12B
IPI00045921.1	X,0.83,X,0.88,	0.11719	0.34073	1.16279	2.90309	0.217591	ATAD3B TOB3
IPI00645361.1	X,2.15,1.69,X,	0.11744	0.34116	0.520833	0.97551	-0.941106	COX4I1 COX4I1 protein
IPI00165092.3	0.71,1.02,0.87,0.83,	0.1181	0.34279	1.16279	1.78622	0.217591	YARS2 Tyrosyl-tRNA synthetase, mitochondrial precursor
IPI00786995.1	X,0.78,0.93,0.90,	0.11911	0.34454	1.14943	2.20066	0.200913	LOC731751 similar to DNA dependent protein kinase catalytic subunit
IPI00290770.3	1.29,1.09,1.08,1.02,	0.11932	0.34454	0.892857	1.86012	-0.163499	CCT3 chaperonin containing TCP1, subunit 3 isoform b
IPI00553185.2	1.29,1.09,1.08,1.02,	0.11932	0.34454	0.892857	1.86012	-0.163499	CCT3 T-complex protein 1 subunit gamma
IPI00292020.3	0.98,0.92,0.91,0.76,	0.11935	0.34454	1.1236	2.0575	0.168123	SRM Spermidine synthase
IPI00793443.1	1.02,0.92,0.83,0.80,	0.11937	0.34454	1.1236	2.00745	0.168123	IPO5 RAN binding protein 5
IPI00385430.5	X,X,1.47,1.30,	0.11939	0.34454	0.724638	1.84013	-0.464668	ASPSCR1 Isoform 4 of Tether containing UBX domain for GLUT4
IPI00032491.1	1.62,1.94,1.06,1.09,	0.11942	0.34454	0.699301	0.73781	-0.516015	LEMD3 Inner nuclear membrane protein Man1
IPI00453476.2	X,1.17,1.03,1.11,	0.11981	0.34536	0.909091	2.30715	-0.137504	Uncharacterized protein ENSP00000348237
IPI00166010.6	1.10,1.33,X,1.11,	0.1205	0.34679	0.847458	1.77211	-0.238787	CNOT1 Isoform 1 of CCR4-NOT transcription complex subunit 1
IPI00300567.1	1.79,1.24,1.06,1.15,	0.12051	0.34679	0.763359	0.96738	-0.389567	DCI Isoform 1 of 3,2-trans-enoyl-CoA isomerase, mitochondrial precursor
IPI00879876.1	1.22,1.04,X,1.13,	0.12112	0.34758	0.884956	2.09151	-0.176323	EIF3EIP Eukaryotic translation initiation factor 3, subunit E interacting protein
IPI00449263.1	1.44,1.28,X,X,	0.12114	0.34758	0.735294	1.89279	-0.443607	ANP32A ANP32A protein (Fragment)
IPI00019906.1	2.53,1.23,1.26,1.20,	0.12145	0.34758	0.641026	0.37356	-0.641546	BSG Isoform 2 of Basigin precursor
IPI00872952.1	X,X,1.06,1.09,	0.12151	0.34758	0.925926	3.34679	-0.111031	UQCRH UQCRH protein
IPI00305383.1	1.20,1.26,1.20,0.95,	0.12152	0.34758	0.869565	1.72056	-0.201634	UQCRC2 Cytochrome b-c1 complex subunit 2, mitochondrial precursor
IPI00021983.1	X,X,0.86,0.80,	0.12161	0.34758	1.20482	2.74473	0.268817	NCSTN Isoform 1 of Nicastrin precursor
IPI00375688.1	X,X,0.86,0.80,	0.12161	0.34758	1.20482	2.74473	0.268817	NCSTN Isoform 2 of Nicastrin precursor
IPI00514793.3	X,X,0.86,0.80,	0.12161	0.34758	1.20482	2.74473	0.268817	NCSTN Nicastrin
IPI00012353.1	1.31,X,X,1.20,	0.12192	0.34817	0.793651	2.21824	-0.333424	MRPL3 Mitochondrial 39S ribosomal protein L3
IPI00031697.1	2.33,X,1.27,1.43,	0.12236	0.34913	0.595238	0.48608	-0.748461	TMEM109 Transmembrane protein 109 precursor
IPI00014849.2	1.57,1.84,1.70,0.87,	0.12315	0.35108	0.666667	0.73102	-0.584963	PDK3 [Pyruvate dehydrogenase [lipoamide]] kinase isozyme 3, mitochondrial precursor
IPI00289862.3	1.56,X,1.08,1.36,	0.12341	0.35123	0.75188	1.2356	-0.411426	SCRN1 Secernin-1
IPI00657698.1	1.56,X,1.08,1.36,	0.12341	0.35123	0.75188	1.2356	-0.411426	- 39 kDa protein
IPI00002569.3	X,7.88,X,3.99,	0.12405	0.35275	0.16835	-0.87887	-2.57046	EIF4EBP1 Eukaryotic translation initiation factor 4E-binding protein 1
IPI00550689.3	0.89,X,0.84,X,	0.12491	0.3549	1.16279	2.90309	0.217591	C22orf28 UPF0027 protein C22orf28
IPI00029048.2	0.84,X,0.77,X,	0.12548	0.35591	1.25	2.61083	0.321928	TTLL12 Tubulin--tyrosine ligase-like protein 12
IPI00879002.1	0.84,X,0.77,X,	0.12548	0.35591	1.25	2.61083	0.321928	TTLL12 Tubulin tyrosine ligase-like family, member 12
IPI00009111.1	1.49,X,1.07,1.31,	0.1257	0.35624	0.775194	1.35262	-0.367371	TPBG Trophoblast glycoprotein precursor
IPI00096066.2	X,1.37,1.05,1.27,	0.12641	0.35795	0.813008	1.57187	-0.298658	SUCLG2 Succinyl-CoA ligase [GDP-forming] beta-chain, mitochondrial precursor
IPI00874051.1	1.43,X,1.11,1.15,	0.12688	0.35884	0.813008	1.51713	-0.298658	UBE2N Ubiquitin carrier protein (Fragment)
IPI00026448.2	X,X,1.22,1.35,	0.12746	0.35884	0.775194	2.07314	-0.367371	C2orf33 Isoform 1 of Uncharacterized protein C2orf33
IPI00024816.3	X,X,1.22,1.35,	0.12746	0.35884	0.775194	2.07314	-0.367371	C2orf33 Isoform 2 of Uncharacterized protein C2orf33
IPI00031927.1	X,X,1.22,1.35,	0.12746	0.35884	0.775194	2.07314	-0.367371	C2orf33 Isoform 5 of Uncharacterized protein C2orf33
IPI00876999.1	1.60,0.94,1.22,1.43,	0.12761	0.35884	0.769231	1.09173	-0.378512	PRDX5 Uncharacterized protein PRDX5 (Fragment)
IPI00024915.2	1.60,0.94,1.22,1.43,	0.12761	0.35884	0.769231	1.09173	-0.378512	PRDX5 Isoform Mitochondrial of Peroxiredoxin-5, mitochondrial precursor
IPI00759663.1	1.60,0.94,1.22,1.43,	0.12761	0.35884	0.769231	1.09173	-0.378512	PRDX5 Isoform Cytoplasmic+peroxisomal of Peroxiredoxin-5, mitochondrial precursor
IPI00892586.1	2.06,X,2.98,X,	0.12779	0.35884	0.396825	0.37345	-1.33342	RBM33 RNA binding motif protein 33 isoform 2
IPI00852584.1	2.06,X,2.98,X,	0.12779	0.35884	0.396825	0.37345	-1.33342	RBM33 Isoform 1 of RNA-binding protein 33
IPI00013651.1	2.06,X,2.98,X,	0.12779	0.35884	0.396825	0.37345	-1.33342	RBM33 Isoform 3 of RNA-binding protein 33
IPI00853306.1	0.87,X,X,0.81,	0.12822	0.35974	1.19048	2.74473	0.251539	RCN2 Uncharacterized protein RCN2
IPI00784408.1	0.94,0.96,X,X,	0.12873	0.36057	1.05263	3.69897	0.0740006	GNB2L1 Proliferation-inducing gene 21
IPI00647674.1	X,X,0.96,0.94,	0.12873	0.36057	1.05263	3.69897	0.0740006	RPL11 Ribosomal protein L11
IPI00394838.2	1.41,1.17,1.05,1.04,	0.12889	0.36072	0.854701	1.52841	-0.226509	ACLY ATP citrate lyase isoform 2
IPI00855957.2	1.38,1.11,0.99,1.17,	0.12942	0.36118	0.862069	1.57479	-0.214125	KHSRP Isoform 2 of Far upstream element-binding protein 2
IPI00746438.2	X,0.99,0.96,0.94,	0.12982	0.36118	1.04167	3.20066	0.0588937	RPL11 Isoform 2 of 60S ribosomal protein L11
IPI00376798.3	X,0.99,0.96,0.94,	0.12982	0.36118	1.04167	3.20066	0.0588937	RPL11 Isoform 1 of 60S ribosomal protein L11
IPI00216691.5	1.67,1.10,1.09,1.16,	0.1299	0.36118	0.793651	1.1107	-0.333424	PFN1 Profilin-1
IPI00299086.3	1.99,X,1.41,1.16,	0.13018	0.36118	0.657895	0.7416	-0.604071	SDCBP Syntenin-1
IPI00643435.1	0.91,X,0.94,X,	0.13035	0.36118	1.08696	3.34679	0.120294	ATAD3A Isoform 1 of ATPase family AAA domain-containing protein 3A
IPI00296934.3	0.70,0.30,0.64,X,	0.13052	0.36118	1.81818	1.33227	0.862496	NKAP NF-kappa-B-activating protein
IPI00385786.3	X,1.11,1.33,1.70,	0.13105	0.36118	0.724638	1.0511	-0.464668	SFRS2 cDNA FLJ35170 fis, clone PLACE6012942, highly similar to SPLICING FACTOR, ARGININE/SERINE-RICH 2
IPI00796848.1	X,1.11,1.33,1.70,	0.13105	0.36118	0.724638	1.0511	-0.464668	SFRS2 24 kDa protein
IPI00556590.2	X,X,1.24,1.39,	0.13162	0.36118	0.757576	1.94885	-0.400538	LOC349114 cDNA FLJ40085 fis, clone TESTI2002993
IPI00217519.3	X,X,1.24,1.39,	0.13162	0.36118	0.757576	1.94885	-0.400538	RALA Ras-related protein Ral-A precursor
IPI00419792.1	0.88,X,X,0.92,	0.13205	0.36118	1.11111	3.09691	0.152003	LOC407835 LOC407835 protein
IPI00003783.1	0.88,X,X,0.92,	0.13205	0.36118	1.11111	3.09691	0.152003	MAP2K2 Dual specificity mitogen-activated protein kinase kinase 2
IPI00017367.6	1.90,X,1.29,1.19,	0.1321	0.36118	0.684932	0.83062	-0.545968	RDX Radixin isoform b
IPI00549561.3	2.38,X,1.76,X,	0.13219	0.36118	0.483092	0.71625	-1.04963	KCTD15 Isoform 2 of BTB/POZ domain-containing protein KCTD15
IPI00234793.2	2.38,X,1.76,X,	0.13219	0.36118	0.483092	0.71625	-1.04963	KCTD15 Isoform 1 of BTB/POZ domain-containing protein KCTD15
IPI00877635.1	0.69,X,0.92,0.84,	0.13227	0.36118	1.21951	1.8655	0.286304	RPL3 RPL3 protein
IPI00749512.3	X,0.71,0.80,X,	0.13238	0.36118	1.31579	2.39254	0.395929	RPS10 40S ribosomal protein S10
IPI00398673.3	X,0.71,0.80,X,	0.13238	0.36118	1.31579	2.39254	0.395929	LOC388885 similar to ribosomal protein S10
IPI00657779.1	X,X,1.34,1.21,	0.13248	0.36118	0.78125	2.07314	-0.356144	PPIF Peptidyl-prolyl cis-trans isomerase
IPI00026519.1	X,X,1.34,1.21,	0.13248	0.36118	0.78125	2.07314	-0.356144	PPIF Peptidyl-prolyl cis-trans isomerase, mitochondrial precursor
IPI00759776.1	1.42,1.14,1.02,1.09,	0.13271	0.36118	0.854701	1.51201	-0.226509	ACTN1 Actinin alpha 1 isoform b
IPI00013508.5	1.42,1.14,1.02,1.09,	0.13271	0.36118	0.854701	1.51201	-0.226509	ACTN1 Alpha-actinin-1
IPI00872214.1	1.69,1.18,1.04,1.15,	0.13284	0.36118	0.787402	1.07624	-0.344828	TBCA 16 kDa protein
IPI00217236.4	1.69,1.18,1.04,1.15,	0.13284	0.36118	0.787402	1.07624	-0.344828	TBCA Tubulin-specific chaperone A
IPI00219865.1	1.63,1.13,X,1.23,	0.13288	0.36118	0.75188	1.1549	-0.411426	DIABLO Isoform 2 of Diablo homolog, mitochondrial precursor
IPI00148255.6	1.63,1.13,X,1.23,	0.13288	0.36118	0.75188	1.1549	-0.411426	DIABLO diablo isoform 3 precursor
IPI00789460.1	1.63,1.13,X,1.23,	0.13288	0.36118	0.75188	1.1549	-0.411426	DIABLO 19 kDa protein
IPI00008418.6	1.63,1.13,X,1.23,	0.13288	0.36118	0.75188	1.1549	-0.411426	DIABLO Diablo homolog, mitochondrial precursor
IPI00219616.7	X,1.24,1.15,X,	0.13319	0.36118	0.840336	2.39254	-0.250962	PRPS1 Ribose-phosphate pyrophosphokinase 1
IPI00013296.3	0.85,1.04,0.90,0.86,	0.13326	0.36118	1.0989	2.11407	0.136062	RPS18;LOC100130553 40S ribosomal protein S18
IPI00644712.4	1.40,1.10,1.05,1.07,	0.13393	0.36118	0.862069	1.56703	-0.214125	XRCC6 ATP-dependent DNA helicase 2 subunit 1
IPI00337465.5	0.75,X,0.83,X,	0.1341	0.36118	1.26582	2.49485	0.340075	KLC1 Isoform P of Kinesin light chain 1
IPI00412642.1	0.75,X,0.83,X,	0.1341	0.36118	1.26582	2.49485	0.340075	KLC1 Isoform G of Kinesin light chain 1
IPI00887742.1	0.75,X,0.83,X,	0.1341	0.36118	1.26582	2.49485	0.340075	LOC100130712 hypothetical protein, partial
IPI00793613.1	0.75,X,0.83,X,	0.1341	0.36118	1.26582	2.49485	0.340075	KLC2 Uncharacterized protein KLC2
IPI00021634.3	0.75,X,0.83,X,	0.1341	0.36118	1.26582	2.49485	0.340075	KLC2 Kinesin light chain 2
IPI00394906.7	0.75,X,0.83,X,	0.1341	0.36118	1.26582	2.49485	0.340075	KLC1 Isoform K of Kinesin light chain 1
IPI00020096.2	0.75,X,0.83,X,	0.1341	0.36118	1.26582	2.49485	0.340075	KLC1 kinesin light chain 1 isoform 2
IPI00793175.1	0.75,X,0.83,X,	0.1341	0.36118	1.26582	2.49485	0.340075	KLC2 Uncharacterized protein KLC2
IPI00479424.1	0.75,X,0.83,X,	0.1341	0.36118	1.26582	2.49485	0.340075	KLC1 Isoform J of Kinesin light chain 1
IPI00787329.2	0.75,X,0.83,X,	0.1341	0.36118	1.26582	2.49485	0.340075	KLC2 26 kDa protein
IPI00398708.2	0.75,X,0.83,X,	0.1341	0.36118	1.26582	2.49485	0.340075	KLC1 Isoform I of Kinesin light chain 1
IPI00397666.1	0.75,X,0.83,X,	0.1341	0.36118	1.26582	2.49485	0.340075	KLC1 Isoform S of Kinesin light chain 1
IPI00791952.1	0.75,X,0.83,X,	0.1341	0.36118	1.26582	2.49485	0.340075	KLC2 Uncharacterized protein KLC2
IPI00337460.2	0.75,X,0.83,X,	0.1341	0.36118	1.26582	2.49485	0.340075	KLC1 kinesin light chain 1 isoform 1
IPI00472303.1	0.75,X,0.83,X,	0.1341	0.36118	1.26582	2.49485	0.340075	KLC1 Isoform N of Kinesin light chain 1
IPI00019733.1	0.85,X,0.97,0.80,	0.13495	0.36318	1.14943	2.11748	0.200913	RAE1 mRNA export factor
IPI00032140.4	2.22,1.10,1.03,1.98,	0.13509	0.36326	0.632911	0.43475	-0.659925	SERPINH1 Serpin H1 precursor
IPI00291328.3	2.24,X,1.68,X,	0.13608	0.36516	0.510204	0.80465	-0.970854	NDUFV2 NADH dehydrogenase [ubiquinone] flavoprotein 2, mitochondrial precursor
IPI00646556.1	2.24,X,1.68,X,	0.13608	0.36516	0.510204	0.80465	-0.970854	NDUFV2 28 kDa protein
IPI00479186.5	1.37,1.10,1.01,1.11,	0.13632	0.36516	0.869565	1.61925	-0.201634	PKM2 Isoform M2 of Pyruvate kinase isozymes M1/M2
IPI00305374.5	1.23,X,X,1.38,	0.13633	0.36516	0.769231	1.94885	-0.378512	THOC1 THO complex subunit 1
IPI00604620.3	1.10,1.13,1.00,1.02,	0.13638	0.36516	0.943396	2.41005	-0.0840643	NCL Isoform 1 of Nucleolin
IPI00790214.1	0.87,0.97,X,0.81,	0.13664	0.36516	1.13636	2.18509	0.184425	RCN2 Uncharacterized protein RCN2
IPI00029628.1	0.87,0.97,X,0.81,	0.13664	0.36516	1.13636	2.18509	0.184425	RCN2 Reticulocalbin-2 precursor
IPI00744692.1	1.30,1.49,0.95,1.17,	0.1367	0.36516	0.813008	1.28828	-0.298658	TALDO1 Transaldolase
IPI00029730.1	1.98,1.45,1.13,X,	0.13681	0.36516	0.657895	0.73447	-0.604071	STX4 Syntaxin-4
IPI00796333.1	1.47,1.18,0.99,1.13,	0.13699	0.36516	0.840336	1.39051	-0.250962	ALDOA 45 kDa protein
IPI00465439.5	1.47,1.18,0.99,1.13,	0.13699	0.36516	0.840336	1.39051	-0.250962	ALDOA Fructose-bisphosphate aldolase A
IPI00026665.2	0.93,0.77,X,0.64,	0.13747	0.36615	1.28205	1.67572	0.358454	QARS Glutaminyl-tRNA synthetase
IPI00549725.6	1.57,1.17,1.03,1.11,	0.13803	0.36725	0.819672	1.2386	-0.286881	PGAM1 Phosphoglycerate mutase 1
IPI00220834.8	1.20,1.26,1.05,0.99,	0.13821	0.36725	0.892857	1.7986	-0.163499	XRCC5 ATP-dependent DNA helicase 2 subunit 2
IPI00871391.1	1.20,1.26,1.05,0.99,	0.13821	0.36725	0.892857	1.7986	-0.163499	XRCC5 Putative uncharacterized protein XRCC5
IPI00006606.1	1.15,1.14,X,1.53,	0.13841	0.36749	0.787402	1.30601	-0.344828	MRPS26 28S ribosomal protein S26, mitochondrial precursor
IPI00464994.6	1.91,X,1.51,X,	0.13899	0.36816	0.584795	1.09691	-0.773996	GTPBP3 Isoform 1 of tRNA modification GTPase GTPBP3, mitochondrial precursor
IPI00783945.2	1.91,X,1.51,X,	0.13899	0.36816	0.584795	1.09691	-0.773996	GTPBP3 Isoform 2 of tRNA modification GTPase GTPBP3, mitochondrial precursor
IPI00644024.2	1.91,X,1.51,X,	0.13899	0.36816	0.584795	1.09691	-0.773996	GTPBP3 Isoform 3 of tRNA modification GTPase GTPBP3, mitochondrial precursor
IPI00220871.4	0.94,0.97,X,0.87,	0.13958	0.36861	1.07527	2.58004	0.104697	RPL37 60S ribosomal protein L37
IPI00454907.3	1.66,X,X,1.38,	0.1396	0.36861	0.657895	1.40671	-0.604071	LOC283412 hypothetical protein
IPI00888051.1	1.66,X,X,1.38,	0.1396	0.36861	0.657895	1.40671	-0.604071	LOC283412 similar to ribosomal protein L29
IPI00173589.2	1.66,X,X,1.38,	0.1396	0.36861	0.657895	1.40671	-0.604071	LOC284064 similar to ribosomal protein L29
IPI00878120.1	2.03,1.08,X,1.94,	0.14083	0.37107	0.595238	0.56062	-0.748461	- 17 kDa protein
IPI00217949.12	2.03,1.08,X,1.94,	0.14083	0.37107	0.595238	0.56062	-0.748461	UBE2S Ubiquitin-conjugating enzyme E2 S
IPI00792746.1	1.19,X,1.02,1.20,	0.14101	0.37107	0.877193	1.99012	-0.189034	GRB2 19 kDa protein
IPI00021327.3	1.19,X,1.02,1.20,	0.14101	0.37107	0.877193	1.99012	-0.189034	GRB2 Isoform 1 of Growth factor receptor-bound protein 2
IPI00465059.4	0.24,1.19,0.51,0.51,	0.14108	0.37107	1.63934	0.78405	0.713119	RHOT2 Isoform 1 of Mitochondrial Rho GTPase 2
IPI00414127.3	1.05,0.98,1.08,1.10,	0.14191	0.37208	0.952381	2.55909	-0.0703893	RANBP1 Ran-specific GTPase-activating protein
IPI00878075.1	1.05,0.98,1.08,1.10,	0.14191	0.37208	0.952381	2.55909	-0.0703893	- 23 kDa protein
IPI00552308.1	1.54,1.13,X,1.16,	0.14199	0.37208	0.78125	1.28208	-0.356144	CACYBP calcyclin binding protein isoform 2
IPI00220487.4	X,1.20,1.12,1.59,	0.14204	0.37208	0.769231	1.19908	-0.378512	ATP5H Isoform 1 of ATP synthase subunit d, mitochondrial
IPI00456049.3	X,1.20,1.12,1.59,	0.14204	0.37208	0.769231	1.19908	-0.378512	ATP5H Isoform 2 of ATP synthase subunit d, mitochondrial
IPI00789905.1	1.79,X,2.52,X,	0.14213	0.37208	0.462963	0.57438	-1.11103	C3orf1 9 kDa protein
IPI00024664.1	0.87,X,0.98,0.92,	0.14282	0.37331	1.08696	2.51856	0.120294	USP5 Isoform Long of Ubiquitin carboxyl-terminal hydrolase 5
IPI00375145.1	0.87,X,0.98,0.92,	0.14282	0.37331	1.08696	2.51856	0.120294	USP5 Isoform Short of Ubiquitin carboxyl-terminal hydrolase 5
IPI00005692.1	1.29,X,X,1.50,	0.143	0.37349	0.714286	1.65659	-0.485427	MRPS12 28S ribosomal protein S12, mitochondrial precursor
IPI00871852.1	0.96,X,0.98,0.91,	0.1437	0.37441	1.05263	2.88606	0.0740006	EIF4A1 46 kDa protein
IPI00025491.1	0.96,X,0.98,0.91,	0.1437	0.37441	1.05263	2.88606	0.0740006	EIF4A1 Eukaryotic initiation factor 4A-I
IPI00387144.4	X,0.98,0.96,0.91,	0.1437	0.37441	1.05263	2.88606	0.0740006	TUBA1B Tubulin alpha-1B chain
IPI00297084.7	0.99,0.82,0.97,0.91,	0.14392	0.37441	1.08696	2.23433	0.120294	DDOST dolichyl-diphosphooligosaccharide-protein glycosyltransferase precursor
IPI00216298.6	X,1.08,1.01,1.10,	0.14402	0.37441	0.943396	2.6517	-0.0840643	TXN Thioredoxin
IPI00552768.1	X,1.08,1.01,1.10,	0.14402	0.37441	0.943396	2.6517	-0.0840643	TXN Thioredoxin
IPI00299571.5	1.52,1.19,0.98,1.15,	0.14439	0.37479	0.826446	1.29243	-0.275007	PDIA6 Isoform 2 of Protein disulfide-isomerase A6 precursor
IPI00644989.2	1.52,1.19,0.98,1.15,	0.14439	0.37479	0.826446	1.29243	-0.275007	PDIA6 Isoform 1 of Protein disulfide-isomerase A6 precursor
IPI00646721.1	0.97,X,0.75,0.80,	0.14463	0.37483	1.19048	1.87615	0.251539	USP7 Ubiquitin carboxyl-terminal hydrolase
IPI00003965.4	0.97,X,0.75,0.80,	0.14463	0.37483	1.19048	1.87615	0.251539	USP7 Ubiquitin carboxyl-terminal hydrolase 7
IPI00644458.1	X,X,1.34,1.20,	0.14532	0.37633	0.787402	2.00877	-0.344828	TM9SF3 SM-11044 binding protein
IPI00746351.2	0.83,0.70,1.08,0.77,	0.14564	0.37687	1.19048	1.56273	0.251539	DIS3 Isoform 1 of Exosome complex exonuclease RRP44
IPI00789792.1	1.34,1.14,X,1.06,	0.1462	0.37774	0.847458	1.68194	-0.238787	DCTN2 cDNA FLJ77785
IPI00220503.9	1.34,1.14,X,1.06,	0.1462	0.37774	0.847458	1.68194	-0.238787	DCTN2 dynactin 2
IPI00893242.1	X,X,0.78,0.67,	0.14649	0.37791	1.36986	2.21824	0.454032	JTV1 27 kDa protein
IPI00893993.1	X,X,0.78,0.67,	0.14649	0.37791	1.36986	2.21824	0.454032	JTV1 28 kDa protein
IPI00026307.1	0.97,0.74,0.72,X,	0.1468	0.37813	1.23457	1.71444	0.304006	CDC40 Pre-mRNA-processing factor 17
IPI00646175.1	0.97,0.74,0.72,X,	0.1468	0.37813	1.23457	1.71444	0.304006	CDC40 Cell division cycle 40 homolog
IPI00014253.4	X,0.45,X,0.61,	0.14713	0.37869	1.88679	1.89279	0.915936	RRS1 Ribosome biogenesis regulatory protein homolog
IPI00848321.1	0.81,0.62,0.91,X,	0.14836	0.3804	1.28205	1.66354	0.358454	SMARCD2 SWI/SNF-related matrix-associated actin-dependent regulator of chromatin d2 isoform 1
IPI00177890.4	0.81,0.62,0.91,X,	0.14836	0.3804	1.28205	1.66354	0.358454	SMARCD2 54 kDa protein
IPI00514042.1	0.81,0.62,0.91,X,	0.14836	0.3804	1.28205	1.66354	0.358454	SMARCD2 Isoform 2 of SWI/SNF-related matrix-associated actin-dependent regulator of chromatin subfamily D member 2
IPI00853043.1	0.81,0.62,0.91,X,	0.14836	0.3804	1.28205	1.66354	0.358454	SMARCD2 Isoform 1 of SWI/SNF-related matrix-associated actin-dependent regulator of chromatin subfamily D member 2
IPI00242273.4	0.81,0.62,0.91,X,	0.14836	0.3804	1.28205	1.66354	0.358454	SMARCD2 SWI/SNF-related matrix-associated actin-dependent regulator of chromatin d2 isoform 2
IPI00025019.3	X,0.95,0.92,X,	0.14891	0.38152	1.06383	3.34679	0.0892673	PSMB1 Proteasome subunit beta type-1 precursor
IPI00871439.1	X,X,1.13,1.22,	0.14916	0.38157	0.854701	2.39254	-0.226509	DCP1A mRNA-decapping enzyme 1A
IPI00164672.6	X,X,1.13,1.22,	0.14916	0.38157	0.854701	2.39254	-0.226509	DCP1A 63 kDa protein
IPI00743775.1	1.26,X,1.12,1.04,	0.14927	0.38157	0.877193	1.90658	-0.189034	CCDC47 Isoform 2 of Coiled-coil domain-containing protein 47 precursor
IPI00889196.1	1.38,X,X,1.69,	0.14953	0.38165	0.649351	1.31831	-0.62293	LOC100128525 similar to hCG1641472
IPI00886920.1	1.38,X,X,1.69,	0.14953	0.38165	0.649351	1.31831	-0.62293	LOC100128525 similar to hCG1641472
IPI00011118.2	2.56,X,1.78,X,	0.14972	0.38185	0.460829	0.51684	-1.1177	RRM2 Ribonucleoside-diphosphate reductase M2 subunit
IPI00853059.2	1.13,1.07,1.02,1.42,	0.15174	0.38392	0.862069	1.4939	-0.214125	FUBP1 Isoform 2 of Far upstream element-binding protein 1
IPI00644386.1	1.13,1.07,1.02,1.42,	0.15174	0.38392	0.862069	1.4939	-0.214125	FUBP1 Uncharacterized protein FUBP1
IPI00375441.2	1.13,1.07,1.02,1.42,	0.15174	0.38392	0.862069	1.4939	-0.214125	FUBP1 Isoform 1 of Far upstream element-binding protein 1
IPI00432836.2	0.94,0.97,X,0.99,	0.15184	0.38392	1.03093	3.20066	0.0439433	RPL37 Ribosomal protein L37 (Fragment)
IPI00744597.2	1.40,1.01,1.06,1.70,	0.1519	0.38392	0.775194	0.98372	-0.367371	SEPT6 Isoform V of Septin-6
IPI00872486.1	1.40,1.01,1.06,1.70,	0.1519	0.38392	0.775194	0.98372	-0.367371	SEPT6 58 kDa protein
IPI00871284.1	1.40,1.01,1.06,1.70,	0.1519	0.38392	0.775194	0.98372	-0.367371	SEPT6 Septin 6 isoform E
IPI00216139.3	1.40,1.01,1.06,1.70,	0.1519	0.38392	0.775194	0.98372	-0.367371	SEPT6 Isoform I of Septin-6
IPI00873906.1	1.40,1.01,1.06,1.70,	0.1519	0.38392	0.775194	0.98372	-0.367371	SEPT6 MLL/SEPTIN6 fusion protein (Fragment)
IPI00843794.1	1.40,1.01,1.06,1.70,	0.1519	0.38392	0.775194	0.98372	-0.367371	SEPT6 49 kDa protein
IPI00550119.6	1.40,1.01,1.06,1.70,	0.1519	0.38392	0.775194	0.98372	-0.367371	SEPT6 Isoform II of Septin-6
IPI00644857.1	1.40,1.01,1.06,1.70,	0.1519	0.38392	0.775194	0.98372	-0.367371	SEPT6 Septin 6
IPI00021728.3	0.90,X,0.90,0.70,	0.15253	0.38493	1.20482	1.87517	0.268817	EIF2S2 Eukaryotic translation initiation factor 2 subunit 2
IPI00176637.5	0.90,X,0.90,0.70,	0.15253	0.38493	1.20482	1.87517	0.268817	EIF2S2 Uncharacterized protein ENSP00000249480
IPI00250297.3	X,1.10,X,1.17,	0.15267	0.38499	0.877193	2.61083	-0.189034	AASDHPPT L-aminoadipate-semialdehyde dehydrogenase-phosphopantetheinyl transferase
IPI00550021.4	0.69,1.01,0.92,0.84,	0.15332	0.38634	1.16279	1.73447	0.217591	RPL3 60S ribosomal protein L3
IPI00024157.1	1.22,1.79,0.95,1.29,	0.15534	0.3911	0.763359	0.9107	-0.389567	FKBP3 FK506-binding protein 3
IPI00003704.4	X,1.27,1.05,1.10,	0.15544	0.3911	0.877193	1.87615	-0.189034	RBM4 Isoform 1 of RNA-binding protein 4
IPI00001159.10	1.04,0.91,0.77,0.68,	0.15618	0.39267	1.17647	1.60206	0.234465	GCN1L1 Translational activator GCN1
IPI00329742.2	X,1.63,X,1.34,	0.15642	0.39298	0.675676	1.37623	-0.565597	FAHD2A Fumarylacetoacetate hydrolase domain-containing protein 2A
IPI00013877.2	0.98,0.86,X,0.80,	0.15742	0.3949	1.13636	2.07572	0.184425	HNRNPH3 Isoform 1 of Heterogeneous nuclear ribonucleoprotein H3
IPI00216492.1	0.98,0.86,X,0.80,	0.15742	0.3949	1.13636	2.07572	0.184425	HNRNPH3 Isoform 2 of Heterogeneous nuclear ribonucleoprotein H3
IPI00790455.1	1.32,1.18,X,X,	0.15776	0.39516	0.8	2.00877	-0.321928	DCXR 14 kDa protein
IPI00006440.6	X,X,1.32,1.18,	0.15776	0.39516	0.8	2.00877	-0.321928	MRPS7 28S ribosomal protein S7, mitochondrial precursor
IPI00002520.1	1.46,1.12,1.03,1.07,	0.15901	0.39653	0.854701	1.41195	-0.226509	SHMT2 Serine hydroxymethyltransferase, mitochondrial precursor
IPI00789370.1	1.46,1.12,1.03,1.07,	0.15901	0.39653	0.854701	1.41195	-0.226509	SHMT2 Serine hydroxymethyltransferase (Fragment)
IPI00009790.1	1.90,1.15,1.07,1.15,	0.15914	0.39653	0.757576	0.81753	-0.400538	PFKP 6-phosphofructokinase type C
IPI00790702.1	1.33,1.25,X,1.02,	0.1592	0.39653	0.833333	1.5867	-0.263034	AP2B1 Beta adaptin subunit
IPI00784156.1	1.33,1.25,X,1.02,	0.1592	0.39653	0.833333	1.5867	-0.263034	AP2B1 Isoform 1 of AP-2 complex subunit beta-1
IPI00784366.1	1.33,1.25,X,1.02,	0.1592	0.39653	0.833333	1.5867	-0.263034	AP2B1 Isoform 2 of AP-2 complex subunit beta-1
IPI00012048.1	1.55,1.20,1.00,1.09,	0.15925	0.39653	0.826446	1.23605	-0.275007	NME1;NME2 Nucleoside diphosphate kinase A
IPI00375531.2	1.55,1.20,1.00,1.09,	0.15925	0.39653	0.826446	1.23605	-0.275007	NME2;NME1 non-metastatic cells 1, protein (NM23A) expressed in isoform a
IPI00299506.9	0.89,0.55,0.79,X,	0.16012	0.39746	1.35135	1.51527	0.434403	GFPT1 Isoform 2 of Glucosamine--fructose-6-phosphate aminotransferase [isomerizing] 1
IPI00217952.6	0.89,0.55,0.79,X,	0.16012	0.39746	1.35135	1.51527	0.434403	GFPT1 Isoform 1 of Glucosamine--fructose-6-phosphate aminotransferase [isomerizing] 1
IPI00328243.2	X,X,0.79,0.87,	0.16029	0.39746	1.20482	2.49485	0.268817	PLD3 Phospholipase D3
IPI00646707.1	X,X,0.79,0.87,	0.16029	0.39746	1.20482	2.49485	0.268817	PLD3 49 kDa protein
IPI00472887.3	1.30,0.94,1.18,1.15,	0.16033	0.39746	0.877193	1.64936	-0.189034	CKAP5 colonic and hepatic tumor over-expressed protein isoform b
IPI00028275.1	1.30,0.94,1.18,1.15,	0.16033	0.39746	0.877193	1.64936	-0.189034	CKAP5 Cytoskeleton-associated protein 5
IPI00871856.2	X,1.03,1.02,1.09,	0.16067	0.39801	0.952381	2.84466	-0.0703893	STIP1 cDNA FLJ76863, highly similar to Homo sapiens stress-induced- phosphoprotein 1 (Hsp70/Hsp90-organizing protein) (STIP1), mRNA
IPI00030255.1	1.46,X,X,1.25,	0.16083	0.39811	0.735294	1.65659	-0.443607	PLOD3 Procollagen-lysine,2-oxoglutarate 5-dioxygenase 3 precursor
IPI00554777.2	0.98,X,0.81,0.75,	0.1617	0.39997	1.17647	1.8468	0.234465	ASNS Asparagine synthetase
IPI00013475.1	0.89,0.82,X,X,	0.16198	0.40007	1.16279	2.61083	0.217591	TUBB2A Tubulin beta-2A chain
IPI00006167.1	X,0.89,0.82,X,	0.16198	0.40007	1.16279	2.61083	0.217591	PPM1G Protein phosphatase 1G
IPI00099871.1	2.23,X,1.60,X,	0.16253	0.40114	0.520833	0.70235	-0.941106	MRPL40 39S ribosomal protein L40, mitochondrial precursor
IPI00178953.3	5.27,0.94,4.12,1.19,	0.16323	0.40184	0.347222	-0.66494	-1.52607	ZNF638 Isoform 4 of Zinc finger protein 638
IPI00470596.3	5.27,0.94,4.12,1.19,	0.16323	0.40184	0.347222	-0.66494	-1.52607	ZNF638 Isoform 1 of Zinc finger protein 638
IPI00104050.3	1.50,0.99,1.07,1.23,	0.16336	0.40184	0.833333	1.29568	-0.263034	THRAP3 Thyroid hormone receptor-associated protein 3
IPI00793177.1	1.12,1.35,X,1.06,	0.16471	0.40184	0.847458	1.63023	-0.238787	SLC25A3 24 kDa protein
IPI00219604.3	0.88,X,0.99,0.92,	0.1648	0.40184	1.07527	2.50864	0.104697	MAP2K1 Dual specificity mitogen-activated protein kinase kinase 1
IPI00218733.6	X,X,1.09,1.16,	0.1651	0.40184	0.892857	2.61083	-0.163499	SOD1 Superoxide dismutase
IPI00556437.1	X,0.91,0.85,X,	0.16526	0.40184	1.13636	2.74473	0.184425	DNM2 Dynamin 2 isoform 4 variant (Fragment)
IPI00647528.1	X,X,1.07,1.04,	0.16555	0.40184	0.943396	3.34679	-0.0840643	EXOSC2 Exosome component 2
IPI00645362.1	X,X,1.07,1.04,	0.16555	0.40184	0.943396	3.34679	-0.0840643	EXOSC2 Exosome component 2
IPI00015905.1	X,X,1.07,1.04,	0.16555	0.40184	0.943396	3.34679	-0.0840643	EXOSC2 Exosome complex exonuclease RRP4
IPI00010654.1	X,X,0.82,0.71,	0.16567	0.40184	1.31579	2.21824	0.395929	NUPL2 Isoform 2 of Nucleoporin-like 2
IPI00874030.2	0.86,X,X,0.77,	0.16681	0.40184	1.21951	2.39254	0.286304	HNRNPA2B1 cDNA FLJ75945, highly similar to Homo sapiens heterogeneous nuclear ribonucleoprotein A2/B1 (HNRPA2B1), transcript variant B1, mRNA
IPI00021290.5	1.41,1.17,1.05,X,	0.16727	0.40184	0.826446	1.47366	-0.275007	ACLY ATP-citrate synthase
IPI00032560.2	1.46,X,1.93,X,	0.16753	0.40184	0.591716	0.95683	-0.757023	NDUFAF1 Complex I intermediate-associated protein 30, mitochondrial precursor
IPI00028055.4	1.32,X,1.62,X,	0.16756	0.40184	0.680272	1.34679	-0.555816	TMED10 Transmembrane emp24 domain-containing protein 10 precursor
IPI00219734.1	X,0.83,0.96,0.94,	0.16787	0.40184	1.0989	2.3098	0.136062	CTNND1 Isoform 3AB of Catenin delta-1
IPI00219875.1	X,0.83,0.96,0.94,	0.16787	0.40184	1.0989	2.3098	0.136062	CTNND1 Isoform 2ABC of Catenin delta-1
IPI00419482.3	X,0.83,0.96,0.94,	0.16787	0.40184	1.0989	2.3098	0.136062	CTNND1 catenin, delta 1 isoform 1B
IPI00182469.3	X,0.83,0.96,0.94,	0.16787	0.40184	1.0989	2.3098	0.136062	CTNND1 Isoform 1AB of Catenin delta-1
IPI00219733.1	X,0.83,0.96,0.94,	0.16787	0.40184	1.0989	2.3098	0.136062	CTNND1 Isoform 3ABC of Catenin delta-1
IPI00219739.1	X,0.83,0.96,0.94,	0.16787	0.40184	1.0989	2.3098	0.136062	CTNND1 Isoform 3B of Catenin delta-1
IPI00219728.1	X,0.83,0.96,0.94,	0.16787	0.40184	1.0989	2.3098	0.136062	CTNND1 Isoform 2A of Catenin delta-1
IPI00219732.1	X,0.83,0.96,0.94,	0.16787	0.40184	1.0989	2.3098	0.136062	CTNND1 Isoform 2 of Catenin delta-1
IPI00219869.1	X,0.83,0.96,0.94,	0.16787	0.40184	1.0989	2.3098	0.136062	CTNND1 Isoform 1BC of Catenin delta-1
IPI00219738.1	X,0.83,0.96,0.94,	0.16787	0.40184	1.0989	2.3098	0.136062	CTNND1 Isoform 3A of Catenin delta-1
IPI00219727.1	X,0.83,0.96,0.94,	0.16787	0.40184	1.0989	2.3098	0.136062	CTNND1 Isoform 2BC of Catenin delta-1
IPI00219873.1	X,0.83,0.96,0.94,	0.16787	0.40184	1.0989	2.3098	0.136062	CTNND1 Isoform 1C of Catenin delta-1
IPI00219742.1	X,0.83,0.96,0.94,	0.16787	0.40184	1.0989	2.3098	0.136062	CTNND1 Isoform 3 of Catenin delta-1
IPI00219731.1	X,0.83,0.96,0.94,	0.16787	0.40184	1.0989	2.3098	0.136062	CTNND1 Isoform 2C of Catenin delta-1
IPI00219868.1	X,0.83,0.96,0.94,	0.16787	0.40184	1.0989	2.3098	0.136062	CTNND1 Isoform 1AC of Catenin delta-1
IPI00845246.1	X,0.83,0.96,0.94,	0.16787	0.40184	1.0989	2.3098	0.136062	CTNND1 catenin, delta 1 isoform 3B
IPI00219737.1	X,0.83,0.96,0.94,	0.16787	0.40184	1.0989	2.3098	0.136062	CTNND1 Isoform 3BC of Catenin delta-1
IPI00219726.1	X,0.83,0.96,0.94,	0.16787	0.40184	1.0989	2.3098	0.136062	CTNND1 Isoform 2AC of Catenin delta-1
IPI00845519.1	X,0.83,0.96,0.94,	0.16787	0.40184	1.0989	2.3098	0.136062	CTNND1 Isoform 1 of Catenin delta-1
IPI00219872.1	X,0.83,0.96,0.94,	0.16787	0.40184	1.0989	2.3098	0.136062	CTNND1 Isoform 1B of Catenin delta-1
IPI00848265.1	X,0.83,0.96,0.94,	0.16787	0.40184	1.0989	2.3098	0.136062	CTNND1 Putative uncharacterized protein DKFZp781O2021
IPI00219741.1	X,0.83,0.96,0.94,	0.16787	0.40184	1.0989	2.3098	0.136062	CTNND1 Isoform 3C of Catenin delta-1
IPI00219730.1	X,0.83,0.96,0.94,	0.16787	0.40184	1.0989	2.3098	0.136062	CTNND1 Isoform 2B of Catenin delta-1
IPI00219725.1	X,0.83,0.96,0.94,	0.16787	0.40184	1.0989	2.3098	0.136062	CTNND1 Isoform 2AB of Catenin delta-1
IPI00219735.1	X,0.83,0.96,0.94,	0.16787	0.40184	1.0989	2.3098	0.136062	CTNND1 Isoform 3AC of Catenin delta-1
IPI00219870.1	X,0.83,0.96,0.94,	0.16787	0.40184	1.0989	2.3098	0.136062	CTNND1 Isoform 1A of Catenin delta-1
IPI00182540.5	X,0.83,0.96,0.94,	0.16787	0.40184	1.0989	2.3098	0.136062	CTNND1 Isoform 1ABC of Catenin delta-1
IPI00171798.1	X,1.02,1.60,1.68,	0.1685	0.40184	0.699301	0.88696	-0.516015	MTA2 Metastasis-associated protein MTA2
IPI00553138.3	2.04,1.14,X,1.31,	0.16855	0.40184	0.666667	0.64087	-0.584963	VAMP2 Vesicle-associated membrane protein 2
IPI00871693.1	2.04,1.14,X,1.31,	0.16855	0.40184	0.666667	0.64087	-0.584963	VAMP3 Uncharacterized protein VAMP3
IPI00790248.1	2.04,1.14,X,1.31,	0.16855	0.40184	0.666667	0.64087	-0.584963	VAMP2 Uncharacterized protein VAMP2
IPI00549343.3	2.04,1.14,X,1.31,	0.16855	0.40184	0.666667	0.64087	-0.584963	VAMP3 Vesicle-associated membrane protein 3
IPI00791199.1	2.04,1.14,X,1.31,	0.16855	0.40184	0.666667	0.64087	-0.584963	VAMP2 8 kDa protein
IPI00294380.5	X,0.86,0.64,0.91,	0.1691	0.40258	1.25	1.6855	0.321928	PCK2 Phosphoenolpyruvate carboxykinase [GTP], mitochondrial precursor
IPI00797038.1	X,0.86,0.64,0.91,	0.1691	0.40258	1.25	1.6855	0.321928	PCK2 mitochondrial phosphoenolpyruvate carboxykinase 2 isoform 1 precursor
IPI00003027.1	0.94,X,0.93,0.78,	0.16933	0.40285	1.13636	2.09528	0.184425	GEMIN7 Gem-associated protein 7
IPI00411704.9	X,0.99,0.92,0.96,	0.16994	0.40323	1.04167	2.91009	0.0588937	EIF5A Isoform 1 of Eukaryotic translation initiation factor 5A-1
IPI00745893.2	1.56,1.20,1.03,1.04,	0.17009	0.40323	0.826446	1.21261	-0.275007	LOC728825;SUMO2 SMT3 suppressor of mif two 3 homolog 2 isoform b precursor
IPI00299149.1	1.56,1.20,1.03,1.04,	0.17009	0.40323	0.826446	1.21261	-0.275007	SUMO2 Small ubiquitin-related modifier 2 precursor
IPI00790142.1	1.56,1.20,1.03,1.04,	0.17009	0.40323	0.826446	1.21261	-0.275007	SUMO2 10 kDa protein
IPI00140827.3	1.56,1.20,1.03,1.04,	0.17009	0.40323	0.826446	1.21261	-0.275007	LOC728825 SMT3 suppressor of mif two 3 homolog 2 isoform b precursor
IPI00383332.2	X,X,1.12,1.22,	0.17023	0.40328	0.854701	2.30103	-0.226509	MINA Isoform 2 of MYC-induced nuclear antigen
IPI00216773.4	X,1.25,215.83,71.02,	0.17054	0.40373	0.0104134	-4.07847	-6.58541	ALB ALB protein
IPI00219005.3	1.34,1.01,1.06,1.09,	0.17081	0.40408	0.892857	1.66494	-0.163499	FKBP4 FK506-binding protein 4
IPI00001287.1	1.98,1.53,0.86,1.34,	0.17108	0.40444	0.699301	0.66724	-0.516015	C20orf72 Uncharacterized protein C20orf72
IPI00170596.1	1.86,X,1.02,1.92,	0.17126	0.40458	0.625	0.59654	-0.678072	SIN3A Paired amphipathic helix protein Sin3a
IPI00031517.1	0.95,0.87,0.94,1.02,	0.17199	0.40602	1.06383	2.42366	0.0892673	MCM6 DNA replication licensing factor MCM6
IPI00432026.1	X,X,1.18,1.34,	0.17234	0.40627	0.793651	1.89279	-0.333424	VGPW2523
IPI00028387.3	X,X,1.18,1.34,	0.17234	0.40627	0.793651	1.89279	-0.333424	C20orf116 Isoform 1 of Uncharacterized protein C20orf116 precursor
IPI00021840.1	0.91,0.80,0.94,1.02,	0.1731	0.40778	1.08696	2.08145	0.120294	RPS6 40S ribosomal protein S6
IPI00006723.4	1.04,X,1.16,1.04,	0.17335	0.40808	0.925926	2.31876	-0.111031	WDR57 WD repeat-containing protein 57
IPI00017672.4	1.68,1.11,1.00,1.19,	0.1742	0.40905	0.806452	1.04494	-0.31034	NP CDNA FLJ25678 fis, clone TST04067, highly similar to PURINE NUCLEOSIDE PHOSPHORYLASE
IPI00871140.1	1.68,1.11,1.00,1.19,	0.1742	0.40905	0.806452	1.04494	-0.31034	NP Purine nucleoside phosphorylase
IPI00795482.1	0.59,0.97,0.73,0.19,	0.17437	0.40905	1.6129	0.97143	0.68966	STAT1 83 kDa protein
IPI00030781.1	0.59,0.97,0.73,0.19,	0.17437	0.40905	1.6129	0.97143	0.68966	STAT1 Isoform Alpha of Signal transducer and activator of transcription 1-alpha/beta
IPI00218188.1	0.59,0.97,0.73,0.19,	0.17437	0.40905	1.6129	0.97143	0.68966	STAT1 Isoform Beta of Signal transducer and activator of transcription 1-alpha/beta
IPI00169325.1	X,0.31,0.52,X,	0.17581	0.41159	2.38095	1.65659	1.25154	WDR36 WD repeat-containing protein 36
IPI00455179.1	1.06,1.11,X,X,	0.17582	0.41159	0.925926	2.90309	-0.111031	ETFDH Isoform 2 of Electron transfer flavoprotein-ubiquinone oxidoreductase, mitochondrial precursor
IPI00032875.1	1.06,1.11,X,X,	0.17582	0.41159	0.925926	2.90309	-0.111031	ETFDH Isoform 1 of Electron transfer flavoprotein-ubiquinone oxidoreductase, mitochondrial precursor
IPI00217477.5	1.03,0.88,0.74,0.92,	0.17702	0.41303	1.1236	1.84285	0.168123	HMGB3 High mobility group protein B3
IPI00640781.1	1.03,0.88,0.74,0.92,	0.17702	0.41303	1.1236	1.84285	0.168123	HMGB3 22 kDa protein
IPI00643317.3	1.03,0.88,0.74,0.92,	0.17702	0.41303	1.1236	1.84285	0.168123	HMGB3 21 kDa protein
IPI00022314.1	1.63,X,1.06,1.25,	0.17717	0.41303	0.763359	1.07453	-0.389567	SOD2 Superoxide dismutase [Mn], mitochondrial precursor
IPI00607577.2	1.63,X,1.06,1.25,	0.17717	0.41303	0.763359	1.07453	-0.389567	SOD2 manganese superoxide dismutase isoform B precursor
IPI00847322.1	1.63,X,1.06,1.25,	0.17717	0.41303	0.763359	1.07453	-0.389567	SOD2 manganese superoxide dismutase isoform A precursor
IPI00005657.1	X,1.39,1.20,X,	0.1781	0.41491	0.769231	1.74352	-0.378512	PFDN6 Prefoldin subunit 6
IPI00218853.1	X,0.89,0.81,X,	0.1784	0.41503	1.17647	2.49485	0.234465	MRE11A Isoform 2 of Double-strand break repair protein MRE11A
IPI00029159.4	X,0.89,0.81,X,	0.1784	0.41503	1.17647	2.49485	0.234465	MRE11A Isoform 1 of Double-strand break repair protein MRE11A
IPI00554681.2	1.58,X,1.14,1.11,	0.17887	0.41555	0.78125	1.15971	-0.356144	NDUFA5 NADH dehydrogenase [ubiquinone] 1 alpha subcomplex subunit 5
IPI00412545.4	1.58,X,1.14,1.11,	0.17887	0.41555	0.78125	1.15971	-0.356144	NDUFA5 Putative uncharacterized protein DKFZp781K1356
IPI00872773.1	1.23,1.11,1.81,X,	0.18003	0.41761	0.724638	0.85347	-0.464668	ERO1L Uncharacterized protein ERO1L
IPI00386755.2	1.23,1.11,1.81,X,	0.18003	0.41761	0.724638	0.85347	-0.464668	ERO1L ERO1-like protein alpha precursor
IPI00298406.3	1.17,1.09,X,X,	0.18042	0.41761	0.884956	2.49485	-0.176323	HADH Isoform 2 of Hydroxyacyl-coenzyme A dehydrogenase, mitochondrial precursor
IPI00294398.1	1.17,1.09,X,X,	0.18042	0.41761	0.884956	2.49485	-0.176323	HADH Isoform 1 of Hydroxyacyl-coenzyme A dehydrogenase, mitochondrial precursor
IPI00441414.1	X,1.29,1.15,X,	0.18044	0.41761	0.819672	2.00877	-0.286881	GANAB Isoform 3 of Neutral alpha-glucosidase AB precursor
IPI00642816.2	0.69,X,0.91,0.91,	0.1805	0.41761	1.19048	1.79237	0.251539	SRP9;hCG_1781062 Signal recognition particle 9 kDa protein
IPI00239077.5	1.63,1.12,1.07,1.05,	0.1823	0.42148	0.819672	1.1164	-0.286881	HINT1 Histidine triad nucleotide-binding protein 1
IPI00015955.5	1.24,1.02,X,1.11,	0.18352	0.42372	0.892857	1.91257	-0.163499	EXOSC5 Exosome complex exonuclease RRP46
IPI00644775.1	1.24,1.02,X,1.11,	0.18352	0.42372	0.892857	1.91257	-0.163499	EXOSC5 Exosome complex exonuclease RRP46
IPI00299608.3	1.35,1.13,0.92,1.27,	0.1856	0.42823	0.854701	1.44989	-0.226509	PSMD1 Isoform 1 of 26S proteasome non-ATPase regulatory subunit 1
IPI00219018.7	1.55,1.14,0.98,1.12,	0.18615	0.42917	0.833333	1.21975	-0.263034	GAPDH Glyceraldehyde-3-phosphate dehydrogenase
IPI00019770.3	X,1.15,1.18,1.00,	0.18639	0.42917	0.900901	2.03152	-0.15056	FAU ubiquitin-like protein fubi and ribosomal protein S30 precursor
IPI00397098.1	X,1.15,1.18,1.00,	0.18639	0.42917	0.900901	2.03152	-0.15056	FAU 40S ribosomal protein S30
IPI00153023.7	X,1.21,1.64,1.07,	0.18659	0.42934	0.763359	1.05438	-0.389567	CCDC51 Isoform 1 of Coiled-coil domain-containing protein 51
IPI00025616.1	X,1.22,1.00,1.18,	0.1869	0.4296	0.884956	1.86233	-0.176323	POLD2 DNA polymerase subunit delta-2
IPI00788836.1	1.36,1.29,1.00,X,	0.18709	0.4296	0.819672	1.43854	-0.286881	DLAT Pyruvate dehydrogenase complex component E2
IPI00604707.4	1.36,1.29,1.00,X,	0.18709	0.4296	0.819672	1.43854	-0.286881	DLAT Dihydrolipoamide S-acetyltransferase (E2 component of pyruvate dehydrogenase complex) variant
IPI00737571.3	0.87,X,X,0.77,	0.18833	0.43211	1.21951	2.30103	0.286304	LOC653155 similar to hCG1820375
IPI00018768.1	X,X,0.63,0.42,	0.18844	0.43211	1.92308	1.65659	0.943416	TSN Translin
IPI00029133.4	1.18,X,1.00,1.14,	0.18897	0.43232	0.900901	2.04915	-0.15056	ATP5F1 ATP synthase subunit b, mitochondrial precursor
IPI00013180.2	0.89,X,0.94,X,	0.18926	0.43232	1.08696	2.90309	0.120294	BUD31 Protein BUD31 homolog
IPI00604590.3	1.54,1.20,0.98,1.07,	0.19006	0.43232	0.833333	1.21975	-0.263034	NME2 Nucleoside diphosphate kinase
IPI00795292.1	1.54,1.20,0.98,1.07,	0.19006	0.43232	0.833333	1.21975	-0.263034	NME2;NME1-NME2 NME1-NME2 protein
IPI00828021.1	1.18,1.24,1.00,X,	0.19035	0.43232	0.877193	1.80688	-0.189034	HSPA4L Heat shock protein apg-1
IPI00295485.1	1.18,1.24,1.00,X,	0.19035	0.43232	0.877193	1.80688	-0.189034	HSPA4L Heat shock 70 kDa protein 4L
IPI00059242.3	X,0.79,0.64,X,	0.19064	0.43232	1.38889	1.94885	0.473931	SYAP1 Synapse-associated protein 1
IPI00554767.2	1.25,X,1.05,1.06,	0.19127	0.43232	0.892857	1.8962	-0.163499	CLIC1 18 kDa protein
IPI00010896.3	1.25,X,1.05,1.06,	0.19127	0.43232	0.892857	1.8962	-0.163499	CLIC1 Chloride intracellular channel protein 1
IPI00877596.1	1.25,X,1.05,1.06,	0.19127	0.43232	0.892857	1.8962	-0.163499	- 18 kDa protein
IPI00165230.1	0.89,1.06,0.73,0.87,	0.19176	0.43232	1.1236	1.73779	0.168123	DAZAP1 Isoform 1 of DAZ-associated protein 1
IPI00749371.1	1.46,X,X,1.22,	0.192	0.43232	0.746269	1.54061	-0.422233	TLE4 Isoform 1 of Transducin-like enhancer protein 4
IPI00844327.2	1.46,X,X,1.22,	0.192	0.43232	0.746269	1.54061	-0.422233	TLE1 Uncharacterized protein TLE1
IPI00219368.4	1.46,X,X,1.22,	0.192	0.43232	0.746269	1.54061	-0.422233	TLE3 Isoform 1 of Transducin-like enhancer protein 3
IPI00478062.2	1.46,X,X,1.22,	0.192	0.43232	0.746269	1.54061	-0.422233	TLE2 Uncharacterized protein TLE2 (Fragment)
IPI00513732.3	1.46,X,X,1.22,	0.192	0.43232	0.746269	1.54061	-0.422233	TLE4 Uncharacterized protein TLE4
IPI00873324.1	1.46,X,X,1.22,	0.192	0.43232	0.746269	1.54061	-0.422233	TLE4 Uncharacterized protein TLE4
IPI00556433.1	1.46,X,X,1.22,	0.192	0.43232	0.746269	1.54061	-0.422233	TLE3 Transducin-like enhancer of split 3 splice variant 1 variant (Fragment)
IPI00867718.1	1.46,X,X,1.22,	0.192	0.43232	0.746269	1.54061	-0.422233	TLE3 transducin-like enhancer protein 3 isoform b
IPI00182478.2	1.46,X,X,1.22,	0.192	0.43232	0.746269	1.54061	-0.422233	TLE3 Isoform 3 of Transducin-like enhancer protein 3
IPI00221206.1	1.46,X,X,1.22,	0.192	0.43232	0.746269	1.54061	-0.422233	TLE3 Isoform 4 of Transducin-like enhancer protein 3
IPI00877770.1	1.46,X,X,1.22,	0.192	0.43232	0.746269	1.54061	-0.422233	TLE4 Isoform 2 of Transducin-like enhancer protein 4
IPI00297659.3	1.46,X,X,1.22,	0.192	0.43232	0.746269	1.54061	-0.422233	TLE2 Transducin-like enhancer protein 2
IPI00446767.2	1.46,X,X,1.22,	0.192	0.43232	0.746269	1.54061	-0.422233	TLE4 Isoform 3 of Transducin-like enhancer protein 4
IPI00413270.1	1.46,X,X,1.22,	0.192	0.43232	0.746269	1.54061	-0.422233	TLE1 Transducin-like enhancer protein 1
IPI00177938.2	1.46,X,X,1.22,	0.192	0.43232	0.746269	1.54061	-0.422233	TLE3 Isoform 2 of Transducin-like enhancer protein 3
IPI00018321.5	X,X,1.46,1.22,	0.192	0.43232	0.746269	1.54061	-0.422233	SETDB1 Isoform 1 of Histone-lysine N-methyltransferase SETDB1
IPI00398727.3	1.11,X,X,1.22,	0.19232	0.43246	0.862069	2.21824	-0.214125	LYPLA1 Isoform 2 of Acyl-protein thioesterase 1
IPI00007321.1	1.11,X,X,1.22,	0.19232	0.43246	0.862069	2.21824	-0.214125	LYPLA1 Isoform 1 of Acyl-protein thioesterase 1
IPI00877938.1	1.19,0.90,1.25,1.32,	0.19353	0.4346	0.862069	1.46814	-0.214125	IARS isoleucyl-tRNA synthetase
IPI00644127.1	1.19,0.90,1.25,1.32,	0.19353	0.4346	0.862069	1.46814	-0.214125	IARS Isoleucyl-tRNA synthetase, cytoplasmic
IPI00009104.7	1.32,1.02,1.11,1.01,	0.19527	0.43462	0.892857	1.68403	-0.163499	RUVBL2 RuvB-like 2
IPI00642982.1	X,1.61,1.28,X,	0.19555	0.43462	0.694444	1.264	-0.526069	LONP1 Putative uncharacterized protein
IPI00328154.4	X,X,0.85,0.73,	0.19653	0.43462	1.26582	2.14267	0.340075	UBA3 NEDD8-activating enzyme E1 catalytic subunit
IPI00377082.1	X,X,0.85,0.73,	0.19653	0.43462	1.26582	2.14267	0.340075	UBA3 Uncharacterized protein UBA3
IPI00375533.5	X,X,0.85,0.73,	0.19653	0.43462	1.26582	2.14267	0.340075	UBA3 ubiquitin-activating enzyme 3 isoform 2
IPI00015826.2	X,1.07,1.14,X,	0.19655	0.43462	0.909091	2.61083	-0.137504	ABCB10 ATP-binding cassette sub-family B member 10, mitochondrial precursor
IPI00719730.2	X,1.07,1.14,X,	0.19655	0.43462	0.909091	2.61083	-0.137504	ABCB8 Isoform Short of ATP-binding cassette sub-family B member 8, mitochondrial precursor
IPI00328112.4	X,1.07,1.14,X,	0.19655	0.43462	0.909091	2.61083	-0.137504	TAP2 Antigen peptide transporter 2
IPI00152538.2	X,1.07,1.14,X,	0.19655	0.43462	0.909091	2.61083	-0.137504	ABCC11 Isoform 2 of ATP-binding cassette transporter sub-family C member 11
IPI00892682.1	X,1.07,1.14,X,	0.19655	0.43462	0.909091	2.61083	-0.137504	TAP2 transporter 2, ATP-binding cassette, sub-family B isoform 1
IPI00186714.1	X,1.07,1.14,X,	0.19655	0.43462	0.909091	2.61083	-0.137504	ABCC11 Isoform 1 of ATP-binding cassette transporter sub-family C member 11
IPI00019022.2	X,1.07,1.14,X,	0.19655	0.43462	0.909091	2.61083	-0.137504	ABCB8 Isoform Long of ATP-binding cassette sub-family B member 8, mitochondrial precursor
IPI00894511.1	X,1.07,1.14,X,	0.19655	0.43462	0.909091	2.61083	-0.137504	TAP2 Transporter 2, ATP-binding cassette, sub-family B
IPI00383931.3	X,1.07,1.14,X,	0.19655	0.43462	0.909091	2.61083	-0.137504	ABCB8 cDNA FLJ37317 fis, clone BRAMY2017455, highly similar to Homo sapiens ATP-binding cassette protein M-ABC1 mRNA
IPI00006038.4	0.67,X,0.46,X,	0.19687	0.43462	1.75439	1.65659	0.810966	NUP98 Isoform 1 of Nuclear pore complex protein Nup98-Nup96 precursor
IPI00337397.1	0.67,X,0.46,X,	0.19687	0.43462	1.75439	1.65659	0.810966	NUP98 Isoform 5 of Nuclear pore complex protein Nup98-Nup96 precursor
IPI00797307.1	0.67,X,0.46,X,	0.19687	0.43462	1.75439	1.65659	0.810966	NUP98 Protein
IPI00337396.3	0.67,X,0.46,X,	0.19687	0.43462	1.75439	1.65659	0.810966	NUP98 Isoform 4 of Nuclear pore complex protein Nup98-Nup96 precursor
IPI00216688.4	0.67,X,0.46,X,	0.19687	0.43462	1.75439	1.65659	0.810966	NUP98 nucleoporin 98kD isoform 4
IPI00873020.1	1.76,X,1.15,1.13,	0.19728	0.43462	0.740741	0.89201	-0.432959	PSAP Prosaposin variant
IPI00219825.2	1.76,X,1.15,1.13,	0.19728	0.43462	0.740741	0.89201	-0.432959	PSAP Prosaposin
IPI00744835.1	1.76,X,1.15,1.13,	0.19728	0.43462	0.740741	0.89201	-0.432959	PSAP Isoform Sap-mu-9 of Proactivator polypeptide precursor
IPI00012503.1	1.76,X,1.15,1.13,	0.19728	0.43462	0.740741	0.89201	-0.432959	PSAP Isoform Sap-mu-0 of Proactivator polypeptide precursor
IPI00873201.1	1.76,X,1.15,1.13,	0.19728	0.43462	0.740741	0.89201	-0.432959	PSAP Isoform Sap-mu-6 of Proactivator polypeptide precursor
IPI00027107.5	1.14,0.96,1.19,1.05,	0.19757	0.43462	0.925926	1.98716	-0.111031	TUFM Tu translation elongation factor, mitochondrial precursor
IPI00031461.1	1.56,1.05,0.98,1.23,	0.19777	0.43462	0.833333	1.17328	-0.263034	GDI2 Rab GDP dissociation inhibitor beta
IPI00640006.1	1.56,1.05,0.98,1.23,	0.19777	0.43462	0.833333	1.17328	-0.263034	GDI2 GDP dissociation inhibitor 2 isoform 2
IPI00293276.10	1.54,1.12,1.01,1.07,	0.19779	0.43462	0.847458	1.23635	-0.238787	MIF Macrophage migration inhibitory factor
IPI00877103.1	1.35,X,1.03,1.13,	0.19819	0.43462	0.854701	1.57187	-0.226509	SNRPB Uncharacterized protein SNRPB
IPI00395674.1	1.35,X,1.03,1.13,	0.19819	0.43462	0.854701	1.57187	-0.226509	SNRPB Isoform SM-B of Small nuclear ribonucleoprotein-associated proteins B and B&#039;
IPI00329512.3	1.35,X,1.03,1.13,	0.19819	0.43462	0.854701	1.57187	-0.226509	SNRPB Isoform SM-B1 of Small nuclear ribonucleoprotein-associated proteins B and B&#039;
IPI00384173.1	1.35,X,1.03,1.13,	0.19819	0.43462	0.854701	1.57187	-0.226509	SNRPB Small nuclear ribonucleoprotein B&#039;
IPI00027285.1	1.35,X,1.03,1.13,	0.19819	0.43462	0.854701	1.57187	-0.226509	SNRPB Isoform SM-B&#039; of Small nuclear ribonucleoprotein-associated proteins B and B&#039;
IPI00785142.2	1.35,X,1.03,1.13,	0.19819	0.43462	0.854701	1.57187	-0.226509	SNRPN Small nuclear ribonucleoprotein polypeptide N variant
IPI00220360.2	1.35,X,1.03,1.13,	0.19819	0.43462	0.854701	1.57187	-0.226509	SNRPN Small nuclear ribonucleoprotein-associated protein N
IPI00844420.2	1.35,X,1.03,1.13,	0.19819	0.43462	0.854701	1.57187	-0.226509	SNRPB 30 kDa protein
IPI00651662.1	1.13,1.27,X,X,	0.19909	0.43631	0.833333	2.00877	-0.263034	CDKN2A Isoform 2 of Cyclin-dependent kinase inhibitor 2A, isoforms 1/2/3
IPI00180454.4	0.44,X,0.20,X,	0.19971	0.43721	3.125	1.54061	1.64386	UTP11L Probable U3 small nucleolar RNA-associated protein 11
IPI00398949.2	X,1.04,1.08,X,	0.19995	0.43721	0.943396	3.09691	-0.0840643	- 17 kDa protein
IPI00217960.1	1.06,1.74,1.24,X,	0.20002	0.43721	0.740741	0.90612	-0.432959	PRKACA Isoform 2 of cAMP-dependent protein kinase catalytic subunit alpha
IPI00396630.3	1.06,1.74,1.24,X,	0.20002	0.43721	0.740741	0.90612	-0.432959	PRKACA Isoform 1 of cAMP-dependent protein kinase catalytic subunit alpha
IPI00029012.1	1.63,1.21,0.96,1.10,	0.20078	0.43741	0.819672	1.07899	-0.286881	EIF3A Eukaryotic translation initiation factor 3 subunit A
IPI00175136.3	0.76,0.87,X,X,	0.20105	0.43741	1.21951	2.21824	0.286304	RBM15B RNA binding motif protein 15B
IPI00443909.1	X,0.87,0.76,X,	0.20105	0.43741	1.21951	2.21824	0.286304	CNPY2 Isoform 1 of Protein canopy homolog 2 precursor
IPI00793081.1	X,0.87,0.76,X,	0.20105	0.43741	1.21951	2.21824	0.286304	CNPY2 11 kDa protein
IPI00844412.1	X,1.06,X,1.03,	0.20113	0.43741	0.961538	3.34679	-0.0565835	Similar to Nuclear protein Hcc-1
IPI00154515.3	0.91,X,X,0.83,	0.20171	0.43741	1.14943	2.49485	0.200913	SNIP1 Smad nuclear-interacting protein 1
IPI00171438.2	1.89,1.01,1.06,1.25,	0.20172	0.43741	0.769231	0.78492	-0.378512	TXNDC5;MUTED Thioredoxin domain-containing protein 5 precursor
IPI00395646.1	1.89,1.01,1.06,1.25,	0.20172	0.43741	0.769231	0.78492	-0.378512	TXNDC5;MUTED thioredoxin domain containing 5 isoform 2
IPI00816371.1	2.29,X,1.52,X,	0.20211	0.43741	0.526316	0.52805	-0.925999	OCIAD1 Isoform 2 of OCIA domain-containing protein 1
IPI00016405.1	2.29,X,1.52,X,	0.20211	0.43741	0.526316	0.52805	-0.925999	OCIAD1 Isoform 1 of OCIA domain-containing protein 1
IPI00816523.1	2.29,X,1.52,X,	0.20211	0.43741	0.526316	0.52805	-0.925999	OCIAD1 OCIA domain containing 1 isoform 2
IPI00455745.2	1.56,1.20,X,1.04,	0.20232	0.43741	0.787402	1.14917	-0.344828	LOC100133788 similar to SMT3B protein
IPI00798011.1	1.56,1.20,X,1.04,	0.20232	0.43741	0.787402	1.14917	-0.344828	SUMO3 Uncharacterized protein SUMO3
IPI00434968.2	1.56,1.20,X,1.04,	0.20232	0.43741	0.787402	1.14917	-0.344828	SUMO4 Small ubiquitin-related modifier 4 precursor
IPI00793687.1	1.56,1.20,X,1.04,	0.20232	0.43741	0.787402	1.14917	-0.344828	SUMO3 Uncharacterized protein SUMO3
IPI00299147.8	1.56,1.20,X,1.04,	0.20232	0.43741	0.787402	1.14917	-0.344828	SUMO3 Small ubiquitin-related modifier 3 precursor
IPI00827816.1	1.56,1.20,X,1.04,	0.20232	0.43741	0.787402	1.14917	-0.344828	SUMO4 SMT3 suppressor of mif two 3 homolog 4
IPI00889197.1	1.23,X,1.11,X,	0.20274	0.43803	0.854701	2.14267	-0.226509	LOC728782 hypothetical LOC728782
IPI00786906.1	1.28,X,1.09,1.03,	0.20442	0.43947	0.884956	1.76879	-0.176323	BCCIP Isoform 3 of BRCA2 and CDKN1A-interacting protein
IPI00002203.6	1.28,X,1.09,1.03,	0.20442	0.43947	0.884956	1.76879	-0.176323	BCCIP Isoform 1 of BRCA2 and CDKN1A-interacting protein
IPI00220152.2	1.28,X,1.09,1.03,	0.20442	0.43947	0.884956	1.76879	-0.176323	BCCIP Isoform 2 of BRCA2 and CDKN1A-interacting protein
IPI00068254.1	1.28,X,1.09,1.03,	0.20442	0.43947	0.884956	1.76879	-0.176323	BCCIP BRCA2 and CDKN1A-interacting protein isoform C
IPI00235412.5	1.10,X,X,1.21,	0.20483	0.43947	0.862069	2.21824	-0.214125	DNM1L Isoform 3 of Dynamin-1-like protein
IPI00555883.2	1.10,X,X,1.21,	0.20483	0.43947	0.862069	2.21824	-0.214125	DNM1L Isoform 2 of Dynamin-1-like protein
IPI00473085.3	1.10,X,X,1.21,	0.20483	0.43947	0.862069	2.21824	-0.214125	DNM1L Isoform 4 of Dynamin-1-like protein
IPI00146935.4	1.10,X,X,1.21,	0.20483	0.43947	0.862069	2.21824	-0.214125	DNM1L Isoform 1 of Dynamin-1-like protein
IPI00871742.1	1.10,X,X,1.21,	0.20483	0.43947	0.862069	2.21824	-0.214125	DNM1L Dynamin-like protein DYNIV-11 variant (Fragment)
IPI00037283.3	1.10,X,X,1.21,	0.20483	0.43947	0.862069	2.21824	-0.214125	DNM1L Isoform 5 of Dynamin-1-like protein
IPI00783118.1	1.33,X,1.33,3.62,	0.20484	0.43947	0.478469	-0.24255	-1.0635	NT5DC2 Isoform 2 of 5&#039;-nucleotidase domain-containing protein 2
IPI00295098.3	1.00,0.83,0.90,1.00,	0.2053	0.43973	1.07527	2.16178	0.104697	SRPRB Signal recognition particle receptor subunit beta
IPI00221089.5	0.87,0.79,1.05,0.94,	0.20556	0.43973	1.0989	1.91507	0.136062	RPS13 40S ribosomal protein S13
IPI00008380.1	0.99,0.93,0.85,X,	0.20608	0.43973	1.08696	2.30715	0.120294	PPP2CA Serine/threonine-protein phosphatase 2A catalytic subunit alpha isoform
IPI00429689.3	0.99,0.93,0.85,X,	0.20608	0.43973	1.08696	2.30715	0.120294	PPP2CB Serine/threonine-protein phosphatase 2A catalytic subunit beta isoform
IPI00815784.1	0.99,0.93,0.85,X,	0.20608	0.43973	1.08696	2.30715	0.120294	PPP2CA Serine/threonine protein phosphatase
IPI00550900.1	1.44,1.06,1.11,X,	0.20669	0.43973	0.833333	1.37028	-0.263034	TPT1 Translationally-controlled tumor protein
IPI00009943.2	1.44,1.06,1.11,X,	0.20669	0.43973	0.833333	1.37028	-0.263034	TPT1 Tumor protein, translationally-controlled 1
IPI00470879.3	X,X,0.75,0.56,	0.20679	0.43973	1.51515	1.74352	0.599462	ROD1 Putative uncharacterized protein DKFZp781I1117
IPI00159072.3	X,X,0.75,0.56,	0.20679	0.43973	1.51515	1.74352	0.599462	ROD1 ROD1 regulator of differentiation 1
IPI00640632.1	X,X,0.75,0.56,	0.20679	0.43973	1.51515	1.74352	0.599462	ROD1 ROD1 regulator of differentiation 1
IPI00384710.7	X,X,0.75,0.56,	0.20679	0.43973	1.51515	1.74352	0.599462	ROD1 Regulator of differentiation 1 (Rod1). Isoform 2
IPI00009070.1	1.32,1.75,X,X,	0.20682	0.43973	0.649351	1.03409	-0.62293	HBS1L Isoform 1 of HBS1-like protein
IPI00513811.1	1.32,1.75,X,X,	0.20682	0.43973	0.649351	1.03409	-0.62293	HBS1L Isoform 3 of HBS1-like protein
IPI00877709.1	0.98,X,0.96,X,	0.20744	0.43973	1.03093	3.69897	0.0439433	- 9 kDa protein
IPI00479645.3	0.98,X,0.96,X,	0.20744	0.43973	1.03093	3.69897	0.0439433	LOC649839 similar to mCG7611
IPI00792677.1	X,0.98,0.96,X,	0.20744	0.43973	1.03093	3.69897	0.0439433	TUBA1B 46 kDa protein
IPI00102936.3	X,X,0.96,0.98,	0.20744	0.43973	1.03093	3.69897	0.0439433	SRP68 Isoform 2 of Signal recognition particle 68 kDa protein
IPI00386120.3	X,0.85,X,0.72,	0.20753	0.43973	1.28205	2.07314	0.358454	SF1 Isoform 6 of Splicing factor 1
IPI00294627.3	X,0.85,X,0.72,	0.20753	0.43973	1.28205	2.07314	0.358454	SF1 Isoform 2 of Splicing factor 1
IPI00719669.4	X,0.79,0.89,X,	0.20771	0.43973	1.19048	2.30103	0.251539	MRLC2 Myosin regulatory light chain
IPI00299507.6	X,0.79,0.89,X,	0.20771	0.43973	1.19048	2.30103	0.251539	NCAPH Condensin complex subunit 2
IPI00299387.3	1.79,0.88,2.52,1.13,	0.20828	0.44039	0.632911	0.26755	-0.659925	C3orf1 Uncharacterized protein C3orf1
IPI00789388.1	1.79,0.88,2.52,1.13,	0.20828	0.44039	0.632911	0.26755	-0.659925	C3orf1 17 kDa protein
IPI00021435.3	1.87,1.08,1.14,1.04,	0.2098	0.44325	0.78125	0.80942	-0.356144	PSMC2 26S protease regulatory subunit 7
IPI00008485.1	X,X,1.52,2.35,	0.20992	0.44325	0.515464	0.46287	-0.956057	ACO1 Iron-responsive element-binding protein 1
IPI00329355.3	0.96,0.92,X,X,	0.21016	0.44325	1.06383	3.09691	0.0892673	HNRNPAB Isoform 1 of Heterogeneous nuclear ribonucleoprotein A/B
IPI00106509.3	0.96,0.92,X,X,	0.21016	0.44325	1.06383	3.09691	0.0892673	HNRNPAB Isoform 4 of Heterogeneous nuclear ribonucleoprotein A/B
IPI00012007.6	1.56,0.96,1.11,1.15,	0.21047	0.44326	0.840336	1.18111	-0.250962	AHCY Adenosylhomocysteinase
IPI00749113.2	1.16,1.53,0.99,1.05,	0.21056	0.44326	0.847458	1.23188	-0.238787	DUT deoxyuridine triphosphatase isoform 1 precursor
IPI00013679.1	1.16,1.53,0.99,1.05,	0.21056	0.44326	0.847458	1.23188	-0.238787	DUT Isoform DUT-M of Deoxyuridine 5&#039;-triphosphate nucleotidohydrolase, mitochondrial precursor
IPI00003985.1	1.17,X,1.38,X,	0.21125	0.44442	0.78125	1.65659	-0.356144	BCS1L Mitochondrial chaperone BCS1
IPI00550771.1	1.61,X,X,1.26,	0.21237	0.44442	0.694444	1.21289	-0.526069	NUPL1 nucleoporin like 1 isoform b
IPI00844289.1	1.61,X,X,1.26,	0.21237	0.44442	0.694444	1.21289	-0.526069	NUPL1 55 kDa protein
IPI00156037.2	1.61,X,X,1.26,	0.21237	0.44442	0.694444	1.21289	-0.526069	NUPL1 nucleoporin like 1 isoform c
IPI00107122.1	1.61,X,X,1.26,	0.21237	0.44442	0.694444	1.21289	-0.526069	NUPL1 Isoform 1 of Nucleoporin p58/p45
IPI00552289.1	1.61,X,X,1.26,	0.21237	0.44442	0.694444	1.21289	-0.526069	NUPL1 Nucleoporin like 1
IPI00218038.1	1.74,X,1.06,1.21,	0.21265	0.44442	0.746269	0.89405	-0.422233	FAM10A4 Protein FAM10A4
IPI00883772.1	X,1.74,1.21,1.06,	0.21265	0.44442	0.746269	0.89405	-0.422233	GAA acid alpha-glucosidase preproprotein
IPI00021828.1	1.00,0.50,0.84,0.90,	0.21284	0.44442	1.23457	1.32726	0.304006	CSTB Cystatin-B
IPI00027699.2	1.23,1.02,1.00,1.07,	0.21285	0.44442	0.925926	1.96377	-0.111031	PSMD10 Proteasome (Prosome, macropain) 26S subunit, non-ATPase, 10
IPI00003565.1	1.23,1.02,1.00,1.07,	0.21285	0.44442	0.925926	1.96377	-0.111031	PSMD10 26S proteasome non-ATPase regulatory subunit 10
IPI00794734.1	X,X,0.94,0.88,	0.21302	0.44442	1.0989	2.74473	0.136062	RPL32 13 kDa protein
IPI00847551.1	1.56,X,1.24,X,	0.21317	0.44442	0.714286	1.29073	-0.485427	NAG Isoform 2 of Neuroblastoma-amplified gene protein
IPI00333913.8	1.56,X,1.24,X,	0.21317	0.44442	0.714286	1.29073	-0.485427	NAG Isoform 1 of Neuroblastoma-amplified gene protein
IPI00646361.3	0.92,X,0.64,0.90,	0.21336	0.44442	1.21951	1.61261	0.286304	NUP214 KIAA0023 protein
IPI00183294.3	0.92,X,0.64,0.90,	0.21336	0.44442	1.21951	1.61261	0.286304	NUP214 Nuclear pore complex protein Nup214
IPI00465191.3	0.92,X,0.64,0.90,	0.21336	0.44442	1.21951	1.61261	0.286304	NUP214 Putative uncharacterized protein DKFZp686J0330
IPI00855940.1	0.86,X,0.93,X,	0.2145	0.44597	1.11111	2.61083	0.152003	XPO7 exportin 7 isoform a
IPI00795569.2	0.86,X,0.93,X,	0.2145	0.44597	1.11111	2.61083	0.152003	XPO7 exportin 7 isoform c
IPI00302458.10	0.86,X,0.93,X,	0.2145	0.44597	1.11111	2.61083	0.152003	XPO7 Exportin-7
IPI00300659.4	1.41,0.76,1.93,1.87,	0.21551	0.44752	0.671141	0.53399	-0.575312	CDC73 Parafibromin
IPI00448517.1	1.41,0.76,1.93,1.87,	0.21551	0.44752	0.671141	0.53399	-0.575312	CDC73 Putative uncharacterized protein (Fragment)
IPI00396563.2	0.84,0.92,X,X,	0.21601	0.448	1.13636	2.49485	0.184425	LOC51035 Isoform 2 of SAPK substrate protein 1
IPI00027378.5	0.84,0.92,X,X,	0.21601	0.448	1.13636	2.49485	0.184425	LOC51035 Isoform 1 of SAPK substrate protein 1
IPI00025091.3	0.55,1.01,0.90,0.87,	0.2176	0.45102	1.20482	1.40793	0.268817	RPS11 40S ribosomal protein S11
IPI00410017.1	1.04,0.96,0.89,0.82,	0.21792	0.45113	1.07527	2.0511	0.104697	PABPC1 Isoform 2 of Polyadenylate-binding protein 1
IPI00008524.1	1.04,0.96,0.89,0.82,	0.21792	0.45113	1.07527	2.0511	0.104697	PABPC1 Isoform 1 of Polyadenylate-binding protein 1
IPI00107831.3	X,1.05,1.30,1.06,	0.21916	0.45164	0.877193	1.69832	-0.189034	PTPRF Receptor-type tyrosine-protein phosphatase F precursor
IPI00642154.2	X,1.05,1.30,1.06,	0.21916	0.45164	0.877193	1.69832	-0.189034	PTPRF Protein tyrosine phosphatase, receptor type, F isoform 2 variant
IPI00480183.3	X,1.05,1.30,1.06,	0.21916	0.45164	0.877193	1.69832	-0.189034	PTPRF Protein
IPI00871665.1	X,1.05,1.30,1.06,	0.21916	0.45164	0.877193	1.69832	-0.189034	PTPRF 212 kDa protein
IPI00853550.2	X,1.05,1.30,1.06,	0.21916	0.45164	0.877193	1.69832	-0.189034	PTPRF Putative uncharacterized protein DKFZp686B1310
IPI00853169.2	X,1.05,1.30,1.06,	0.21916	0.45164	0.877193	1.69832	-0.189034	PTPRF LAR splice variant 1
IPI00465186.3	X,1.05,1.30,1.06,	0.21916	0.45164	0.877193	1.69832	-0.189034	PTPRF protein tyrosine phosphatase, receptor type, F isoform 2 precursor
IPI00021263.3	1.51,1.15,1.00,1.03,	0.21924	0.45164	0.854701	1.26098	-0.226509	YWHAZ 14-3-3 protein zeta/delta
IPI00646304.4	1.36,1.10,0.99,1.04,	0.22004	0.45301	0.892857	1.56719	-0.163499	PPIB peptidylprolyl isomerase B precursor
IPI00004534.3	1.03,0.94,0.93,0.79,	0.22043	0.45319	1.08696	2.00789	0.120294	PFAS Phosphoribosylformylglycinamidine synthase
IPI00292894.5	0.69,0.93,1.09,0.52,	0.22054	0.45319	1.23457	1.19545	0.304006	TSR1 Pre-rRNA-processing protein TSR1 homolog
IPI00872093.1	0.78,0.89,X,X,	0.2208	0.45319	1.19048	2.21824	0.251539	- 21 kDa protein
IPI00419273.5	0.89,X,X,0.78,	0.2208	0.45319	1.19048	2.21824	0.251539	CUL4A Isoform 1 of Cullin-4A
IPI00303292.1	X,X,0.78,0.89,	0.2208	0.45319	1.19048	2.21824	0.251539	KPNA1 Importin subunit alpha-1
IPI00470922.2	1.25,1.11,X,X,	0.2215	0.45391	0.847458	2.00877	-0.238787	NAT13 Isoform 2 of N-acetyltransferase 13
IPI00024364.2	0.85,0.73,0.95,1.05,	0.22156	0.45391	1.11111	1.72654	0.152003	TNPO1 transportin 1 isoform 1
IPI00843876.1	0.85,0.73,0.95,1.05,	0.22156	0.45391	1.11111	1.72654	0.152003	TNPO1 Transportin-1
IPI00012340.1	X,0.75,X,0.54,	0.22193	0.4544	1.5625	1.65659	0.643856	SFRS9 Splicing factor, arginine/serine-rich 9
IPI00885161.1	X,1.15,1.35,X,	0.22253	0.455	0.8	1.69897	-0.321928	BAT2 Isoform 4 of Large proline-rich protein BAT2
IPI00440689.1	1.56,X,1.23,X,	0.22263	0.455	0.714286	1.264	-0.485427	POLDIP3 Isoform 2 of Polymerase delta-interacting protein 3
IPI00440688.3	1.56,X,1.23,X,	0.22263	0.455	0.714286	1.264	-0.485427	POLDIP3 Isoform 1 of Polymerase delta-interacting protein 3
IPI00015833.1	X,1.08,X,1.18,	0.22292	0.45531	0.884956	2.30103	-0.176323	CHCHD3 Coiled-coil-helix-coiled-coil-helix domain-containing protein 3, mitochondrial precursor
IPI00154590.6	X,X,0.45,0.69,	0.22307	0.45534	1.75439	1.54061	0.810966	MKI67IP MKI67 FHA domain-interacting nucleolar phosphoprotein
IPI00465361.4	X,0.99,0.71,0.86,	0.2237	0.45635	1.17647	1.70708	0.234465	RPL13 60S ribosomal protein L13
IPI00470590.3	X,1.03,1.22,1.68,	0.22464	0.45799	0.763359	0.95195	-0.389567	SF3A1 splicing factor 3a, subunit 1, 120kDa isoform 2
IPI00023344.2	1.66,X,1.19,1.04,	0.2263	0.46082	0.769231	0.98034	-0.378512	SYMPK Isoform 1 of Symplekin
IPI00746292.3	1.66,X,1.19,1.04,	0.2263	0.46082	0.769231	0.98034	-0.378512	SYMPK 127 kDa protein
IPI00025815.2	1.07,1.02,1.05,0.98,	0.22665	0.46125	0.970874	2.81531	-0.0426443	TARDBP TDP43
IPI00026670.3	1.59,0.89,1.15,1.27,	0.22837	0.46176	0.819672	1.07381	-0.286881	TCEB2 Transcription elongation factor B polypeptide 2
IPI00410162.1	1.59,0.89,1.15,1.27,	0.22837	0.46176	0.819672	1.07381	-0.286881	TCEB2 elongin B isoform b
IPI00791144.2	X,X,1.15,1.36,	0.22841	0.46176	0.793651	1.65659	-0.333424	EPB41 EPB41 protein
IPI00218698.2	X,X,1.15,1.36,	0.22841	0.46176	0.793651	1.65659	-0.333424	EPB41 Isoform 3 of Protein 4.1
IPI00218697.2	X,X,1.15,1.36,	0.22841	0.46176	0.793651	1.65659	-0.333424	EPB41 Isoform 2 of Protein 4.1
IPI00553103.3	X,X,1.15,1.36,	0.22841	0.46176	0.793651	1.65659	-0.333424	EPB41 Isoform 7 of Protein 4.1
IPI00003921.2	X,X,1.15,1.36,	0.22841	0.46176	0.793651	1.65659	-0.333424	EPB41 Isoform 1 of Protein 4.1
IPI00218701.3	X,X,1.15,1.36,	0.22841	0.46176	0.793651	1.65659	-0.333424	EPB41 Isoform 6 of Protein 4.1
IPI00218700.2	X,X,1.15,1.36,	0.22841	0.46176	0.793651	1.65659	-0.333424	EPB41 Isoform 5 of Protein 4.1
IPI00218699.1	X,X,1.15,1.36,	0.22841	0.46176	0.793651	1.65659	-0.333424	EPB41 Isoform 4 of Protein 4.1
IPI00877070.1	X,X,1.15,1.36,	0.22841	0.46176	0.793651	1.65659	-0.333424	EPB41 Uncharacterized protein EPB41 (Fragment)
IPI00654611.1	0.98,X,0.67,0.86,	0.22982	0.46405	1.19048	1.61208	0.251539	HEATR2 Isoform 2 of HEAT repeat-containing protein 2
IPI00242630.3	0.98,X,0.67,0.86,	0.22982	0.46405	1.19048	1.61208	0.251539	HEATR2 Isoform 1 of HEAT repeat-containing protein 2
IPI00014263.1	1.45,0.99,1.02,1.15,	0.22998	0.4641	0.869565	1.35497	-0.201634	EIF4H Isoform Long of Eukaryotic translation initiation factor 4H
IPI00103525.1	1.07,0.73,0.90,0.89,	0.23063	0.46485	1.11111	1.71467	0.152003	PSPC1 Isoform 1 of Paraspeckle component 1
IPI00395775.6	1.07,0.73,0.90,0.89,	0.23063	0.46485	1.11111	1.71467	0.152003	PSPC1 Isoform 2 of Paraspeckle component 1
IPI00876896.1	1.33,0.91,1.13,1.17,	0.23278	0.46862	0.877193	1.52331	-0.189034	GTF2F2 Uncharacterized protein GTF2F2
IPI00477686.2	1.33,0.91,1.13,1.17,	0.23278	0.46862	0.877193	1.52331	-0.189034	GTF2F2 General transcription factor IIF subunit 2
IPI00883910.1	0.42,X,0.68,X,	0.23368	0.46875	1.81818	1.47108	0.862496	GAPVD1 Isoform 4 of GTPase-activating protein and VPS9 domain-containing protein 1
IPI00888069.1	0.42,X,0.68,X,	0.23368	0.46875	1.81818	1.47108	0.862496	GAPVD1 Isoform 1 of GTPase-activating protein and VPS9 domain-containing protein 1
IPI00302156.6	0.42,X,0.68,X,	0.23368	0.46875	1.81818	1.47108	0.862496	GAPVD1 Isoform 5 of GTPase-activating protein and VPS9 domain-containing protein 1
IPI00292753.7	0.42,X,0.68,X,	0.23368	0.46875	1.81818	1.47108	0.862496	GAPVD1 Isoform 6 of GTPase-activating protein and VPS9 domain-containing protein 1
IPI00852719.3	0.42,X,0.68,X,	0.23368	0.46875	1.81818	1.47108	0.862496	GAPVD1 Isoform 3 of GTPase-activating protein and VPS9 domain-containing protein 1
IPI00873087.1	0.42,X,0.68,X,	0.23368	0.46875	1.81818	1.47108	0.862496	GAPVD1 Isoform 2 of GTPase-activating protein and VPS9 domain-containing protein 1
IPI00414554.5	X,0.27,0.56,X,	0.23461	0.46965	2.38095	1.37623	1.25154	ARPC5L Actin-related protein 2/3 complex subunit 5-like protein
IPI00873767.1	1.13,X,1.02,1.42,	0.2351	0.46965	0.840336	1.36957	-0.250962	FUBP1 68 kDa protein
IPI00168388.1	X,0.85,0.96,0.98,	0.23532	0.46965	1.07527	2.3098	0.104697	SRP68 Isoform 1 of Signal recognition particle 68 kDa protein
IPI00299526.7	0.71,X,X,0.86,	0.23592	0.46965	1.28205	1.94885	0.358454	SUZ12 Polycomb protein SUZ12
IPI00791767.1	0.71,X,X,0.86,	0.23592	0.46965	1.28205	1.94885	0.358454	SUZ12 80 kDa protein
IPI00382459.1	0.95,X,0.89,X,	0.23603	0.46965	1.08696	2.74473	0.120294	CUL3 Isoform 3 of Cullin-3
IPI00382458.1	0.95,X,0.89,X,	0.23603	0.46965	1.08696	2.74473	0.120294	CUL3 Isoform 2 of Cullin-3
IPI00014312.1	0.95,X,0.89,X,	0.23603	0.46965	1.08696	2.74473	0.120294	CUL3 Isoform 1 of Cullin-3
IPI00894013.1	0.64,0.98,X,0.85,	0.23608	0.46965	1.21951	1.53121	0.286304	- Bromodomain containing 2
IPI00797929.3	0.64,0.98,X,0.85,	0.23608	0.46965	1.21951	1.53121	0.286304	BRD2 Bromodomain containing 2
IPI00893088.1	0.64,0.98,X,0.85,	0.23608	0.46965	1.21951	1.53121	0.286304	- Bromodomain containing 2
IPI00440502.3	0.64,0.98,X,0.85,	0.23608	0.46965	1.21951	1.53121	0.286304	BRD2 Isoform 2 of Bromodomain-containing protein 2
IPI00893622.1	0.64,0.98,X,0.85,	0.23608	0.46965	1.21951	1.53121	0.286304	- Bromodomain containing 2
IPI00014414.2	0.64,0.98,X,0.85,	0.23608	0.46965	1.21951	1.53121	0.286304	BRD2 Isoform 1 of Bromodomain-containing protein 2
IPI00414264.2	X,1.43,X,1.17,	0.23667	0.47026	0.769231	1.47108	-0.378512	SRI sorcin isoform b
IPI00027175.1	X,1.43,X,1.17,	0.23667	0.47026	0.769231	1.47108	-0.378512	SRI Sorcin
IPI00377261.1	0.96,1.00,0.91,0.67,	0.23728	0.47092	1.13636	1.65956	0.184425	FUBP3 Isoform 1 of Far upstream element-binding protein 3
IPI00063245.2	0.96,1.00,0.91,0.67,	0.23728	0.47092	1.13636	1.65956	0.184425	FUBP3 Uncharacterized protein FUBP3
IPI00028006.1	1.92,1.19,0.89,1.25,	0.23763	0.47126	0.763359	0.72395	-0.389567	PSMB2 Proteasome subunit beta type-2
IPI00029631.1	X,X,1.27,1.11,	0.23792	0.47126	0.840336	1.89279	-0.250962	ERH Enhancer of rudimentary homolog
IPI00033025.8	1.38,3.04,1.08,0.99,	0.23815	0.47126	0.617284	0.03583	-0.695994	SEPT7 Isoform 1 of Septin-7
IPI00873656.1	1.38,3.04,1.08,0.99,	0.23815	0.47126	0.617284	0.03583	-0.695994	SEPT7 Putative uncharacterized protein DKFZp586I031
IPI00816201.1	1.38,3.04,1.08,0.99,	0.23815	0.47126	0.617284	0.03583	-0.695994	SEPT7 Isoform 2 of Septin-7
IPI00879374.1	1.09,1.15,X,1.87,	0.23996	0.47214	0.729927	0.72492	-0.454176	MTA1 79 kDa protein
IPI00879166.1	1.09,1.15,X,1.87,	0.23996	0.47214	0.729927	0.72492	-0.454176	MTA1 Full-length cDNA 5-PRIME end of clone CS0DK005YC03 of HeLa cells of Homo sapiens
IPI00012773.1	1.09,1.15,X,1.87,	0.23996	0.47214	0.729927	0.72492	-0.454176	MTA1 Isoform Long of Metastasis-associated protein MTA1
IPI00022774.3	1.60,1.10,0.96,1.12,	0.23997	0.47214	0.833333	1.10807	-0.263034	VCP Transitional endoplasmic reticulum ATPase
IPI00871453.1	1.60,1.10,0.96,1.12,	0.23997	0.47214	0.833333	1.10807	-0.263034	VCP 89 kDa protein
IPI00514267.1	0.79,X,X,0.58,	0.24	0.47214	1.47059	1.65659	0.556393	LYPLA2 Lysophospholipase II
IPI00876921.1	0.79,X,X,0.58,	0.24	0.47214	1.47059	1.65659	0.556393	LYPLA2 Lysophospholipase II
IPI00644956.1	0.79,X,X,0.58,	0.24	0.47214	1.47059	1.65659	0.556393	LYPLA2 Lysophospholipase II
IPI00027032.1	0.79,X,X,0.58,	0.24	0.47214	1.47059	1.65659	0.556393	LYPLA2 Acyl-protein thioesterase 2
IPI00514798.1	0.79,X,X,0.58,	0.24	0.47214	1.47059	1.65659	0.556393	LYPLA2 Lysophospholipase II
IPI00017596.3	1.56,0.95,X,1.45,	0.24083	0.47294	0.757576	0.97593	-0.400538	MAPRE1 Microtubule-associated protein RP/EB family member 1
IPI00607732.1	X,1.07,1.17,X,	0.24097	0.47294	0.892857	2.30103	-0.163499	NCLN Isoform 2 of Nicalin precursor
IPI00470649.3	X,1.07,1.17,X,	0.24097	0.47294	0.892857	2.30103	-0.163499	NCLN Isoform 1 of Nicalin precursor
IPI00872670.1	X,X,1.07,1.17,	0.24097	0.47294	0.892857	2.30103	-0.163499	SH3BGRL 13 kDa protein
IPI00013894.1	1.54,1.03,1.02,1.09,	0.2427	0.47606	0.854701	1.20901	-0.226509	STIP1 Stress-induced-phosphoprotein 1
IPI00027851.1	1.36,1.14,X,X,	0.24355	0.47743	0.8	1.61618	-0.321928	HEXA Beta-hexosaminidase subunit alpha precursor
IPI00215888.4	1.02,0.70,0.82,X,	0.24368	0.47743	1.17647	1.58286	0.234465	SRP72 Signal recognition particle 72 kDa protein
IPI00479786.4	1.38,X,0.99,1.17,	0.24454	0.47856	0.847458	1.41908	-0.238787	KHSRP Isoform 1 of Far upstream element-binding protein 2
IPI00794003.1	1.63,X,X,1.23,	0.24486	0.47856	0.699301	1.09691	-0.516015	DIABLO 18 kDa protein
IPI00008438.1	1.05,0.71,0.80,0.99,	0.24504	0.47856	1.1236	1.59585	0.168123	RPS10 40S ribosomal protein S10
IPI00737502.1	X,X,0.86,0.70,	0.24532	0.47856	1.28205	1.89279	0.358454	DPH2 diphthamide biosynthesis protein 2 isoform b
IPI00106549.1	X,X,0.86,0.70,	0.24532	0.47856	1.28205	1.89279	0.358454	DPH2 Diphthamide biosynthesis protein 2
IPI00215914.5	X,X,0.80,0.91,	0.24543	0.47856	1.16279	2.21824	0.217591	ARF1 ADP-ribosylation factor 1
IPI00216049.1	1.04,0.91,0.93,0.96,	0.24553	0.47856	1.04167	2.48545	0.0588937	HNRNPK Isoform 1 of Heterogeneous nuclear ribonucleoprotein K
IPI00216746.1	1.04,0.91,0.93,0.96,	0.24553	0.47856	1.04167	2.48545	0.0588937	HNRNPK Isoform 2 of Heterogeneous nuclear ribonucleoprotein K
IPI00016910.1	1.21,1.01,0.97,1.13,	0.24565	0.47856	0.925926	1.91614	-0.111031	EIF3CL;EIF3C Eukaryotic translation initiation factor 3 subunit C
IPI00642936.1	1.48,X,X,1.18,	0.24568	0.47856	0.75188	1.34679	-0.411426	GSTO1 Glutathione S-transferase omega 1
IPI00291946.8	0.73,X,1.01,0.86,	0.2466	0.48007	1.14943	1.70708	0.200913	USP10 Ubiquitin carboxyl-terminal hydrolase 10
IPI00168479.2	X,1.12,1.31,X,	0.24703	0.48035	0.819672	1.74352	-0.286881	APOA1BP Isoform 1 of Apolipoprotein A-I-binding protein precursor
IPI00848298.1	X,1.12,1.31,X,	0.24703	0.48035	0.819672	1.74352	-0.286881	APOA1BP Isoform 2 of Apolipoprotein A-I-binding protein precursor
IPI00012079.1	1.55,1.62,0.82,1.19,	0.2475	0.48071	0.769231	0.8672	-0.378512	EIF4B Eukaryotic translation initiation factor 4B
IPI00439415.6	1.55,1.62,0.82,1.19,	0.2475	0.48071	0.769231	0.8672	-0.378512	EIF4B eukaryotic translation initiation factor 4B
IPI00795335.2	X,1.13,X,1.34,	0.24816	0.48116	0.813008	1.65659	-0.298658	RBM26 Isoform 4 of RNA-binding protein 26
IPI00329545.7	X,1.13,X,1.34,	0.24816	0.48116	0.813008	1.65659	-0.298658	RBM26 Isoform 3 of RNA-binding protein 26
IPI00646837.3	X,1.13,X,1.34,	0.24816	0.48116	0.813008	1.65659	-0.298658	RBM26 Isoform 5 of RNA-binding protein 26
IPI00003217.3	2.17,X,1.38,X,	0.24917	0.48284	0.561798	0.50578	-0.831877	PSMB7 Proteasome subunit beta type-7 precursor
IPI00550986.4	1.75,X,0.92,1.72,	0.24966	0.48351	0.684932	0.65437	-0.545968	C12orf11 Uncharacterized protein C12orf11
IPI00872107.1	1.01,X,0.90,0.81,	0.25046	0.48478	1.0989	1.9987	0.136062	ILF2 Interleukin enhancer binding factor 2 variant (Fragment)
IPI00413641.7	1.40,X,1.09,1.03,	0.25103	0.48544	0.854701	1.40417	-0.226509	AKR1B1 Aldose reductase
IPI00020194.1	0.87,0.91,1.04,0.54,	0.25138	0.48544	1.19048	1.34419	0.251539	TAF15 Isoform Short of TATA-binding protein-associated factor 2N
IPI00294426.3	0.87,0.91,1.04,0.54,	0.25138	0.48544	1.19048	1.34419	0.251539	TAF15 Isoform Long of TATA-binding protein-associated factor 2N
IPI00873762.1	0.87,0.91,1.04,0.54,	0.25138	0.48544	1.19048	1.34419	0.251539	TAF15 65 kDa protein
IPI00642826.1	2.00,X,X,1.33,	0.25152	0.48544	0.60241	0.64888	-0.731183	VAPA 14 kDa protein
IPI00646917.1	1.69,1.00,1.03,1.14,	0.25205	0.48618	0.826446	0.98338	-0.275007	NUDT21 Cleavage and polyadenylation specificity factor subunit 5
IPI00456695.1	1.35,1.13,X,X,	0.25379	0.48925	0.806452	1.61618	-0.31034	PSMD1 Isoform 2 of 26S proteasome non-ATPase regulatory subunit 1
IPI00028004.2	1.14,X,X,1.38,	0.25403	0.48944	0.793651	1.54061	-0.333424	PSMB3 Proteasome subunit beta type-3
IPI00013068.1	1.06,X,0.99,1.07,	0.25545	0.49189	0.961538	2.72125	-0.0565835	EIF3E Eukaryotic translation initiation factor 3 subunit E
IPI00219478.3	1.14,0.46,0.80,0.83,	0.25625	0.49252	1.23457	1.11188	0.304006	PSAT1 Isoform 2 of Phosphoserine aminotransferase
IPI00001734.2	1.14,0.46,0.80,0.83,	0.25625	0.49252	1.23457	1.11188	0.304006	PSAT1 Isoform 1 of Phosphoserine aminotransferase
IPI00027233.3	X,1.27,1.29,0.96,	0.25646	0.49252	0.854701	1.46559	-0.226509	SCO1 SCO1 protein homolog, mitochondrial precursor
IPI00793065.1	X,1.27,1.29,0.96,	0.25646	0.49252	0.854701	1.46559	-0.226509	SCO1 Uncharacterized protein SCO1
IPI00218606.7	0.92,0.98,1.03,0.83,	0.25651	0.49252	1.06383	2.13077	0.0892673	RPS23 40S ribosomal protein S23
IPI00009976.1	1.51,X,1.18,X,	0.25687	0.49293	0.746269	1.264	-0.422233	TMED1 Transmembrane emp24 domain-containing protein 1 precursor
IPI00759646.1	0.91,X,X,0.79,	0.25771	0.4937	1.17647	2.14267	0.234465	ACP1 acid phosphatase 1 isoform d
IPI00219861.3	0.91,X,X,0.79,	0.25771	0.4937	1.17647	2.14267	0.234465	ACP1 Isoform 1 of Low molecular weight phosphotyrosine protein phosphatase
IPI00893203.1	0.91,X,X,0.79,	0.25771	0.4937	1.17647	2.14267	0.234465	ACP1 Acid phosphatase 1, soluble
IPI00398915.2	0.92,0.97,1.00,X,	0.2596	0.49704	1.04167	2.78781	0.0588937	LOC387753 similar to ribosomal protein L21 isoform 1
IPI00646493.1	1.31,0.91,1.26,1.06,	0.25999	0.49737	0.877193	1.46636	-0.189034	COPA coatomer protein complex, subunit alpha isoform 1
IPI00294879.1	1.03,0.88,0.95,0.97,	0.26007	0.49737	1.04167	2.4168	0.0588937	RANGAP1 Ran GTPase-activating protein 1
IPI00514725.2	3.40,X,X,1.62,	0.26095	0.4982	0.398406	-0.19981	-1.32769	MXRA7 Isoform 3 of Matrix-remodeling-associated protein 7
IPI00397645.7	3.40,X,X,1.62,	0.26095	0.4982	0.398406	-0.19981	-1.32769	MXRA7 Isoform 2 of Matrix-remodeling-associated protein 7
IPI00465377.2	3.40,X,X,1.62,	0.26095	0.4982	0.398406	-0.19981	-1.32769	MXRA7 Isoform 1 of Matrix-remodeling-associated protein 7
IPI00180675.4	0.95,0.98,X,X,	0.26114	0.49828	1.04167	3.34679	0.0588937	TUBA1A Tubulin alpha-1A chain
IPI00792135.2	X,1.20,X,1.59,	0.26152	0.49873	0.714286	1.1189	-0.485427	ATP5H ATP5H protein (Fragment)
IPI00001560.2	1.13,1.27,1.05,0.94,	0.26239	0.5001	0.909091	1.71467	-0.137504	CDKN2A Cyclin-dependent kinase inhibitor
IPI00017592.1	1.98,0.94,1.17,1.11,	0.2642	0.50315	0.769231	0.66756	-0.378512	LETM1 Leucine zipper-EF-hand-containing transmembrane protein 1, mitochondrial precursor
IPI00022239.7	X,X,0.51,0.77,	0.26429	0.50315	1.5625	1.47108	0.643856	METAP1 Methionine aminopeptidase 1
IPI00002535.2	X,X,1.12,1.34,	0.2648	0.50384	0.813008	1.61618	-0.298658	FKBP2 FK506-binding protein 2 precursor
IPI00221092.8	0.98,0.94,1.03,0.89,	0.2663	0.50545	1.04167	2.45223	0.0588937	RPS16 40S ribosomal protein S16
IPI00103142.1	1.03,X,X,1.08,	0.26655	0.50545	0.943396	2.90309	-0.0840643	NUDCD2 NudC domain-containing protein 2
IPI00010130.3	X,1.03,1.08,X,	0.26655	0.50545	0.943396	2.90309	-0.0840643	GLUL Glutamine synthetase
IPI00643536.2	X,X,1.03,1.08,	0.26655	0.50545	0.943396	2.90309	-0.0840643	PSMF1 Proteasome (Prosome, macropain) inhibitor subunit 1
IPI00643918.1	X,X,1.03,1.08,	0.26655	0.50545	0.943396	2.90309	-0.0840643	PSMF1 Proteasome (Prosome, macropain) inhibitor subunit 1
IPI00009949.2	X,X,1.03,1.08,	0.26655	0.50545	0.943396	2.90309	-0.0840643	PSMF1 Proteasome inhibitor PI31 subunit
IPI00297477.3	1.54,1.02,1.03,1.06,	0.26761	0.50718	0.862069	1.19641	-0.214125	SNRPA1 U2 small nuclear ribonucleoprotein A&#039;
IPI00290279.1	1.58,X,1.08,1.06,	0.26809	0.50752	0.806452	1.06148	-0.31034	ADK Isoform Long of Adenosine kinase
IPI00234368.1	1.58,X,1.08,1.06,	0.26809	0.50752	0.806452	1.06148	-0.31034	ADK Isoform Short of Adenosine kinase
IPI00299904.3	0.91,0.94,1.06,0.90,	0.26852	0.50804	1.05263	2.2652	0.0740006	MCM7 Isoform 1 of DNA replication licensing factor MCM7
IPI00795420.1	X,1.07,1.05,0.99,	0.26886	0.50812	0.961538	2.76195	-0.0565835	NISCH 64 kDa protein
IPI00032187.4	X,1.07,1.05,0.99,	0.26886	0.50812	0.961538	2.76195	-0.0565835	NISCH nischarin
IPI00425562.3	1.66,1.21,X,X,	0.27098	0.51097	0.694444	0.9946	-0.526069	SCRIB Isoform 2 of Protein LAP4
IPI00410666.1	1.66,1.21,X,X,	0.27098	0.51097	0.694444	0.9946	-0.526069	SCRIB Isoform 3 of Protein LAP4
IPI00425560.1	1.66,1.21,X,X,	0.27098	0.51097	0.694444	0.9946	-0.526069	SCRIB Isoform 1 of Protein LAP4
IPI00425566.1	1.66,1.21,X,X,	0.27098	0.51097	0.694444	0.9946	-0.526069	SCRIB Isoform 4 of Protein LAP4
IPI00032003.1	X,0.99,1.08,1.05,	0.27135	0.51119	0.961538	2.67778	-0.0565835	EMD Emerin
IPI00183104.1	1.23,X,1.00,1.07,	0.27186	0.51119	0.909091	1.85699	-0.137504	PSMD10 proteasome 26S non-ATPase subunit 10 isform 2
IPI00737299.1	0.80,X,0.92,X,	0.27234	0.51119	1.16279	2.14267	0.217591	LOC391370 similar to hCG1818387
IPI00854642.1	0.92,X,0.80,X,	0.27234	0.51119	1.16279	2.14267	0.217591	PDS5A Isoform 1 of Sister chromatid cohesion protein PDS5 homolog A
IPI00376429.3	0.80,X,0.92,X,	0.27234	0.51119	1.16279	2.14267	0.217591	LOC391370 similar to hCG1818387
IPI00303063.9	0.92,X,0.80,X,	0.27234	0.51119	1.16279	2.14267	0.217591	PDS5A Isoform 2 of Sister chromatid cohesion protein PDS5 homolog A
IPI00554793.2	X,X,0.71,0.88,	0.27258	0.51119	1.26582	1.84013	0.340075	MYCBP C-Myc-binding protein
IPI00871174.1	X,X,0.71,0.88,	0.27258	0.51119	1.26582	1.84013	0.340075	MYCBP MYCBP protein
IPI00796541.1	1.62,1.03,1.01,1.08,	0.27289	0.51119	0.847458	1.07073	-0.238787	ARHGDIA 26 kDa protein
IPI00003815.3	1.62,1.03,1.01,1.08,	0.27289	0.51119	0.847458	1.07073	-0.238787	ARHGDIA Rho GDP-dissociation inhibitor 1
IPI00793767.1	1.62,1.03,1.01,1.08,	0.27289	0.51119	0.847458	1.07073	-0.238787	ARHGDIA 22 kDa protein
IPI00795919.1	X,1.14,1.05,X,	0.27307	0.51119	0.909091	2.39254	-0.137504	RPS20 Pseudogene candidate
IPI00794061.1	X,1.14,1.05,X,	0.27307	0.51119	0.909091	2.39254	-0.137504	RPS20 7 kDa protein
IPI00551022.3	1.08,1.23,X,X,	0.27341	0.51126	0.862069	1.94885	-0.214125	ISOC2 Isoform 1 of Isochorismatase domain-containing protein 2, mitochondrial precursor
IPI00003031.3	1.08,1.23,X,X,	0.27341	0.51126	0.862069	1.94885	-0.214125	ISOC2 Isoform 2 of Isochorismatase domain-containing protein 2, mitochondrial precursor
IPI00026268.3	X,X,1.06,1.17,	0.27376	0.51163	0.892857	2.21824	-0.163499	GNB1 Guanine nucleotide-binding protein G(I)/G(S)/G(T) subunit beta-1
IPI00398758.1	1.79,1.24,X,X,	0.27469	0.51308	0.657895	0.8203	-0.604071	DCI Isoform 2 of 3,2-trans-enoyl-CoA isomerase, mitochondrial precursor
IPI00017469.1	0.95,X,0.87,X,	0.27533	0.51399	1.0989	2.49485	0.136062	SPR Sepiapterin reductase
IPI00410157.4	X,1.33,X,1.11,	0.27667	0.51563	0.819672	1.61618	-0.286881	CNOT1 Isoform 4 of CCR4-NOT transcription complex subunit 1
IPI00746575.2	X,1.11,1.33,X,	0.27667	0.51563	0.819672	1.61618	-0.286881	SFRS2 cDNA FLJ36307 fis, clone THYMU2004906, moderately similar to SPLICING FACTOR, ARGININE/SERINE-RICH 2
IPI00856075.1	X,1.11,1.33,X,	0.27667	0.51563	0.819672	1.61618	-0.286881	SFRS2B Isoform 2 of Splicing factor, arginine/serine-rich 2B
IPI00009960.6	0.94,1.13,1.29,1.04,	0.27772	0.51658	0.909091	1.6562	-0.137504	IMMT Isoform 1 of Mitochondrial inner membrane protein
IPI00470829.3	0.94,1.13,1.29,1.04,	0.27772	0.51658	0.909091	1.6562	-0.137504	IMMT inner membrane protein, mitochondrial isoform 2
IPI00554469.1	0.94,1.13,1.29,1.04,	0.27772	0.51658	0.909091	1.6562	-0.137504	IMMT Isoform 2 of Mitochondrial inner membrane protein
IPI00012442.1	1.13,0.94,1.18,1.04,	0.27779	0.51658	0.934579	1.95234	-0.0976108	G3BP1 Ras GTPase-activating protein-binding protein 1
IPI00787827.1	1.82,X,0.94,1.36,	0.27879	0.51717	0.729927	0.7128	-0.454176	PITRM1 Isoform 2 of Presequence protease, mitochondrial precursor
IPI00219613.4	1.82,X,0.94,1.36,	0.27879	0.51717	0.729927	0.7128	-0.454176	PITRM1 Isoform 1 of Presequence protease, mitochondrial precursor
IPI00001568.1	1.27,X,X,1.09,	0.2797	0.51717	0.847458	1.79048	-0.238787	ATP6V1D Vacuolar proton pump subunit D
IPI00015956.3	X,1.27,1.09,X,	0.2797	0.51717	0.847458	1.79048	-0.238787	EXOSC3 Exosome complex exonuclease RRP40
IPI00434985.1	X,1.27,1.09,X,	0.2797	0.51717	0.847458	1.79048	-0.238787	EXOSC3 exosome component 3 isoform 2
IPI00785208.1	X,1.03,0.88,0.82,	0.2799	0.51717	1.0989	1.93181	0.136062	SEC24B SEC24 (S. cerevisiae) homolog B isoform b
IPI00030851.1	X,1.03,0.88,0.82,	0.2799	0.51717	1.0989	1.93181	0.136062	SEC24B Protein transport protein Sec24B
IPI00401163.5	1.12,X,1.37,X,	0.28002	0.51717	0.806452	1.50515	-0.31034	CTAGE5 Isoform 5A of Cutaneous T-cell lymphoma-associated antigen 5
IPI00515009.1	1.12,X,1.37,X,	0.28002	0.51717	0.806452	1.50515	-0.31034	CTAGE5 Isoform 5B of Cutaneous T-cell lymphoma-associated antigen 5
IPI00006122.4	1.12,X,1.37,X,	0.28002	0.51717	0.806452	1.50515	-0.31034	CTAGE5 Isoform MEA6 of Cutaneous T-cell lymphoma-associated antigen 5
IPI00402229.4	1.12,X,1.37,X,	0.28002	0.51717	0.806452	1.50515	-0.31034	CTAGE5 CTAGE family, member 5 isoform 2
IPI00872345.1	1.12,X,1.37,X,	0.28002	0.51717	0.806452	1.50515	-0.31034	CTAGE5 CTAGE family, member 5
IPI00792834.1	X,X,1.74,1.22,	0.28057	0.51717	0.675676	0.86902	-0.565597	C20orf43 Chromosome 20 open reading frame 43
IPI00297121.5	X,X,1.74,1.22,	0.28057	0.51717	0.675676	0.86902	-0.565597	C20orf43 UPF0549 protein C20orf43
IPI00218962.2	X,X,1.74,1.22,	0.28057	0.51717	0.675676	0.86902	-0.565597	C20orf43 Uncharacterized protein C20orf43
IPI00792861.1	X,X,1.74,1.22,	0.28057	0.51717	0.675676	0.86902	-0.565597	C20orf43 Chromosome 20 open reading frame 43
IPI00032823.1	1.34,1.11,X,X,	0.28194	0.51877	0.819672	1.57757	-0.286881	EXOSC1 3&#039;-5&#039; exoribonuclease CSL4 homolog
IPI00552886.1	1.34,1.11,X,X,	0.28194	0.51877	0.819672	1.57757	-0.286881	EXOSC1 Exosomal core protein CSL4
IPI00552556.1	1.34,1.11,X,X,	0.28194	0.51877	0.819672	1.57757	-0.286881	EXOSC1 Exosomal core protein CSL4
IPI00645816.1	0.77,0.48,X,X,	0.28221	0.51877	1.6129	1.37623	0.68966	CD3EAP Isoform 1 of DNA-directed RNA polymerase I subunit RPA34
IPI00012788.1	0.77,0.48,X,X,	0.28221	0.51877	1.6129	1.37623	0.68966	CD3EAP Isoform 2 of DNA-directed RNA polymerase I subunit RPA34
IPI00719366.1	X,0.59,0.83,X,	0.28389	0.51981	1.40845	1.54061	0.494109	ATP6V1E1 vacuolar H+ ATPase E1 isoform c
IPI00019918.5	X,0.82,X,0.57,	0.28394	0.51981	1.42857	1.50515	0.514573	DDX19A ATP-dependent RNA helicase DDX19A
IPI00155054.2	X,0.82,X,0.57,	0.28394	0.51981	1.42857	1.50515	0.514573	DDX19A Putative uncharacterized protein DKFZp686C21137
IPI00848328.1	X,0.55,0.81,X,	0.28427	0.51981	1.47059	1.47108	0.556393	Similar to Delta(3,5)-Delta(2,4)-dienoyl-CoA isomerase, mitochondrial precursor
IPI00419473.5	1.42,1.14,0.88,1.17,	0.28457	0.51981	0.869565	1.31194	-0.201634	BTF3 Isoform 2 of Transcription factor BTF3
IPI00221035.4	1.42,1.14,0.88,1.17,	0.28457	0.51981	0.869565	1.31194	-0.201634	BTF3 Isoform 1 of Transcription factor BTF3
IPI00296022.1	1.74,X,1.06,1.09,	0.28459	0.51981	0.769231	0.83083	-0.378512	UQCRH Cytochrome b-c1 complex subunit 6, mitochondrial precursor
IPI00337530.3	1.38,X,1.12,X,	0.28461	0.51981	0.8	1.47108	-0.321928	REPS1 Isoform 1 of RalBP1-associated Eps domain-containing protein 1
IPI00337532.4	1.38,X,1.12,X,	0.28461	0.51981	0.8	1.47108	-0.321928	REPS1 Isoform 3 of RalBP1-associated Eps domain-containing protein 1
IPI00783030.1	1.38,X,1.12,X,	0.28461	0.51981	0.8	1.47108	-0.321928	REPS1 RalBP1-associated Eps domain-containing protein 1 (RalBP1-interacting protein 1). Isoform 2
IPI00215743.3	2.60,1.47,1.02,0.89,	0.28494	0.51981	0.671141	0.21865	-0.575312	RRBP1 Isoform 3 of Ribosome-binding protein 1
IPI00220967.1	2.60,1.47,1.02,0.89,	0.28494	0.51981	0.671141	0.21865	-0.575312	RRBP1 Isoform 1 of Ribosome-binding protein 1
IPI00856098.1	2.60,1.47,1.02,0.89,	0.28494	0.51981	0.671141	0.21865	-0.575312	p180/ribosome receptor
IPI00744135.2	2.60,1.47,1.02,0.89,	0.28494	0.51981	0.671141	0.21865	-0.575312	RRBP1 Isoform 2 of Ribosome-binding protein 1
IPI00552495.1	X,X,1.15,1.49,	0.2854	0.52027	0.757576	1.23807	-0.400538	PRPS1 Phosphoribosyl pyrophosphate synthetase 1
IPI00023598.2	X,0.89,0.96,X,	0.2855	0.52027	1.08696	2.61083	0.120294	TUBB4 Tubulin beta-4 chain
IPI00796342.1	X,1.05,X,1.15,	0.28618	0.52123	0.909091	2.30103	-0.137504	UBE2N 11 kDa protein
IPI00646839.1	1.21,X,0.97,1.13,	0.28644	0.52142	0.909091	1.82594	-0.137504	EIF3CL;EIF3C eukaryotic translation initiation factor 3, subunit C-like
IPI00742682.2	1.10,1.01,1.01,1.00,	0.28688	0.52188	0.970874	2.65758	-0.0426443	TPR nuclear pore complex-associated protein TPR
IPI00299214.7	1.60,X,0.96,1.23,	0.28705	0.52188	0.793651	0.98619	-0.333424	TK1 Thymidine kinase, cytosolic
IPI00020599.1	1.11,X,1.00,1.03,	0.28716	0.52188	0.952381	2.4908	-0.0703893	CALR Calreticulin precursor
IPI00783313.2	1.61,1.02,0.92,1.25,	0.28823	0.52307	0.833333	1.0278	-0.263034	PYGL Glycogen phosphorylase, liver form
IPI00329321.3	1.47,1.06,X,1.04,	0.28828	0.52307	0.840336	1.22988	-0.250962	LYRM7 LYR motif-containing protein 7
IPI00873110.1	1.47,1.06,X,1.04,	0.28828	0.52307	0.840336	1.22988	-0.250962	LYRM7 Uncharacterized protein LYRM7 (Fragment)
IPI00302927.6	1.28,1.02,1.01,1.02,	0.28877	0.52368	0.925926	1.76045	-0.111031	CCT4 T-complex protein 1 subunit delta
IPI00014516.1	1.62,X,X,1.18,	0.28959	0.52375	0.714286	1.01412	-0.485427	CALD1 Isoform 1 of Caldesmon
IPI00218696.1	1.62,X,X,1.18,	0.28959	0.52375	0.714286	1.01412	-0.485427	CALD1 Isoform 4 of Caldesmon
IPI00218695.1	1.62,X,X,1.18,	0.28959	0.52375	0.714286	1.01412	-0.485427	CALD1 Isoform 3 of Caldesmon
IPI00333771.1	1.62,X,X,1.18,	0.28959	0.52375	0.714286	1.01412	-0.485427	CALD1 Isoform 5 of Caldesmon
IPI00218694.1	1.62,X,X,1.18,	0.28959	0.52375	0.714286	1.01412	-0.485427	CALD1 Isoform 2 of Caldesmon
IPI00747497.1	1.02,0.89,1.00,0.94,	0.29049	0.5251	1.04167	2.45717	0.0588937	EEF1G 50 kDa protein
IPI00645836.1	X,X,1.22,1.07,	0.29121	0.52555	0.877193	1.94885	-0.189034	ESD Protein
IPI00641040.1	X,X,1.22,1.07,	0.29121	0.52555	0.877193	1.94885	-0.189034	ESD 28 kDa protein
IPI00411706.1	X,X,1.22,1.07,	0.29121	0.52555	0.877193	1.94885	-0.189034	ESD S-formylglutathione hydrolase
IPI00793677.1	2.18,X,1.10,1.10,	0.29194	0.52602	0.684932	0.41027	-0.545968	C21orf33 Protein
IPI00218482.2	2.18,X,1.10,1.10,	0.29194	0.52602	0.684932	0.41027	-0.545968	C21orf33 Isoform Short of ES1 protein homolog, mitochondrial precursor
IPI00024913.2	2.18,X,1.10,1.10,	0.29194	0.52602	0.684932	0.41027	-0.545968	C21orf33 Isoform Long of ES1 protein homolog, mitochondrial precursor
IPI00384116.3	X,0.86,0.64,X,	0.29253	0.5268	1.33333	1.61618	0.415037	PCK2 mitochondrial phosphoenolpyruvate carboxykinase 2 isoform 2 precursor
IPI00021700.3	1.01,0.82,0.98,0.97,	0.29305	0.52746	1.05263	2.14086	0.0740006	PCNA Proliferating cell nuclear antigen
IPI00012011.6	1.34,1.16,0.98,0.97,	0.29372	0.52837	0.900901	1.51385	-0.15056	CFL1 Cofilin-1
IPI00847774.1	0.78,X,0.92,X,	0.29387	0.52837	1.17647	2.00877	0.234465	RPL18A Ribosomal protein L18a-like protein
IPI00410590.5	X,1.95,X,1.25,	0.29471	0.52931	0.625	0.61083	-0.678072	LSM14A Isoform 2 of LSM14 protein homolog A
IPI00478300.2	X,1.95,X,1.25,	0.29471	0.52931	0.625	0.61083	-0.678072	LSM14A Isoform 1 of LSM14 protein homolog A
IPI00297579.4	1.08,0.97,0.79,0.85,	0.2949	0.52937	1.08696	1.77911	0.120294	CBX3;LOC653972 Chromobox protein homolog 3
IPI00018350.3	0.94,0.82,1.07,0.92,	0.29507	0.52939	1.06383	1.97634	0.0892673	MCM5 DNA replication licensing factor MCM5
IPI00000816.1	1.41,1.13,0.93,1.05,	0.29567	0.53019	0.884956	1.38091	-0.176323	YWHAE 14-3-3 protein epsilon
IPI00554538.3	1.28,0.93,1.22,1.01,	0.29627	0.53042	0.900901	1.55596	-0.15056	TPP1 60 kDa protein
IPI00298237.7	1.28,0.93,1.22,1.01,	0.29627	0.53042	0.900901	1.55596	-0.15056	TPP1 Isoform 1 of Tripeptidyl-peptidase 1 precursor
IPI00554617.1	1.28,0.93,1.22,1.01,	0.29627	0.53042	0.900901	1.55596	-0.15056	TPP1 Isoform 2 of Tripeptidyl-peptidase 1 precursor
IPI00478114.3	0.88,X,0.99,0.98,	0.29688	0.53043	1.05263	2.4318	0.0740006	Uncharacterized protein ENSP00000352682
IPI00419827.3	0.97,X,0.99,X,	0.2971	0.53043	1.02041	3.69897	0.0291463	Putative uncharacterized protein
IPI00644292.1	X,1.37,0.96,1.17,	0.29738	0.53043	0.854701	1.37644	-0.226509	NUDT5 Uncharacterized protein NUDT5
IPI00646261.1	X,1.37,0.96,1.17,	0.29738	0.53043	0.854701	1.37644	-0.226509	NUDT5 Uncharacterized protein NUDT5
IPI00296913.1	X,1.37,0.96,1.17,	0.29738	0.53043	0.854701	1.37644	-0.226509	NUDT5 ADP-sugar pyrophosphatase
IPI00646762.1	X,1.37,0.96,1.17,	0.29738	0.53043	0.854701	1.37644	-0.226509	NUDT5 Uncharacterized protein NUDT5
IPI00647797.1	X,1.37,0.96,1.17,	0.29738	0.53043	0.854701	1.37644	-0.226509	NUDT5 Uncharacterized protein NUDT5
IPI00017381.1	0.98,X,0.98,0.84,	0.29821	0.53163	1.07527	2.18509	0.104697	RFC4 Replication factor C subunit 4
IPI00170786.1	X,1.00,0.66,0.90,	0.29846	0.53179	1.17647	1.51527	0.234465	WBP11 WW domain-binding protein 11
IPI00027350.3	1.67,1.04,0.93,1.17,	0.29862	0.53179	0.833333	0.97159	-0.263034	PRDX2 Peroxiredoxin-2
IPI00022275.6	0.94,X,0.98,X,	0.29909	0.53235	1.04167	3.09691	0.0588937	SACM1L Phosphatidylinositide phosphatase SAC1
IPI00003479.3	1.34,X,X,1.10,	0.29957	0.53292	0.819672	1.54061	-0.286881	MAPK1 Mitogen-activated protein kinase 1
IPI00873868.1	0.80,X,X,0.93,	0.29983	0.5331	1.16279	2.07314	0.217591	RPL13A RPL13A protein
IPI00008530.1	1.24,0.96,1.10,1.01,	0.30032	0.53369	0.925926	1.82131	-0.111031	RPLP0 60S acidic ribosomal protein P0
IPI00025156.4	X,X,0.54,0.82,	0.30165	0.53577	1.47059	1.40671	0.556393	STUB1 Isoform 1 of STIP1 homology and U box-containing protein 1
IPI00163230.5	1.68,X,1.04,1.08,	0.30295	0.53774	0.787402	0.891	-0.344828	COPS6 COP9 signalosome complex subunit 6
IPI00893658.1	X,0.88,X,0.96,	0.30322	0.53774	1.08696	2.49485	0.120294	SEPT2 22 kDa protein
IPI00025333.4	X,X,0.77,0.92,	0.3034	0.53774	1.19048	1.94885	0.251539	CIAPIN1 Isoform 3 of Anamorsin
IPI00387130.1	X,X,0.77,0.92,	0.3034	0.53774	1.19048	1.94885	0.251539	CIAPIN1 Isoform 1 of Anamorsin
IPI00166865.3	X,X,2.35,1.31,	0.30513	0.5401	0.546448	0.26696	-0.871844	CISD2 CDGSH iron sulfur domain-containing protein 2
IPI00083708.2	X,0.85,0.95,X,	0.30537	0.5401	1.11111	2.30103	0.152003	BAT2D1 BAT2-iso
IPI00852708.2	X,0.85,0.95,X,	0.30537	0.5401	1.11111	2.30103	0.152003	BAT2D1 HBxAg transactivated protein 2
IPI00739117.4	X,0.85,0.95,X,	0.30537	0.5401	1.11111	2.30103	0.152003	BAT2D1 Putative uncharacterized protein
IPI00044761.4	1.72,X,1.01,1.12,	0.3065	0.54181	0.78125	0.83556	-0.356144	PUS7 Pseudouridylate synthase 7 homolog
IPI00420084.3	1.75,X,X,1.19,	0.30814	0.54252	0.680272	0.80465	-0.555816	BID Isoform 2 of BH3-interacting domain death agonist
IPI00871585.1	1.75,X,X,1.19,	0.30814	0.54252	0.680272	0.80465	-0.555816	BID 28 kDa protein
IPI00413587.2	1.75,X,X,1.19,	0.30814	0.54252	0.680272	0.80465	-0.555816	BID Isoform 1 of BH3-interacting domain death agonist
IPI00472003.1	1.75,X,X,1.19,	0.30814	0.54252	0.680272	0.80465	-0.555816	BID Isoform 4 of BH3-interacting domain death agonist
IPI00654654.7	1.44,X,1.12,X,	0.30817	0.54252	0.78125	1.29073	-0.356144	MRPS33 MRPS33 protein (Fragment)
IPI00874200.1	1.44,X,1.12,X,	0.30817	0.54252	0.78125	1.29073	-0.356144	MRPS33 13 kDa protein
IPI00166785.1	X,1.05,X,1.17,	0.30819	0.54252	0.900901	2.14267	-0.15056	TMEM32 Transmembrane protein 32 precursor
IPI00019376.6	X,X,1.05,1.17,	0.30819	0.54252	0.900901	2.14267	-0.15056	SEPT11 Septin-11
IPI00063827.1	X,X,1.10,1.03,	0.30855	0.54265	0.943396	2.61083	-0.0840643	ABHD14B Isoform 1 of Abhydrolase domain-containing protein 14B
IPI00002966.1	1.42,1.02,0.99,1.05,	0.30867	0.54265	0.892857	1.39147	-0.163499	HSPA4 Heat shock 70 kDa protein 4
IPI00009867.3	X,0.48,14.79,14.07,	0.30875	0.54265	0.102249	-1.81289	-3.28983	KRT5 Keratin, type II cytoskeletal 5
IPI00654847.1	0.76,X,X,0.41,	0.30991	0.54343	1.72414	1.21289	0.785875	TP53 Cellular tumor antigen p53
IPI00375319.2	0.76,X,X,0.41,	0.30991	0.54343	1.72414	1.21289	0.785875	TP53 Isoform 2 of Cellular tumor antigen p53
IPI00025087.1	0.76,X,X,0.41,	0.30991	0.54343	1.72414	1.21289	0.785875	TP53 Isoform 1 of Cellular tumor antigen p53
IPI00796188.2	0.76,X,X,0.41,	0.30991	0.54343	1.72414	1.21289	0.785875	TP53 Cellular tumor antigen p53 (Fragment)
IPI00024642.2	1.26,0.93,1.12,1.04,	0.31004	0.54343	0.917431	1.71467	-0.124328	CCDC47 Isoform 1 of Coiled-coil domain-containing protein 47 precursor
IPI00219217.3	1.64,1.06,0.93,1.12,	0.31016	0.54343	0.840336	1.01193	-0.250962	LDHB L-lactate dehydrogenase B chain
IPI00026530.4	1.39,X,1.02,1.05,	0.31114	0.54486	0.869565	1.37438	-0.201634	LMAN1 Protein ERGIC-53 precursor
IPI00550523.5	X,X,1.21,1.87,	0.31181	0.54575	0.649351	0.66194	-0.62293	ATL3 Isoform 1 of Atlastin-3
IPI00008728.1	1.38,0.86,1.15,1.18,	0.31347	0.54837	0.877193	1.33828	-0.189034	CLPX ATP-dependent Clp protease ATP-binding subunit clpX-like, mitochondrial precursor
IPI00000875.6	1.02,0.89,X,0.94,	0.31366	0.54842	1.05263	2.36653	0.0740006	EEF1G Elongation factor 1-gamma
IPI00289334.1	1.17,0.97,1.06,1.01,	0.31455	0.54912	0.952381	2.12552	-0.0703893	FLNB Isoform 1 of Filamin-B
IPI00382696.1	1.17,0.97,1.06,1.01,	0.31455	0.54912	0.952381	2.12552	-0.0703893	FLNB Isoform 2 of Filamin-B
IPI00477536.3	1.17,0.97,1.06,1.01,	0.31455	0.54912	0.952381	2.12552	-0.0703893	FLNB Filamin B
IPI00002459.4	1.33,X,0.96,1.14,	0.3152	0.54968	0.877193	1.46559	-0.189034	ANXA6 annexin VI isoform 2
IPI00221226.7	1.33,X,0.96,1.14,	0.3152	0.54968	0.877193	1.46559	-0.189034	ANXA6 Annexin A6
IPI00216659.1	1.38,X,X,1.10,	0.31684	0.55197	0.806452	1.40671	-0.31034	RBM8A Isoform 2 of RNA-binding protein 8A
IPI00001757.1	1.38,X,X,1.10,	0.31684	0.55197	0.806452	1.40671	-0.31034	RBM8A Isoform 1 of RNA-binding protein 8A
IPI00742943.1	X,0.82,X,0.51,	0.31754	0.55261	1.51515	1.31831	0.599462	NUP43 Nucleoporin Nup43
IPI00171664.2	X,0.82,X,0.51,	0.31754	0.55261	1.51515	1.31831	0.599462	NUP43 48 kDa protein
IPI00796945.1	1.04,X,0.89,0.82,	0.31802	0.55316	1.08696	1.8986	0.120294	PABPC1 70 kDa protein
IPI00003348.3	1.07,X,1.02,X,	0.31873	0.55359	0.961538	2.90309	-0.0565835	GNB2 Guanine nucleotide-binding protein G(I)/G(S)/G(T) subunit beta-2
IPI00016074.1	X,1.07,1.02,X,	0.31873	0.55359	0.961538	2.90309	-0.0565835	MPHOSPH6 M-phase phosphoprotein 6
IPI00514127.1	X,X,0.78,0.93,	0.31909	0.55359	1.16279	1.94885	0.217591	HDGF hepatoma-derived growth factor isoform b
IPI00514330.5	X,X,0.78,0.93,	0.31909	0.55359	1.16279	1.94885	0.217591	HDGF hepatoma-derived growth factor isoform c
IPI00020956.1	X,X,0.78,0.93,	0.31909	0.55359	1.16279	1.94885	0.217591	HDGF Hepatoma-derived growth factor
IPI00029264.3	1.20,1.66,1.16,0.84,	0.31931	0.55369	0.826446	0.94321	-0.275007	CYC1 Cytochrome c1, heme protein, mitochondrial precursor
IPI00294536.1	1.11,0.92,0.52,0.87,	0.31961	0.55392	1.16279	1.21774	0.217591	STRAP Serine-threonine kinase receptor-associated protein
IPI00333010.8	X,X,0.97,0.90,	0.32084	0.55456	1.06383	2.61083	0.0892673	CHERP Isoform 1 of Calcium homeostasis endoplasmic reticulum protein
IPI00017375.2	1.19,X,1.05,0.99,	0.32135	0.55456	0.925926	1.97757	-0.111031	SEC23A Protein transport protein Sec23A
IPI00011284.1	0.91,0.80,0.98,0.08,	0.32178	0.55456	1.44928	0.76389	0.535332	COMT Isoform Membrane-bound of Catechol O-methyltransferase
IPI00375513.3	0.91,0.80,0.98,0.08,	0.32178	0.55456	1.44928	0.76389	0.535332	COMT Isoform Soluble of Catechol O-methyltransferase
IPI00400944.5	X,X,1.35,1.09,	0.32198	0.55456	0.819672	1.47108	-0.286881	GPAA1 Isoform 2 of Glycosylphosphatidylinositol anchor attachment 1 protein
IPI00021594.3	X,X,1.35,1.09,	0.32198	0.55456	0.819672	1.47108	-0.286881	GPAA1 Isoform 1 of Glycosylphosphatidylinositol anchor attachment 1 protein
IPI00789883.1	X,X,1.35,1.09,	0.32198	0.55456	0.819672	1.47108	-0.286881	GPAA1 23 kDa protein
IPI00304676.5	0.58,X,0.15,X,	0.32199	0.55456	2.77778	1.03409	1.47393	INTS5 Integrator complex subunit 5
IPI00382470.3	1.21,0.99,1.00,1.04,	0.3221	0.55456	0.943396	1.98005	-0.0840643	HSP90AA1 heat shock protein 90kDa alpha (cytosolic), class A member 1 isoform 1
IPI00019345.1	1.03,0.91,0.95,0.99,	0.32212	0.55456	1.03093	2.57349	0.0439433	RAP1A Ras-related protein Rap-1A precursor
IPI00015148.3	1.03,0.91,0.95,0.99,	0.32212	0.55456	1.03093	2.57349	0.0439433	RAP1B Ras-related protein Rap-1b precursor
IPI00412525.1	1.03,0.91,0.95,0.99,	0.32212	0.55456	1.03093	2.57349	0.0439433	hCG_1757335;RAP1B Uncharacterized protein ENSP00000345280
IPI00877120.1	1.03,0.91,0.95,0.99,	0.32212	0.55456	1.03093	2.57349	0.0439433	RAP1A RAP1A, member of RAS oncogene family
IPI00550239.4	0.50,X,0.82,X,	0.32248	0.5549	1.51515	1.29073	0.599462	H1F0 Histone H1.0
IPI00654777.2	1.31,X,1.03,1.02,	0.32296	0.55539	0.892857	1.56703	-0.163499	EIF3F Eukaryotic translation initiation factor 3 subunit 5
IPI00871932.1	1.61,0.99,1.00,1.08,	0.32326	0.55539	0.854701	1.05715	-0.226509	SPTBN1 276 kDa protein
IPI00005614.6	1.61,0.99,1.00,1.08,	0.32326	0.55539	0.854701	1.05715	-0.226509	SPTBN1 Isoform Long of Spectrin beta chain, brain 1
IPI00893179.1	1.40,1.10,X,X,	0.32427	0.55554	0.8	1.34679	-0.321928	XRCC6 X-ray repair complementing defective repair in Chinese hamster cells 6
IPI00894008.1	1.54,1.13,X,X,	0.3244	0.55554	0.746269	1.07546	-0.422233	CACYBP 9 kDa protein
IPI00514053.1	1.55,0.81,1.33,1.15,	0.32445	0.55554	0.826446	1.00935	-0.275007	ARCN1 Coatomer subunit delta
IPI00298520.3	1.55,0.81,1.33,1.15,	0.32445	0.55554	0.826446	1.00935	-0.275007	ARCN1 Putative uncharacterized protein DKFZp686M09245
IPI00795288.1	1.45,1.01,X,1.06,	0.32513	0.55554	0.854701	1.23635	-0.226509	PEBP1 22 kDa protein
IPI00058192.1	1.39,X,1.04,1.02,	0.32515	0.55554	0.869565	1.36351	-0.201634	POFUT1 Isoform 1 of GDP-fucose protein O-fucosyltransferase 1 precursor
IPI00218176.3	1.39,X,1.04,1.02,	0.32515	0.55554	0.869565	1.36351	-0.201634	POFUT1 Isoform 2 of GDP-fucose protein O-fucosyltransferase 1 precursor
IPI00794773.1	1.59,X,0.97,1.14,	0.32526	0.55554	0.813008	0.98873	-0.298658	FAH 19 kDa protein
IPI00793664.1	1.59,X,0.97,1.14,	0.32526	0.55554	0.813008	0.98873	-0.298658	FAH 33 kDa protein
IPI00031708.1	1.59,X,0.97,1.14,	0.32526	0.55554	0.813008	0.98873	-0.298658	FAH Fumarylacetoacetase
IPI00794247.1	1.59,X,0.97,1.14,	0.32526	0.55554	0.813008	0.98873	-0.298658	FAH 18 kDa protein
IPI00888660.1	X,1.23,X,1.06,	0.32533	0.55554	0.877193	1.84013	-0.189034	LOC100129028 similar to 60S acidic ribosomal protein P1
IPI00455210.1	1.01,0.97,0.87,1.00,	0.32727	0.55701	1.04167	2.38828	0.0588937	CHD4 Isoform 2 of Chromodomain-helicase-DNA-binding protein 4
IPI00000846.1	1.01,0.97,0.87,1.00,	0.32727	0.55701	1.04167	2.38828	0.0588937	CHD4 Isoform 1 of Chromodomain-helicase-DNA-binding protein 4
IPI00220685.1	0.93,0.77,X,X,	0.32758	0.55701	1.17647	1.89279	0.234465	HNRNPD Isoform 4 of Heterogeneous nuclear ribonucleoprotein D0
IPI00220683.1	0.93,0.77,X,X,	0.32758	0.55701	1.17647	1.89279	0.234465	HNRNPD Isoform 2 of Heterogeneous nuclear ribonucleoprotein D0
IPI00477150.3	0.93,0.77,X,X,	0.32758	0.55701	1.17647	1.89279	0.234465	HNRNPD 36 kDa protein
IPI00011307.4	0.94,4.99,1.04,1.26,	0.3278	0.55701	0.485437	-0.58432	-1.04264	MTHFD2 Bifunctional methylenetetrahydrofolate dehydrogenase/cyclohydrolase, mitochondrial precursor
IPI00009946.4	0.94,0.80,X,X,	0.3278	0.55701	1.14943	2.00877	0.200913	TOMM34 Mitochondrial import receptor subunit TOM34
IPI00743626.1	0.94,4.99,1.04,1.26,	0.3278	0.55701	0.485437	-0.58432	-1.04264	MTHFD2 methylene tetrahydrofolate dehydrogenase 2 isoform B
IPI00873127.1	0.94,4.99,1.04,1.26,	0.3278	0.55701	0.485437	-0.58432	-1.04264	MTHFD2 37 kDa protein
IPI00790571.2	X,1.32,1.08,X,	0.32785	0.55701	0.833333	1.54061	-0.263034	CLTA Isoform 3 of Clathrin light chain A
IPI00290204.1	X,1.56,0.89,1.39,	0.32874	0.55796	0.78125	0.91614	-0.356144	SNRP70 Isoform 1 of U1 small nuclear ribonucleoprotein 70 kDa
IPI00219483.1	X,1.56,0.89,1.39,	0.32874	0.55796	0.78125	0.91614	-0.356144	SNRP70 Isoform 2 of U1 small nuclear ribonucleoprotein 70 kDa
IPI00479306.1	1.75,0.93,1.05,1.11,	0.3307	0.55988	0.826446	0.86902	-0.275007	PSMB5 Proteasome subunit beta type-5 precursor
IPI00375704.1	1.75,0.93,1.05,1.11,	0.3307	0.55988	0.826446	0.86902	-0.275007	PSMB5 29 kDa protein
IPI00646589.1	X,1.04,1.42,1.02,	0.3307	0.55988	0.862069	1.29414	-0.214125	SLC16A1 Solute carrier family 16, member 1
IPI00643709.1	X,1.04,1.42,1.02,	0.3307	0.55988	0.862069	1.29414	-0.214125	SLC16A1 Solute carrier family 16, member 1
IPI00024650.1	X,1.04,1.42,1.02,	0.3307	0.55988	0.862069	1.29414	-0.214125	SLC16A1 Monocarboxylate transporter 1
IPI00747403.6	1.64,X,1.00,1.09,	0.33213	0.56173	0.806452	0.92071	-0.31034	RNMT Isoform 1 of mRNA cap guanine-N7 methyltransferase
IPI00410657.2	1.64,X,1.00,1.09,	0.33213	0.56173	0.806452	0.92071	-0.31034	RNMT Isoform 2 of mRNA cap guanine-N7 methyltransferase
IPI00301252.2	1.30,0.99,1.11,0.96,	0.33342	0.56335	0.917431	1.62342	-0.124328	THOC6 Isoform 3 of THO complex subunit 6 homolog
IPI00328985.1	1.30,0.99,1.11,0.96,	0.33342	0.56335	0.917431	1.62342	-0.124328	THOC6 Isoform 1 of THO complex subunit 6 homolog
IPI00013830.1	0.81,1.05,0.88,X,	0.33414	0.56428	1.0989	1.8173	0.136062	SNW1 SNW domain-containing protein 1
IPI00002557.1	1.04,X,1.16,X,	0.33553	0.5648	0.909091	2.14267	-0.137504	COPG2 Coatomer subunit gamma-2
IPI00642256.2	1.34,1.05,1.00,X,	0.33557	0.5648	0.884956	1.47237	-0.176323	CAPZB Isoform 2 of F-actin-capping protein subunit beta
IPI00218782.2	1.34,1.05,1.00,X,	0.33557	0.5648	0.884956	1.47237	-0.176323	CAPZB Capping protein
IPI00291928.8	1.24,0.97,1.03,1.03,	0.33586	0.5648	0.934579	1.85325	-0.0976108	RAB14 Ras-related protein Rab-14
IPI00219358.7	1.31,0.95,3.27,0.94,	0.33594	0.5648	0.617284	-0.09457	-0.695994	MPI Isoform 1 of Mannose-6-phosphate isomerase
IPI00748640.2	1.31,0.95,3.27,0.94,	0.33594	0.5648	0.617284	-0.09457	-0.695994	MPI Mannose phosphate isomerase isoform
IPI00332187.7	1.31,0.95,3.27,0.94,	0.33594	0.5648	0.617284	-0.09457	-0.695994	MPI Isoform 2 of Mannose-6-phosphate isomerase
[truncated: 3,689 more rows]
