# Supplementary material for: Identification of Novel Targets for miR-29a Using miRNA Proteomics
Source: PLoS One. 2012 Aug 27;7(8):e43243. doi: 10.1371/journal.pone.0043243 (PMC3428309; doi:10.1371/journal.pone.0043243)
Supplement: Table S2 — Entire list of proteins obtained in miR-29a proteomics study. (XLS) [file pone.0043243.s004.xls]

## Sheet: Sheet1
Locus	Ratio	T-test p-value	Benjamini and Hochberg correction	Average ratio	Log ratio vairance	Log average ratio	Description
IPI00027626.3	1.24,1.24,	0	0	1.24	∞	0.31034	CCT6A T-complex protein 1 subunit zeta
IPI00554702.1	0.53,0.53,	0	0	0.53	∞	-0.91594	LOC442497;SLC3A2 solute carrier family 3, member 2 isoform d
IPI00745568.2	0.34,0.34,	0	0	0.34	∞	-1.55639	TIPRL Isoform 1 of TIP41-like protein
IPI00010810.1	1.04,1.04,	0	0	1.04	∞	0.05658	ETFA Electron transfer flavoprotein subunit alpha, mitochondrial
IPI00219156.7	1.17,1.17,	0	0	1.17	∞	0.22651	RPL30 60S ribosomal protein L30
IPI00220663.3	0.84,0.84,	0	0	0.84	∞	-0.25154	HK1 Isoform 2 of Hexokinase-1
IPI00021290.5	1.21,1.21,	0	0	1.21	∞	0.27501	ACLY ATP-citrate synthase
IPI00796333.1	0.48,0.48,	0	0	0.48	∞	-1.05889	ALDOA 45 kDa protein
IPI00005198.2	0.92,0.92,	0	0	0.92	∞	-0.12029	ILF2 Interleukin enhancer-binding factor 2
IPI00023542.6	0.49,0.49,	0	0	0.49	∞	-1.02915	TMED9 Transmembrane emp24 domain-containing protein 9
IPI00902560.1	0.50,0.50,	0	0	0.5	∞	-1	VDAC2 Isoform 1 of Voltage-dependent anion-selective channel protein 2
IPI00026268.3	0.66,0.66,	0	0	0.66	∞	-0.59946	GNB1 Guanine nucleotide-binding protein G(I)/G(S)/G(T) subunit beta-1
IPI00903226.1	0.84,0.84,	0	0	0.84	∞	-0.25154	HK1 cDNA FLJ46359 fis, clone TESTI4049786, highly similar to Hexokinase-1
IPI00514055.1	1.17,1.17,	0	0	1.17	∞	0.22651	GNAS Isoform Gnas-1 of Guanine nucleotide-binding protein G(s) subunit alpha isoforms short
IPI00646491.2	1.17,1.17,	0	0	1.17	∞	0.22651	GNAS Isoform XLas-2 of Guanine nucleotide-binding protein G(s) subunit alpha isoforms XLas
IPI00008436.4	0.68,0.68,	0	0	0.68	∞	-0.55639	POLE4 DNA polymerase epsilon subunit 4
IPI00783781.1	0.92,0.92,	0	0	0.92	∞	-0.12029	NUP205 Nuclear pore complex protein Nup205
IPI00016342.1	0.48,0.48,	0	0	0.48	∞	-1.05889	RAB7A Ras-related protein Rab-7a
IPI00909232.1	0.94,0.94,	0	0	0.94	∞	-0.08927	HNRNPC cDNA FLJ53542, highly similar to Heterogeneous nuclear ribonucleoproteins C
IPI00759596.1	0.94,0.94,	0	0	0.94	∞	-0.08927	HNRNPC Isoform 4 of Heterogeneous nuclear ribonucleoproteins C1/C2
IPI00791301.1	0.55,0.55,	0	0	0.55	∞	-0.8625	TMPO 46 kDa protein
IPI00020004.3	0.64,0.64,	0	0	0.64	∞	-0.64386	TMEM97 Transmembrane protein 97
IPI00215780.5	0.53,0.53,	0	0	0.53	∞	-0.91594	RPS19 40S ribosomal protein S19
IPI00027493.1	0.53,0.53,	0	0	0.53	∞	-0.91594	LOC442497;SLC3A2 Isoform 2 of 4F2 cell-surface antigen heavy chain
IPI00022277.3	0.51,0.51,	0	0	0.51	∞	-0.97143	CCDC56 Coiled-coil domain-containing protein 56
IPI00926977.1	1.22,1.22,	0	0	1.22	∞	0.28688	PSMC6 proteasome 26S ATPase subunit 6
IPI00470883.2	1.01,1.01,	0	0	1.01	∞	0.01436	STAG2 stromal antigen 2 isoform a
IPI00217143.3	0.89,0.89,	0	0	0.89	∞	-0.16812	SDHA SDHA protein
IPI00910184.1	0.73,0.73,	0	0	0.73	∞	-0.45403	SNX6 cDNA FLJ58001, highly similar to Sorting nexin-6
IPI00216592.2	0.94,0.94,	0	0	0.94	∞	-0.08927	HNRNPC Isoform C1 of Heterogeneous nuclear ribonucleoproteins C1/C2
IPI00216026.2	0.50,0.50,	0	0	0.5	∞	-1	VDAC2 Isoform 3 of Voltage-dependent anion-selective channel protein 2
IPI00024642.2	0.56,0.56,	0	0	0.56	∞	-0.8365	CCDC47 Isoform 1 of Coiled-coil domain-containing protein 47
IPI00554722.1	0.53,0.53,	0	0	0.53	∞	-0.91594	LOC442497;SLC3A2 Isoform 3 of 4F2 cell-surface antigen heavy chain
IPI00025874.2	0.58,0.58,	0	0	0.58	∞	-0.78588	RPN1 Dolichyl-diphosphooligosaccharide--protein glycosyltransferase subunit 1 precursor
IPI00455531.2	0.50,0.50,	0	0	0.5	∞	-1	LOC729317;VDAC2 similar to voltage-dependent anion channel 2
IPI00019345.1	0.57,0.57,	0	0	0.57	∞	-0.81097	RAP1A Ras-related protein Rap-1A
IPI00552978.1	1.01,1.01,	0	0	1.01	∞	0.01436	STAG2 Cohesin subunit SA-2
IPI00873935.1	1.21,1.21,	0	0	1.21	∞	0.27501	DKC1 Putative uncharacterized protein DKC1
IPI00554481.1	0.53,0.53,	0	0	0.53	∞	-0.91594	LOC442497;SLC3A2 Isoform 4 of 4F2 cell-surface antigen heavy chain
IPI00456758.4	2.10,2.10,	0	0	2.1	∞	1.07039	RPL27A 60S ribosomal protein L27a
IPI00795693.1	0.55,0.55,	0	0	0.55	∞	-0.8625	TMPO 19 kDa protein
IPI00015954.1	0.85,0.85,	0	0	0.85	∞	-0.23447	SAR1A GTP-binding protein SAR1a
IPI00644936.1	1.17,1.17,	0	0	1.17	∞	0.22651	GNAS Isoform 3 of Guanine nucleotide-binding protein G(s) subunit alpha isoforms short
IPI00220667.3	0.84,0.84,	0	0	0.84	∞	-0.25154	HK1 Isoform 4 of Hexokinase-1
IPI00604710.2	0.53,0.53,	0	0	0.53	∞	-0.91594	LOC442497;SLC3A2 Isoform 1 of 4F2 cell-surface antigen heavy chain
IPI00032827.1	0.95,0.95,	0	0	0.95	∞	-0.074	SF3B14 Pre-mRNA branch site protein p14
IPI00010105.1	0.90,0.90,	0	0	0.9	∞	-0.152	EIF6 Eukaryotic translation initiation factor 6
IPI00871191.1	1.17,1.17,	0	0	1.17	∞	0.22651	GNAS Alpha subunit of GsGTP binding protein (Fragment)
IPI00298111.7	0.73,0.73,	0	0	0.73	∞	-0.45403	SNX6 sorting nexin 6 isoform b
IPI00024145.2	0.50,0.50,	0	0	0.5	∞	-1	VDAC2 Isoform 2 of Voltage-dependent anion-selective channel protein 2
IPI00915274.1	1.21,1.21,	0	0	1.21	∞	0.27501	DKC1 dyskerin isoform 2
IPI00645078.1	1.27,1.27,	0	0	1.27	∞	0.34483	UBA1 Ubiquitin-like modifier-activating enzyme 1
IPI00219835.1	1.17,1.17,	0	0	1.17	∞	0.22651	GNAS Isoform Gnas-2 of Guanine nucleotide-binding protein G(s) subunit alpha isoforms short
IPI00031812.3	0.79,0.79,	0	0	0.79	∞	-0.34008	YBX1 Nuclease-sensitive element-binding protein 1
IPI00657874.1	0.60,0.60,	0	0	0.6	∞	-0.73697	ZNF259 Putative uncharacterized protein ZNF259
IPI00329025.1	0.49,0.49,	0	0	0.49	∞	-1.02915	JAGN1 Protein jagunal homolog 1
IPI00010796.1	0.57,0.57,	0	0	0.57	∞	-0.81097	P4HB Protein disulfide-isomerase
IPI00657912.1	0.60,0.60,	0	0	0.6	∞	-0.73697	ZNF259 Putative uncharacterized protein ZNF259
IPI00554611.1	0.53,0.53,	0	0	0.53	∞	-0.91594	LOC442497;SLC3A2 solute carrier family 3, member 2 isoform b
IPI00465439.5	0.48,0.48,	0	0	0.48	∞	-1.05889	ALDOA Fructose-bisphosphate aldolase A
IPI00216308.5	0.49,0.49,	0	0	0.49	∞	-1.02915	VDAC1 Voltage-dependent anion-selective channel protein 1
IPI00002459.4	0.51,0.51,	0	0	0.51	∞	-0.97143	ANXA6 annexin VI isoform 2
IPI00394838.3	1.21,1.21,	0	0	1.21	∞	0.27501	ACLY cDNA FLJ56442, highly similar to ATP-citrate synthase
IPI00385033.3	1.17,1.17,	0	0	1.17	∞	0.22651	GNAS Mutant guanine nucleotide-binding protein G(S), alpha subunit
IPI00220219.6	0.81,0.81,	0	0	0.81	∞	-0.30401	COPB2 Coatomer subunit beta&#039;
IPI00021926.4	1.22,1.22,	0	0	1.22	∞	0.28688	PSMC6 26S protease regulatory subunit S10B
IPI00872940.1	1.17,1.17,	0	0	1.17	∞	0.22651	RPL30 Putative uncharacterized protein RPL30 (Fragment)
IPI00220665.6	0.84,0.84,	0	0	0.84	∞	-0.25154	HK1 Isoform 3 of Hexokinase-1
IPI00024919.3	0.54,0.54,	0	0	0.54	∞	-0.88897	PRDX3 Thioredoxin-dependent peroxide reductase, mitochondrial
IPI00874145.1	1.21,1.21,	0	0	1.21	∞	0.27501	DKC1 Putative uncharacterized protein DKC1 (Fragment)
IPI00012998.2	0.82,0.82,	0	0	0.82	∞	-0.2863	CPSF6 Isoform 1 of Cleavage and polyadenylation specificity factor subunit 6
IPI00872733.1	0.68,0.68,	0	0	0.68	∞	-0.55639	POLE4 Putative uncharacterized protein POLE4
IPI00030131.3	0.55,0.55,	0	0	0.55	∞	-0.8625	TMPO Isoform Beta of Lamina-associated polypeptide 2, isoforms beta/gamma
IPI00917420.1	0.50,0.50,	0	0	0.5	∞	-1	VDAC2 30 kDa protein
IPI00258833.1	0.73,0.73,	0	0	0.73	∞	-0.45403	SNX6 sorting nexin 6 isoform a
IPI00647126.2	0.82,0.82,	0	0	0.82	∞	-0.2863	CPSF6 Putative uncharacterized protein CPSF6
IPI00869203.1	3.51,3.51,	0	0	3.51	∞	1.81147	HMX3 Homeobox protein HMX3
IPI00640867.1	1.17,1.17,	0	0	1.17	∞	0.22651	GNAS GNAS complex locus isoform f
IPI00939422.1	1.21,1.21,	0	0	1.21	∞	0.27501	ACLY ATP citrate lyase isoform 2
IPI00877120.1	0.57,0.57,	0	0	0.57	∞	-0.81097	RAP1A RAP1A, member of RAS oncogene family
IPI00221226.7	0.51,0.51,	0	0	0.51	∞	-0.97143	ANXA6 Annexin A6
IPI00025244.1	0.60,0.60,	0	0	0.6	∞	-0.73697	ZNF259 Zinc finger protein ZPR1
IPI00095891.2	1.17,1.17,	0	0	1.17	∞	0.22651	GNAS Isoform XLas-1 of Guanine nucleotide-binding protein G(s) subunit alpha isoforms XLas
IPI00221394.8	1.21,1.21,	0	0	1.21	∞	0.27501	DKC1 H/ACA ribonucleoprotein complex subunit 4
IPI00171903.2	1.02,1.02,	0	0	1.02	∞	0.02857	HNRNPM Isoform 1 of Heterogeneous nuclear ribonucleoprotein M
IPI00219217.3	1.20,1.20,	0	0	1.2	∞	0.26303	LDHB L-lactate dehydrogenase B chain
IPI00030654.1	0.82,0.82,	0	0	0.82	∞	-0.2863	CPSF6 Isoform 2 of Cleavage and polyadenylation specificity factor subunit 6
IPI00018246.5	0.84,0.84,	0	0	0.84	∞	-0.25154	HK1 Isoform 1 of Hexokinase-1
IPI00641815.1	0.34,0.34,	0	0	0.34	∞	-1.55639	TIPRL Isoform 2 of TIP41-like protein
IPI00555744.6	2.95,2.94,	0.001	0.02861	2.95	4.30103	1.56071	RPL14 Ribosomal protein L14 variant
IPI00946221.1	2.73,2.74,	0.00116	0.03183	2.74	4.30103	1.45418	RPL24 Putative uncharacterized protein RPL24
IPI00306332.4	2.73,2.74,	0.00116	0.03183	2.74	4.30103	1.45418	RPL24 60S ribosomal protein L24
IPI00791426.2	2.73,2.74,	0.00116	0.03183	2.74	4.30103	1.45418	RPL24 Putative uncharacterized protein RPL24
IPI00793696.1	2.73,2.74,	0.00116	0.03183	2.74	4.30103	1.45418	RPL24 19 kDa protein
IPI00009865.4	6.61,6.53,	0.00206	0.05595	6.57	2.49485	2.71589	KRT10 Keratin, type I cytoskeletal 10
IPI00879146.1	2.00,2.01,	0.00228	0.05952	2	4.30103	1	RABL4 Isoform 2 of Putative GTP-binding protein RAY-like
IPI00878082.2	2.00,2.01,	0.00228	0.05952	2	4.30103	1	RABL4 RAB, member of RAS oncogene family-like 4
IPI00878639.1	2.00,2.01,	0.00228	0.05952	2	4.30103	1	RABL4 Protein
IPI00872292.1	2.00,2.01,	0.00228	0.05952	2	4.30103	1	RABL4 Isoform 1 of Putative GTP-binding protein RAY-like
IPI00215719.6	3.69,3.73,	0.00262	0.06774	3.71	3.09691	1.89142	RPL18 60S ribosomal protein L18
IPI00465070.7	5.71,5.62,	0.00292	0.07458	5.66	2.39254	2.5008	HIST1H3D;HIST1H3B;HIST1H3I;HIST1H3G;HIST1H3C;HIST1H3H;HIST1H3A;HIST1H3E;HIST1H3F;HIST1H3J Histone H3.1
IPI00299904.3	1.82,1.81,	0.00294	0.07458	1.82	4.30103	0.86394	MCM7 Isoform 1 of DNA replication licensing factor MCM7
IPI00748954.2	1.64,1.63,	0.00396	0.09952	1.63	4.30103	0.70487	- 7 kDa protein
IPI00290770.3	1.61,1.62,	0.00411	0.10139	1.62	4.30103	0.69599	CCT3 chaperonin containing TCP1, subunit 3 isoform b
IPI00553185.2	1.61,1.62,	0.00411	0.10139	1.62	4.30103	0.69599	CCT3 T-complex protein 1 subunit gamma
IPI00171611.7	5.61,5.44,	0.00573	0.12624	5.52	1.84013	2.46467	HIST2H3D;HIST2H3A;HIST2H3C Histone H3.2
IPI00013495.1	1.45,1.44,	0.00598	0.12624	1.44	4.30103	0.52607	ABCF1 Isoform 2 of ATP-binding cassette sub-family F member 1
IPI00873899.1	1.45,1.44,	0.00598	0.12624	1.44	4.30103	0.52607	ABCF1 Isoform 1 of ATP-binding cassette sub-family F member 1
IPI00219038.9	5.46,5.64,	0.00602	0.12624	5.55	1.79048	2.47249	LOC644914;H3F3B;LOC440926;H3F3A Histone H3.3
IPI00302850.4	2.57,2.52,	0.00669	0.12624	2.54	2.90309	1.34483	SNRPD1 Small nuclear ribonucleoprotein Sm D1
IPI00026781.3	1.71,1.73,	0.00682	0.12624	1.72	3.69897	0.78241	FASN Fatty acid synthase
IPI00217467.3	10.00,10.53,	0.00706	0.12624	10.26	0.85248	3.35896	HIST1H1E Histone H1.4
IPI00453473.6	2.22,2.18,	0.00734	0.12624	2.2	3.09691	1.1375	HIST1H4K;HIST1H4F;HIST1H4I;HIST2H4A;HIST1H4A;HIST1H4C;HIST2H4B;HIST1H4L;HIST1H4E;HIST1H4H;HIST1H4B;HIST1H4J;HIST1H4D;HIST4H4 Histone H4
IPI00651677.1	2.37,2.42,	0.00761	0.12624	2.4	2.90309	1.26303	DDX17 Isoform 2 of Probable ATP-dependent RNA helicase DDX17
IPI00940950.1	2.18,2.14,	0.00765	0.12624	2.16	3.09691	1.11103	RPL10 Ribosomal protein L10 (Fragment)
IPI00853161.1	2.18,2.14,	0.00765	0.12624	2.16	3.09691	1.11103	RPL10 Ribosomal protein L10, isoform CRA_b
IPI00554723.5	2.18,2.14,	0.00765	0.12624	2.16	3.09691	1.11103	RPL10 60S ribosomal protein L10
IPI00382990.1	2.38,2.33,	0.00789	0.12624	2.36	2.90309	1.23879	- DERP12
IPI00871827.1	1.35,1.34,	0.00798	0.12624	1.35	4.30103	0.43296	RPL7P32;RPL7 Putative uncharacterized protein RPL7 (Fragment)
IPI00030179.3	1.35,1.34,	0.00798	0.12624	1.35	4.30103	0.43296	RPL7P32;RPL7 60S ribosomal protein L7
IPI00004358.4	1.34,1.35,	0.00798	0.12624	1.35	4.30103	0.43296	PYGB Glycogen phosphorylase, brain form
IPI00472171.3	1.35,1.34,	0.00798	0.12624	1.35	4.30103	0.43296	RPL7P32;RPL7 30 kDa protein
IPI00152906.6	1.63,1.61,	0.00815	0.12624	1.62	3.69897	0.69599	HIST1H2BD Histone H2B type 1-D
IPI00419833.9	1.63,1.61,	0.00815	0.12624	1.62	3.69897	0.69599	HIST1H2BK Histone H2B type 1-K
IPI00217030.10	2.54,2.48,	0.00827	0.12624	2.51	2.74473	1.32769	RPS4X 40S ribosomal protein S4, X isoform
IPI00220301.5	1.33,1.32,	0.00854	0.12624	1.33	4.30103	0.41143	PRDX6 Peroxiredoxin-6
IPI00939667.1	0.38,0.39,	0.00866	0.12624	0.38	4.30103	-1.39593	TPP1 Isoform 1 of Tripeptidyl-peptidase 1
IPI00554538.6	0.38,0.39,	0.00866	0.12624	0.38	4.30103	-1.39593	TPP1 Putative uncharacterized protein TPP1
IPI00909516.1	0.38,0.39,	0.00866	0.12624	0.38	4.30103	-1.39593	TPP1 cDNA FLJ58558, highly similar to Tripeptidyl-peptidase 1
IPI00554617.2	0.38,0.39,	0.00866	0.12624	0.38	4.30103	-1.39593	TPP1 cDNA FLJ57277, highly similar to Tripeptidyl-peptidase 1
IPI00019906.1	0.44,0.43,	0.00879	0.12624	0.44	4.30103	-1.18442	BSG Isoform 2 of Basigin
IPI00654820.2	0.44,0.43,	0.00879	0.12624	0.44	4.30103	-1.18442	MT-ATP6 ATP synthase subunit a
IPI00946150.1	0.45,0.44,	0.00883	0.12624	0.44	4.30103	-1.18442	SSR3 cDNA FLJ52061, highly similar to Translocon-associated protein subunit gamma
IPI00939370.1	0.45,0.44,	0.00883	0.12624	0.44	4.30103	-1.18442	CKAP4 CKAP4 protein (Fragment)
IPI00009235.3	0.45,0.44,	0.00883	0.12624	0.44	4.30103	-1.18442	SSR3 Translocon-associated protein subunit gamma
IPI00883950.1	0.45,0.44,	0.00883	0.12624	0.44	4.30103	-1.18442	CKAP4 Similar to cytoskeleton-associated protein 4 (Fragment)
IPI00141318.2	0.45,0.44,	0.00883	0.12624	0.44	4.30103	-1.18442	CKAP4 Isoform 1 of Cytoskeleton-associated protein 4
IPI00945960.1	0.45,0.44,	0.00883	0.12624	0.44	4.30103	-1.18442	SSR3 Putative uncharacterized protein SSR3
IPI00604713.3	0.45,0.44,	0.00883	0.12624	0.44	4.30103	-1.18442	CKAP4 Isoform 2 of Cytoskeleton-associated protein 4
IPI00218200.8	0.45,0.46,	0.00888	0.12624	0.46	4.30103	-1.12029	BCAP31 B-cell receptor-associated protein 31
IPI00642984.2	0.45,0.46,	0.00888	0.12624	0.46	4.30103	-1.12029	BCAP31 B-cell receptor-associated protein 31 isoform a
IPI00945633.1	0.46,0.47,	0.00894	0.12624	0.46	4.30103	-1.12029	SSR1 Putative uncharacterized protein SSR1
IPI00798011.1	0.47,0.46,	0.00894	0.12624	0.46	4.30103	-1.12029	SUMO3 Putative uncharacterized protein SUMO3
IPI00745893.2	0.47,0.46,	0.00894	0.12624	0.46	4.30103	-1.12029	SUMO2 SMT3 suppressor of mif two 3 homolog 2 isoform b precursor
IPI00299149.1	0.47,0.46,	0.00894	0.12624	0.46	4.30103	-1.12029	SUMO2 Small ubiquitin-related modifier 2
IPI00945795.1	0.46,0.47,	0.00894	0.12624	0.46	4.30103	-1.12029	SSR1 Putative uncharacterized protein SSR1
IPI00909492.1	0.47,0.46,	0.00894	0.12624	0.46	4.30103	-1.12029	SUMO3 cDNA FLJ57440, moderately similar to Small ubiquitin-related modifier 3
IPI00434968.2	0.47,0.46,	0.00894	0.12624	0.46	4.30103	-1.12029	SUMO4 Small ubiquitin-related modifier 4
IPI00217519.3	0.47,0.46,	0.00894	0.12624	0.46	4.30103	-1.12029	RALA Ras-related protein Ral-A
IPI00793687.1	0.47,0.46,	0.00894	0.12624	0.46	4.30103	-1.12029	SUMO3 Putative uncharacterized protein SUMO3
IPI00299147.8	0.47,0.46,	0.00894	0.12624	0.46	4.30103	-1.12029	SUMO3 Small ubiquitin-related modifier 3
IPI00301021.3	0.46,0.47,	0.00894	0.12624	0.46	4.30103	-1.12029	SSR1 Isoform 1 of Translocon-associated protein subunit alpha
IPI00946676.1	0.46,0.47,	0.00894	0.12624	0.46	4.30103	-1.12029	SSR1 Putative uncharacterized protein SSR1
IPI00790142.1	0.47,0.46,	0.00894	0.12624	0.46	4.30103	-1.12029	SUMO2 10 kDa protein
IPI00827816.1	0.47,0.46,	0.00894	0.12624	0.46	4.30103	-1.12029	SUMO4 SMT3 suppressor of mif two 3 homolog 4 precursor
IPI00140827.3	0.47,0.46,	0.00894	0.12624	0.46	4.30103	-1.12029	LOC728825 Putative uncharacterized protein ENSP00000391266
IPI00946839.1	0.46,0.47,	0.00894	0.12624	0.46	4.30103	-1.12029	SSR1 cDNA, FLJ93042, highly similar to Homo sapiens signal sequence receptor, alpha (translocon-associated protein alpha) (SSR1), mRNA
IPI00413732.3	0.48,0.47,	0.009	0.12624	0.48	4.30103	-1.05889	NOMO1;NOMO3 139 kDa protein
IPI00941810.1	0.48,0.47,	0.009	0.12624	0.48	4.30103	-1.05889	NOMO1;NOMO3 139 kDa protein
IPI00029133.4	0.47,0.48,	0.009	0.12624	0.48	4.30103	-1.05889	ATP5F1 ATP synthase subunit b, mitochondrial
IPI00333985.2	0.48,0.47,	0.009	0.12624	0.48	4.30103	-1.05889	NOMO2 Isoform 2 of Nodal modulator 2
IPI00329352.3	0.48,0.47,	0.009	0.12624	0.48	4.30103	-1.05889	NOMO1;NOMO3 Nodal modulator 1
IPI00896464.1	0.48,0.47,	0.009	0.12624	0.48	4.30103	-1.05889	IKBIP Isoform 2 of Inhibitor of nuclear factor kappa-B kinase-interacting protein
IPI00465432.3	0.48,0.47,	0.009	0.12624	0.48	4.30103	-1.05889	NOMO2 Isoform 1 of Nodal modulator 2
IPI00872411.1	0.48,0.47,	0.009	0.12624	0.48	4.30103	-1.05889	NOMO1;NOMO3 Nodal modulator 3
IPI00797136.2	0.48,0.47,	0.009	0.12624	0.48	4.30103	-1.05889	IKBIP Isoform 1 of Inhibitor of nuclear factor kappa-B kinase-interacting protein
IPI00940361.1	0.50,0.49,	0.00914	0.12624	0.5	4.30103	-1	CYP20A1 CYP20A1 protein (Fragment)
IPI00296259.4	0.49,0.50,	0.00914	0.12624	0.5	4.30103	-1	TMED4 Isoform 1 of Transmembrane emp24 domain-containing protein 4
IPI00914891.1	0.49,0.50,	0.00914	0.12624	0.5	4.30103	-1	TMED4 Isoform 2 of Transmembrane emp24 domain-containing protein 4
IPI00953634.1	0.49,0.50,	0.00914	0.12624	0.5	4.30103	-1	TMED4 Putative uncharacterized protein TMED4
IPI00009328.4	1.30,1.31,	0.00916	0.12624	1.31	4.30103	0.38957	EIF4A3 Eukaryotic initiation factor 4A-III
IPI00455315.4	0.50,0.51,	0.00922	0.12624	0.5	4.30103	-1	ANXA2 Isoform 1 of Annexin A2
IPI00554701.2	0.51,0.50,	0.00922	0.12624	0.5	4.30103	-1	UQCR10 Cytochrome b-c1 complex subunit 9
IPI00418169.3	0.50,0.51,	0.00922	0.12624	0.5	4.30103	-1	ANXA2 Isoform 2 of Annexin A2
IPI00027252.6	0.50,0.51,	0.00922	0.12624	0.5	4.30103	-1	PHB2 Prohibitin-2
IPI00456749.2	0.52,0.53,	0.00941	0.12624	0.52	4.30103	-0.94342	ATP5G2 Isoform 3 of ATP synthase lipid-binding protein, mitochondrial
IPI00789532.1	0.52,0.53,	0.00941	0.12624	0.52	4.30103	-0.94342	ATP5G2 13 kDa protein
IPI00006482.1	0.53,0.52,	0.00941	0.12624	0.52	4.30103	-0.94342	ATP1A1 Isoform Long of Sodium/potassium-transporting ATPase subunit alpha-1
IPI00386271.4	0.52,0.53,	0.00941	0.12624	0.52	4.30103	-0.94342	SLC25A12 Calcium-binding mitochondrial carrier protein Aralar1
IPI00796559.1	0.52,0.53,	0.00941	0.12624	0.52	4.30103	-0.94342	ATP5G1 11 kDa protein
IPI00028482.3	0.52,0.53,	0.00941	0.12624	0.52	4.30103	-0.94342	ATP5G2 Isoform 1 of ATP synthase lipid-binding protein, mitochondrial
IPI00790579.1	0.52,0.53,	0.00941	0.12624	0.52	4.30103	-0.94342	ATP5G1 13 kDa protein
IPI00009075.1	0.52,0.53,	0.00941	0.12624	0.52	4.30103	-0.94342	ATP5G1 ATP synthase lipid-binding protein, mitochondrial
IPI00008727.1	0.52,0.53,	0.00941	0.12624	0.52	4.30103	-0.94342	ATP5G3 ATP synthase lipid-binding protein, mitochondrial
IPI00646182.5	0.53,0.52,	0.00941	0.12624	0.52	4.30103	-0.94342	ATP1A1 Na+/K+ -ATPase alpha 1 subunit isoform c
IPI00792819.1	0.52,0.53,	0.00941	0.12624	0.52	4.30103	-0.94342	ATP5G2 Isoform 2 of ATP synthase lipid-binding protein, mitochondrial
IPI00789119.1	0.53,0.54,	0.00951	0.12624	0.54	4.30103	-0.88897	PSMB6 20 kDa protein
IPI00554788.5	0.54,0.53,	0.00951	0.12624	0.54	4.30103	-0.88897	KRT18 Keratin, type I cytoskeletal 18
IPI00000811.2	0.53,0.54,	0.00951	0.12624	0.54	4.30103	-0.88897	PSMB6 Proteasome subunit beta type-6
IPI00296337.2	1.78,1.75,	0.00952	0.12624	1.77	3.34679	0.82375	PRKDC Isoform 1 of DNA-dependent protein kinase catalytic subunit
IPI00748807.2	1.95,1.99,	0.00953	0.12624	1.97	3.09691	0.9782	NUP160 Isoform 1 of Nuclear pore complex protein Nup160
IPI00930629.1	1.95,1.99,	0.00953	0.12624	1.97	3.09691	0.9782	NUP160 Putative uncharacterized protein NUP160
IPI00297084.7	0.55,0.54,	0.00962	0.12624	0.54	4.30103	-0.88897	DDOST Dolichyl-diphosphooligosaccharide--protein glycosyltransferase 48 kDa subunit
IPI00719622.1	0.55,0.54,	0.00962	0.12624	0.54	4.30103	-0.88897	RPS28 40S ribosomal protein S28
IPI00216730.3	1.77,1.74,	0.00967	0.12624	1.76	3.34679	0.81558	HIST2H2AB Histone H2A type 2-B
IPI00026302.3	1.77,1.74,	0.00967	0.12624	1.76	3.34679	0.81558	RPL31 60S ribosomal protein L31
IPI00010204.1	6.28,5.94,	0.00979	0.12624	6.11	1.23807	2.61117	SFRS3 Splicing factor, arginine/serine-rich 3
IPI00843996.1	6.28,5.94,	0.00979	0.12624	6.11	1.23807	2.61117	SFRS3 Splicing factor, arginine/serine-rich 3, isoform CRA_a
IPI00015833.1	0.57,0.56,	0.00987	0.12624	0.56	4.30103	-0.8365	CHCHD3 Coiled-coil-helix-coiled-coil-helix domain-containing protein 3, mitochondrial
IPI00926408.1	0.57,0.56,	0.00987	0.12624	0.56	4.30103	-0.8365	- 26 kDa protein
IPI00926903.1	0.57,0.56,	0.00987	0.12624	0.56	4.30103	-0.8365	CHCHD3 Putative uncharacterized protein CHCHD3
IPI00024670.5	0.58,0.57,	0.01	0.12624	0.58	4.30103	-0.78588	REEP5 Receptor expression-enhancing protein 5
IPI00026964.2	0.58,0.57,	0.01	0.12624	0.58	4.30103	-0.78588	UQCRFS1 Cytochrome b-c1 complex subunit Rieske, mitochondrial
IPI00789792.1	0.58,0.57,	0.01	0.12624	0.58	4.30103	-0.78588	DCTN2 Dynactin 2 (P50), isoform CRA_b
IPI00220503.9	0.58,0.57,	0.01	0.12624	0.58	4.30103	-0.78588	DCTN2 dynactin 2
IPI00922887.1	0.58,0.57,	0.01	0.12624	0.58	4.30103	-0.78588	REEP5 cDNA FLJ59876, highly similar to Receptor expression-enhancing protein 5
IPI00922290.1	0.58,0.57,	0.01	0.12624	0.58	4.30103	-0.78588	- cDNA FLJ53094, highly similar to Receptor expression-enhancing protein 5
IPI00292135.1	0.58,0.57,	0.01	0.12624	0.58	4.30103	-0.78588	LBR Lamin-B receptor
IPI00104128.3	0.59,0.58,	0.01015	0.12647	0.58	4.30103	-0.78588	SEC11A Signal peptidase complex catalytic subunit SEC11A
IPI00306369.3	1.27,1.28,	0.01028	0.12647	1.28	4.30103	0.35614	NSUN2 tRNA (cytosine-5-)-methyltransferase NSUN2
IPI00219821.3	0.59,0.60,	0.0103	0.12647	0.6	4.30103	-0.73697	NASP Isoform 2 of Nuclear autoantigenic sperm protein
IPI00179953.2	0.59,0.60,	0.0103	0.12647	0.6	4.30103	-0.73697	NASP Isoform 1 of Nuclear autoantigenic sperm protein
IPI00332499.1	0.59,0.60,	0.0103	0.12647	0.6	4.30103	-0.73697	NASP Isoform 3 of Nuclear autoantigenic sperm protein
IPI00646459.1	0.59,0.60,	0.0103	0.12647	0.6	4.30103	-0.73697	NASP Nuclear autoantigenic sperm protein
IPI00023001.2	0.61,0.60,	0.01047	0.12661	0.6	4.30103	-0.73697	FAM162A Protein FAM162A
IPI00945585.1	0.61,0.60,	0.01047	0.12661	0.6	4.30103	-0.73697	FAM162A Putative uncharacterized protein FAM162A
IPI00045109.3	1.69,1.72,	0.0105	0.12661	1.7	3.34679	0.76553	HIST1H2AA Histone H2A type 1-A
IPI00007188.5	0.61,0.62,	0.01065	0.12785	0.62	4.30103	-0.68966	SLC25A5 ADP/ATP translocase 2
IPI00003968.1	0.63,0.62,	0.01083	0.12943	0.62	4.30103	-0.68966	NDUFA9 NADH dehydrogenase [ubiquinone] 1 alpha subcomplex subunit 9, mitochondrial
IPI00304612.9	2.45,2.53,	0.01121	0.13338	2.49	2.49485	1.31615	RPL13A 60S ribosomal protein L13a
IPI00291328.3	0.65,0.66,	0.01148	0.13422	0.66	4.30103	-0.59946	NDUFV2 NADH dehydrogenase [ubiquinone] flavoprotein 2, mitochondrial
IPI00217236.4	0.65,0.66,	0.01148	0.13422	0.66	4.30103	-0.59946	TBCA Tubulin-specific chaperone A
IPI00646556.1	0.65,0.66,	0.01148	0.13422	0.66	4.30103	-0.59946	NDUFV2 28 kDa protein
IPI00412122.3	0.65,0.66,	0.01148	0.13422	0.66	4.30103	-0.59946	- Putative uncharacterized protein ENSP00000343430 (Fragment)
IPI00168753.5	3.43,3.59,	0.01156	0.13457	3.51	1.89279	1.81147	VN1R5 Vomeronasal type-1 receptor 5
IPI00215911.3	0.66,0.67,	0.01173	0.13596	0.66	4.30103	-0.59946	APEX1 DNA-(apurinic or apyrimidinic site) lyase
IPI00031522.2	0.67,0.68,	0.012	0.13849	0.68	4.30103	-0.55639	HADHA Trifunctional enzyme subunit alpha, mitochondrial
IPI00902532.2	5.78,6.19,	0.01219	0.13948	5.98	1.07546	2.58015	CTCF cDNA FLJ36076 fis, clone TESTI2019760, highly similar to TRANSCRIPTIONAL REPRESSOR CTCF
IPI00027988.1	5.78,6.19,	0.01219	0.13948	5.98	1.07546	2.58015	CTCF Transcriptional repressor CTCF
IPI00411937.4	1.42,1.44,	0.01245	0.13964	1.43	3.69897	0.51602	NOP56 Nucleolar protein 56
IPI00026942.5	0.69,0.70,	0.01259	0.13964	0.7	4.30103	-0.51457	ERLIN2 Isoform 1 of Erlin-2
IPI00160421.3	0.69,0.70,	0.01259	0.13964	0.7	4.30103	-0.51457	MRPL18 39S ribosomal protein L18, mitochondrial
IPI00011416.2	0.11,0.12,	0.0128	0.13964	0.11	4.30103	-3.18442	ECH1 Delta(3,5)-Delta(2,4)-dienoyl-CoA isomerase, mitochondrial
IPI00000494.6	1.58,1.61,	0.01282	0.13964	1.6	3.34679	0.67807	RPL5 60S ribosomal protein L5
IPI00604590.3	0.70,0.71,	0.01291	0.13964	0.7	4.30103	-0.51457	NME1-NME2;NME1;NME2 Nucleoside diphosphate kinase
IPI00795292.1	0.70,0.71,	0.01291	0.13964	0.7	4.30103	-0.51457	NME1-NME2;NME1;NME2 Isoform 3 of Nucleoside diphosphate kinase B
IPI00217466.3	10.80,9.82,	0.01298	0.13964	10.31	0.31858	3.36597	HIST1H1D Histone H1.3
IPI00003348.3	0.71,0.72,	0.01327	0.13964	0.72	4.30103	-0.47393	GNB2 Guanine nucleotide-binding protein G(I)/G(S)/G(T) subunit beta-2
IPI00217465.5	11.74,13.10,	0.01386	0.13964	12.42	0.03395	3.63459	HIST1H1C Histone H1.2
IPI00916453.2	1.38,1.40,	0.01391	0.13964	1.39	3.69897	0.47508	SUCLG1 cDNA FLJ56352, highly similar to Succinyl-CoA ligase (GDP-forming) subunit alpha, mitochondrial
IPI00872762.2	1.38,1.40,	0.01391	0.13964	1.39	3.69897	0.47508	SUCLG1 Succinyl-CoA ligase [GDP-forming] subunit alpha, mitochondrial
IPI00921173.1	1.38,1.40,	0.01391	0.13964	1.39	3.69897	0.47508	SUCLG1 Putative uncharacterized protein tmp_locus_1
IPI00216456.5	1.68,1.72,	0.01411	0.13964	1.7	3.09691	0.76553	HIST1H2AC Histone H2A type 1-C
IPI00479595.3	0.75,0.74,	0.01451	0.13964	0.74	4.30103	-0.4344	ZC3HC1 Isoform 3 of Nuclear-interacting partner of ALK
IPI00945081.1	0.75,0.74,	0.01451	0.13964	0.74	4.30103	-0.4344	ZC3HC1 Putative uncharacterized protein ZC3HC1
IPI00376005.2	0.74,0.75,	0.01451	0.13964	0.74	4.30103	-0.4344	EIF5A Isoform 2 of Eukaryotic translation initiation factor 5A-1
IPI00411704.9	0.74,0.75,	0.01451	0.13964	0.74	4.30103	-0.4344	EIF5A Isoform 1 of Eukaryotic translation initiation factor 5A-1
IPI00339382.3	0.75,0.74,	0.01451	0.13964	0.74	4.30103	-0.4344	ZC3HC1 Isoform 2 of Nuclear-interacting partner of ALK
IPI00301421.5	0.75,0.74,	0.01451	0.13964	0.74	4.30103	-0.4344	ZC3HC1 Isoform 1 of Nuclear-interacting partner of ALK
IPI00478874.1	0.75,0.74,	0.01451	0.13964	0.74	4.30103	-0.4344	SDCBP Isoform 3 of Syntenin-1
IPI00299086.3	0.75,0.74,	0.01451	0.13964	0.74	4.30103	-0.4344	SDCBP Isoform 1 of Syntenin-1
IPI00552873.2	1.65,1.69,	0.01487	0.13964	1.67	3.09691	0.73985	HIST1H2AK;HIST1H2AL;HIST1H2AM;HIST1H2AJ;HIST1H2AI;HIST1H2AG Histone H2A type 1-J
IPI00081836.3	1.65,1.69,	0.01487	0.13964	1.67	3.09691	0.73985	HIST1H2AH;HIST1H2AK;HIST1H2AL;HIST1H2AM;HIST1H2AJ;HIST1H2AI;HIST1H2AG Histone H2A type 1-H
IPI00220855.3	1.65,1.69,	0.01487	0.13964	1.67	3.09691	0.73985	H2AFJ Isoform 1 of Histone H2A.J
IPI00291764.5	1.65,1.69,	0.01487	0.13964	1.67	3.09691	0.73985	HIST1H2AK;HIST1H2AL;HIST1H2AM;HIST1H2AJ;HIST1H2AI;HIST1H2AG;HIST1H2AH Histone H2A type 1
IPI00386208.1	3.41,3.62,	0.01514	0.13964	3.52	1.65659	1.81558	- Gastric-associated differentially-expressed protein YA61P
IPI00103483.1	1.37,1.35,	0.01522	0.13964	1.36	3.69897	0.44361	COBRA1 Negative elongation factor B
IPI00011107.2	1.18,1.19,	0.01582	0.13964	1.18	4.30103	0.23879	IDH2 Isocitrate dehydrogenase [NADP], mitochondrial
IPI00515061.3	1.61,1.65,	0.01599	0.13964	1.63	3.09691	0.70487	HIST1H2BJ Histone H2B type 1-J
IPI00152785.3	1.61,1.65,	0.01599	0.13964	1.63	3.09691	0.70487	HIST1H2BO Histone H2B type 1-O
IPI00003935.6	1.61,1.65,	0.01599	0.13964	1.63	3.09691	0.70487	HIST2H2BE Histone H2B type 2-E
IPI00180675.4	2.27,2.18,	0.0161	0.13964	2.22	2.39254	1.15056	TUBA1A Tubulin alpha-1A chain
IPI00021304.1	5.34,5.83,	0.01625	0.13964	5.58	0.92064	2.48027	KRT2 Keratin, type II cytoskeletal 2 epidermal
IPI00166010.6	0.79,0.78,	0.01675	0.13964	0.78	4.30103	-0.35845	CNOT1 Isoform 1 of CCR4-NOT transcription complex subunit 1
IPI00880052.1	0.79,0.78,	0.01675	0.13964	0.78	4.30103	-0.35845	CNOT1 Isoform 2 of CCR4-NOT transcription complex subunit 1
IPI00549820.4	1.32,1.34,	0.01678	0.13964	1.33	3.69897	0.41143	UCHL5 Isoform 4 of Ubiquitin carboxyl-terminal hydrolase isozyme L5
IPI00299313.2	1.32,1.34,	0.01678	0.13964	1.33	3.69897	0.41143	UCHL5 Isoform 1 of Ubiquitin carboxyl-terminal hydrolase isozyme L5
IPI00642374.1	1.32,1.34,	0.01678	0.13964	1.33	3.69897	0.41143	UCHL5 Ubiquitin carboxyl-terminal hydrolase L5
IPI00219513.4	1.32,1.34,	0.01678	0.13964	1.33	3.69897	0.41143	UCHL5 Isoform 3 of Ubiquitin carboxyl-terminal hydrolase isozyme L5
IPI00219512.2	1.32,1.34,	0.01678	0.13964	1.33	3.69897	0.41143	UCHL5 Isoform 2 of Ubiquitin carboxyl-terminal hydrolase isozyme L5
IPI00641843.2	1.32,1.34,	0.01678	0.13964	1.33	3.69897	0.41143	UCHL5 cDNA, FLJ78963, highly similar to Ubiquitin carboxyl-terminal hydrolase isozyme L5
IPI00549849.2	1.32,1.34,	0.01678	0.13964	1.33	3.69897	0.41143	UCHL5 Ubiquitin carboxyl-terminal hydrolase L5
IPI00925601.1	1.17,1.18,	0.0168	0.13964	1.17	4.30103	0.22651	ATIC 5-aminoimidazole-4-carboxamide ribonucleotide formyltransferase/IMP cyclohydrolase, isoform CRA_g
IPI00289499.3	1.17,1.18,	0.0168	0.13964	1.17	4.30103	0.22651	ATIC Bifunctional purine biosynthesis protein PURH
IPI00646889.1	0.37,0.35,	0.0173	0.13964	0.36	3.69897	-1.47393	C10orf58 Putative uncharacterized protein C10orf58
IPI00939991.1	0.37,0.35,	0.0173	0.13964	0.36	3.69897	-1.47393	C10orf57 cDNA, FLJ96497
IPI00646289.1	0.37,0.35,	0.0173	0.13964	0.36	3.69897	-1.47393	C10orf58 25 kDa protein
IPI00215997.5	0.36,0.38,	0.0173	0.13964	0.37	3.69897	-1.4344	CD9 CD9 antigen
IPI00296190.4	0.37,0.35,	0.0173	0.13964	0.36	3.69897	-1.47393	C10orf58 Uncharacterized protein C10orf58
IPI00872379.1	0.36,0.38,	0.0173	0.13964	0.37	3.69897	-1.4344	ANXA5 Putative uncharacterized protein ANXA5 (Fragment)
IPI00795937.1	0.36,0.38,	0.0173	0.13964	0.37	3.69897	-1.4344	CD9 15 kDa protein
IPI00657796.1	0.36,0.38,	0.0173	0.13964	0.37	3.69897	-1.4344	CD9 Putative uncharacterized protein CD9
IPI00329801.12	0.36,0.38,	0.0173	0.13964	0.37	3.69897	-1.4344	ANXA5 Annexin A5
IPI00011302.1	0.35,0.33,	0.01735	0.13964	0.34	3.69897	-1.55639	CD59 CD59 glycoprotein
IPI00879813.1	0.42,0.40,	0.01741	0.13964	0.41	3.69897	-1.2863	MTP18 Putative uncharacterized protein ENSP00000383926
IPI00784376.2	0.42,0.40,	0.01741	0.13964	0.41	3.69897	-1.2863	MTP18 Mitochondrial 18 kDa protein
IPI00337494.7	0.40,0.42,	0.01741	0.13964	0.41	3.69897	-1.2863	SLC25A24 Isoform 1 of Calcium-binding mitochondrial carrier protein SCaMC-1
IPI00291006.2	0.79,0.80,	0.01745	0.13964	0.8	4.30103	-0.32193	MDH2 Malate dehydrogenase, mitochondrial
IPI00419919.5	5.29,4.84,	0.01745	0.13964	5.06	0.9946	2.33914	RPL29P4;RPL29 60S ribosomal protein L29
IPI00173589.2	5.29,4.84,	0.01745	0.13964	5.06	0.9946	2.33914	- 17 kDa protein
IPI00796934.2	5.29,4.84,	0.01745	0.13964	5.06	0.9946	2.33914	RPL29P4;RPL29 cDNA FLJ78093, highly similar to Homo sapiens ribosomal protein L29 (RPL29), mRNA
IPI00412147.1	0.79,0.80,	0.01745	0.13964	0.8	4.30103	-0.32193	SLC27A4 Long-chain fatty acid transport protein 4
IPI00008527.3	0.42,0.44,	0.01754	0.13964	0.43	3.69897	-1.21759	RPLP1 60S acidic ribosomal protein P1
IPI00871854.1	0.45,0.43,	0.01762	0.13964	0.44	3.69897	-1.18442	SAMM50 Putative uncharacterized protein SAMM50
IPI00412713.4	0.45,0.43,	0.01762	0.13964	0.44	3.69897	-1.18442	SAMM50 Sorting and assembly machinery component 50 homolog
IPI00015972.1	0.46,0.44,	0.01771	0.13964	0.45	3.69897	-1.152	COX6C Cytochrome c oxidase subunit 6C
IPI00879223.2	0.44,0.46,	0.01771	0.13964	0.45	3.69897	-1.152	LOC100287880;LOC100292787 hypothetical protein XP_002342432
IPI00011770.1	0.44,0.46,	0.01771	0.13964	0.45	3.69897	-1.152	NDUFA4 NADH dehydrogenase [ubiquinone] 1 alpha subcomplex subunit 4
IPI00019385.3	0.47,0.49,	0.01806	0.13964	0.48	3.69897	-1.05889	SSR4 Translocon-associated protein subunit delta precursor
IPI00792677.1	2.26,2.16,	0.01817	0.13964	2.21	2.30103	1.14405	TUBA1B cDNA FLJ60097, highly similar to Tubulin alpha-ubiquitous chain
IPI00075248.11	0.50,0.48,	0.01821	0.13964	0.49	3.69897	-1.02915	CALM1;CALM2;CALM3 Calmodulin
IPI00020599.1	0.48,0.50,	0.01821	0.13964	0.49	3.69897	-1.02915	CALR Calreticulin
IPI00024976.5	0.50,0.48,	0.01821	0.13964	0.49	3.69897	-1.02915	TOMM22 Mitochondrial import receptor subunit TOM22 homolog
IPI00916600.1	0.50,0.48,	0.01821	0.13964	0.49	3.69897	-1.02915	CALM1;CALM2;CALM3 22 kDa protein
IPI00386621.2	0.50,0.48,	0.01821	0.13964	0.49	3.69897	-1.02915	CALM1;CALM2;CALM3 CALM3 protein
IPI00794543.1	0.50,0.48,	0.01821	0.13964	0.49	3.69897	-1.02915	CALM1;CALM2;CALM3 cDNA FLJ75174, highly similar to Homo sapiens calmodulin 1 (phosphorylase kinase, delta), mRNA
IPI00916768.2	0.50,0.48,	0.01821	0.13964	0.49	3.69897	-1.02915	CALM1;CALM2;CALM3 21 kDa protein
IPI00465248.5	0.81,0.80,	0.01822	0.13964	0.8	4.30103	-0.32193	ENO1 Isoform alpha-enolase of Alpha-enolase
IPI00646304.4	0.81,0.80,	0.01822	0.13964	0.8	4.30103	-0.32193	PPIB Peptidyl-prolyl cis-trans isomerase B
IPI00412607.6	2.15,2.06,	0.01829	0.13964	2.1	2.39254	1.07039	RPL35 60S ribosomal protein L35
IPI00479905.5	0.49,0.51,	0.01836	0.13964	0.5	3.69897	-1	NDUFB10 NADH dehydrogenase [ubiquinone] 1 beta subcomplex subunit 10
IPI00100656.3	0.49,0.51,	0.01836	0.13964	0.5	3.69897	-1	TECR Isoform 1 of Trans-2,3-enoyl-CoA reductase
IPI00641106.1	1.42,1.45,	0.01842	0.13964	1.44	3.34679	0.52607	MDC1 227 kDa protein
IPI00894221.1	1.42,1.45,	0.01842	0.13964	1.44	3.34679	0.52607	MDC1 227 kDa protein
IPI00339274.5	1.65,1.70,	0.01842	0.13964	1.67	2.90309	0.73985	HIST2H2AC Histone H2A type 2-C
IPI00552897.2	1.42,1.45,	0.01842	0.13964	1.44	3.34679	0.52607	MDC1 Isoform 1 of Mediator of DNA damage checkpoint protein 1
IPI00216457.7	1.65,1.70,	0.01842	0.13964	1.67	2.90309	0.73985	HIST2H2AA3;HIST2H2AA4 Histone H2A type 2-A
IPI00007334.1	2.90,3.09,	0.01842	0.13964	3	1.74352	1.58496	ACIN1 Isoform 1 of Apoptotic chromatin condensation inducer in the nucleus
IPI00895860.1	1.42,1.45,	0.01842	0.13964	1.44	3.34679	0.52607	MDC1 Isoform 3 of Mediator of DNA damage checkpoint protein 1
IPI00937211.1	1.42,1.45,	0.01842	0.13964	1.44	3.34679	0.52607	- cDNA FLJ51571, moderately similar to Mediator of DNA damage checkpoint protein 1
IPI00297991.2	2.90,3.09,	0.01842	0.13964	3	1.74352	1.58496	ACIN1 Isoform 3 of Apoptotic chromatin condensation inducer in the nucleus
IPI00215975.1	2.90,3.09,	0.01842	0.13964	3	1.74352	1.58496	ACIN1 Isoform 2 of Apoptotic chromatin condensation inducer in the nucleus
IPI00946415.1	2.90,3.09,	0.01842	0.13964	3	1.74352	1.58496	ACIN1 apoptotic chromatin condensation inducer 1 isoform 2
IPI00895842.1	1.42,1.45,	0.01842	0.13964	1.44	3.34679	0.52607	MDC1 Isoform 4 of Mediator of DNA damage checkpoint protein 1
IPI00939838.1	1.42,1.45,	0.01842	0.13964	1.44	3.34679	0.52607	MDC1 196 kDa protein
IPI00470805.2	1.42,1.45,	0.01842	0.13964	1.44	3.34679	0.52607	MDC1 Isoform 2 of Mediator of DNA damage checkpoint protein 1
IPI00953089.1	1.42,1.45,	0.01842	0.13964	1.44	3.34679	0.52607	MDC1 Mediator of DNA damage checkpoint 1
IPI00911038.2	2.90,3.09,	0.01842	0.13964	3	1.74352	1.58496	ACIN1 apoptotic chromatin condensation inducer 1 isoform 3
IPI00023526.4	0.50,0.52,	0.01853	0.13964	0.51	3.69897	-0.97143	RAB6A Isoform 1 of Ras-related protein Rab-6A
IPI00930049.1	0.52,0.50,	0.01853	0.13964	0.51	3.69897	-0.97143	AHRR HCG1985580, isoform CRA_f
IPI00303568.3	0.50,0.52,	0.01853	0.13964	0.51	3.69897	-0.97143	PTGES2 Prostaglandin E synthase 2
IPI00217943.3	0.50,0.52,	0.01853	0.13964	0.51	3.69897	-0.97143	RAB6A Isoform 2 of Ras-related protein Rab-6A
IPI00025277.5	0.52,0.50,	0.01853	0.13964	0.51	3.69897	-0.97143	PDCD6 Programmed cell death protein 6
IPI00909703.2	0.52,0.50,	0.01853	0.13964	0.51	3.69897	-0.97143	ANXA11 cDNA FLJ51518, highly similar to Annexin A11
IPI00031517.1	1.31,1.29,	0.01866	0.13964	1.3	3.69897	0.37851	MCM6 DNA replication licensing factor MCM6
IPI00016513.5	0.53,0.51,	0.01871	0.13964	0.52	3.69897	-0.94342	RAB10 Ras-related protein Rab-10
IPI00746438.2	1.57,1.53,	0.01874	0.13964	1.55	3.09691	0.63227	RPL11 Isoform 2 of 60S ribosomal protein L11
IPI00376798.3	1.57,1.53,	0.01874	0.13964	1.55	3.09691	0.63227	RPL11 Isoform 1 of 60S ribosomal protein L11
IPI00337705.1	1.64,1.69,	0.01875	0.13964	1.66	2.90309	0.73118	STON2 Isoform 2 of Stonin-2
IPI00103521.1	1.64,1.69,	0.01875	0.13964	1.66	2.90309	0.73118	STON2 Isoform 1 of Stonin-2
IPI00300299.6	0.52,0.54,	0.01891	0.13964	0.53	3.69897	-0.91594	SPCS3 Signal peptidase complex subunit 3
IPI00019472.4	0.52,0.54,	0.01891	0.13964	0.53	3.69897	-0.91594	SLC1A5 Neutral amino acid transporter B(0)
IPI00465028.7	0.55,0.53,	0.01912	0.13964	0.54	3.69897	-0.88897	RCTPI1;TPI1 triosephosphate isomerase 1 isoform 2
IPI00797270.4	0.55,0.53,	0.01912	0.13964	0.54	3.69897	-0.88897	RCTPI1;TPI1 Isoform 1 of Triosephosphate isomerase
IPI00157908.4	0.55,0.53,	0.01912	0.13964	0.54	3.69897	-0.88897	AIFM1 Isoform 3 of Apoptosis-inducing factor 1, mitochondrial
IPI00025252.1	0.55,0.53,	0.01912	0.13964	0.54	3.69897	-0.88897	PDIA3 Protein disulfide-isomerase A3
IPI00219018.7	1.16,1.15,	0.01912	0.13964	1.15	4.30103	0.20163	GAPDH Glyceraldehyde-3-phosphate dehydrogenase
IPI00401264.5	0.55,0.53,	0.01912	0.13964	0.54	3.69897	-0.88897	ERP44 Endoplasmic reticulum resident protein 44
IPI00334282.2	0.53,0.55,	0.01912	0.13964	0.54	3.69897	-0.88897	FAM3C Protein FAM3C
IPI00000690.1	0.55,0.53,	0.01912	0.13964	0.54	3.69897	-0.88897	AIFM1 Isoform 1 of Apoptosis-inducing factor 1, mitochondrial
IPI00797249.1	0.56,0.54,	0.01935	0.13964	0.55	3.69897	-0.8625	DCXR 26 kDa protein
IPI00797917.1	0.56,0.54,	0.01935	0.13964	0.55	3.69897	-0.8625	DCXR 26 kDa protein
IPI00448095.3	0.56,0.54,	0.01935	0.13964	0.55	3.69897	-0.8625	DCXR L-xylulose reductase
IPI00908600.1	1.40,1.43,	0.01944	0.13964	1.42	3.34679	0.50589	DDX10 cDNA FLJ51228, highly similar to Probable ATP-dependent RNA helicase DDX10
IPI00297900.4	1.40,1.43,	0.01944	0.13964	1.42	3.34679	0.50589	DDX10 Probable ATP-dependent RNA helicase DDX10
IPI00942935.1	0.55,0.57,	0.0196	0.13964	0.56	3.69897	-0.8365	YJEFN3 cDNA FLJ59191, highly similar to NADH dehydrogenase (ubiquinone) 1 alpha subcomplex subunit 13
IPI00946421.1	0.55,0.57,	0.0196	0.13964	0.56	3.69897	-0.8365	NDUFA13 NADH dehydrogenase [ubiquinone] 1 alpha subcomplex subunit 13
IPI00419473.5	0.57,0.55,	0.0196	0.13964	0.56	3.69897	-0.8365	BTF3 Isoform 2 of Transcription factor BTF3
IPI00221035.4	0.57,0.55,	0.0196	0.13964	0.56	3.69897	-0.8365	BTF3 Isoform 1 of Transcription factor BTF3
IPI00219685.5	0.55,0.57,	0.0196	0.13964	0.56	3.69897	-0.8365	YJEFN3 26 kDa protein
IPI00299084.1	0.57,0.55,	0.0196	0.13964	0.56	3.69897	-0.8365	TMEM33 Transmembrane protein 33
IPI00218343.4	2.28,2.17,	0.01968	0.13964	2.22	2.21824	1.15056	TUBA1C Tubulin alpha-1C chain
IPI00017617.1	2.16,2.27,	0.01988	0.13964	2.22	2.21824	1.15056	DDX5 Probable ATP-dependent RNA helicase DDX5
IPI00470528.5	4.12,3.78,	0.01996	0.13964	3.95	1.23807	1.98185	RPL15 60S ribosomal protein L15
IPI00022002.6	0.82,0.83,	0.02005	0.13964	0.82	4.30103	-0.2863	MRPS27 cDNA FLJ54536, highly similar to Mitochondrial 28S ribosomal protein S27
IPI00942760.1	0.82,0.83,	0.02005	0.13964	0.82	4.30103	-0.2863	MRPS27 28S ribosomal protein S27, mitochondrial
IPI00218606.7	1.89,1.97,	0.02007	0.13964	1.93	2.49485	0.9486	RPS23 40S ribosomal protein S23
IPI00013485.3	2.15,2.26,	0.02009	0.13964	2.2	2.21824	1.1375	RPS2 40S ribosomal protein S2
IPI00165486.11	2.15,2.26,	0.02009	0.13964	2.2	2.21824	1.1375	- 31 kDa protein
IPI00220739.3	0.57,0.59,	0.02014	0.13964	0.58	3.69897	-0.78588	PGRMC1 Membrane-associated progesterone receptor component 1
IPI00017592.1	0.59,0.57,	0.02014	0.13964	0.58	3.69897	-0.78588	LETM1 Isoform 1 of LETM1 and EF-hand domain-containing protein 1, mitochondrial
IPI00074587.8	6.07,6.83,	0.02016	0.13964	6.45	0.5394	2.6893	SFRS13A Isoform 1 of Splicing factor, arginine/serine-rich 13A
IPI00645384.3	6.07,6.83,	0.02016	0.13964	6.45	0.5394	2.6893	SFRS13A FUS interacting protein (Serine/arginine-rich) 1
IPI00646643.1	6.07,6.83,	0.02016	0.13964	6.45	0.5394	2.6893	SFRS13A;LOC653884 FUS interacting protein (Serine/arginine-rich) 1
IPI00009071.3	6.07,6.83,	0.02016	0.13964	6.45	0.5394	2.6893	SFRS13A Isoform 3 of Splicing factor, arginine/serine-rich 13A
IPI00386662.1	6.07,6.83,	0.02016	0.13964	6.45	0.5394	2.6893	SFRS13A Isoform 4 of Splicing factor, arginine/serine-rich 13A
IPI00412643.1	6.07,6.83,	0.02016	0.13964	6.45	0.5394	2.6893	SFRS13A Isoform 2 of Splicing factor, arginine/serine-rich 13A
IPI00001159.10	2.06,2.16,	0.02021	0.13964	2.11	2.30103	1.07724	GCN1L1 Translational activator GCN1
IPI00922295.1	0.58,0.60,	0.02044	0.13964	0.59	3.69897	-0.76121	- cDNA FLJ53092, moderately similar to Surfeit locus protein 4
IPI00922900.1	0.58,0.60,	0.02044	0.13964	0.59	3.69897	-0.76121	SURF4 Surfeit 4, isoform CRA_c
IPI00005737.1	0.58,0.60,	0.02044	0.13964	0.59	3.69897	-0.76121	SURF4 Isoform 1 of Surfeit locus protein 4
IPI00014230.1	0.58,0.60,	0.02044	0.13964	0.59	3.69897	-0.76121	C1QBP Complement component 1 Q subcomponent-binding protein, mitochondrial
IPI00012382.3	0.58,0.60,	0.02044	0.13964	0.59	3.69897	-0.76121	SNRPA U1 small nuclear ribonucleoprotein A
IPI00641719.1	0.58,0.60,	0.02044	0.13964	0.59	3.69897	-0.76121	SURF4 Surfeit 4
IPI00399142.5	0.58,0.60,	0.02044	0.13964	0.59	3.69897	-0.76121	SURF4 Surfeit 4
IPI00783097.3	1.49,1.53,	0.02046	0.13964	1.51	3.09691	0.59455	GARS Glycyl-tRNA synthetase
IPI00915808.1	1.49,1.53,	0.02046	0.13964	1.51	3.09691	0.59455	GARS Putative uncharacterized protein GARS
IPI00010157.1	1.15,1.14,	0.02053	0.13976	1.14	4.30103	0.18903	MAT2A S-adenosylmethionine synthetase isoform type-2
IPI00655650.2	1.87,1.95,	0.02061	0.13995	1.91	2.49485	0.93357	RPS26 40S ribosomal protein S26
IPI00789915.1	0.59,0.61,	0.02076	0.1402	0.6	3.69897	-0.73697	CHCHD6 17 kDa protein
IPI00031622.3	0.59,0.61,	0.02076	0.1402	0.6	3.69897	-0.73697	CHCHD6 Coiled-coil-helix-coiled-coil-helix domain-containing protein 6
IPI00550021.4	2.73,2.56,	0.02104	0.1402	2.64	1.84013	1.40054	RPL3 60S ribosomal protein L3
IPI00656071.1	0.60,0.62,	0.0211	0.1402	0.61	3.69897	-0.71312	TIMM50 Isoform 1 of Mitochondrial import inner membrane translocase subunit TIM50
IPI00025796.3	0.60,0.62,	0.0211	0.1402	0.61	3.69897	-0.71312	NDUFS3 NADH dehydrogenase [ubiquinone] iron-sulfur protein 3, mitochondrial
IPI00014458.1	0.60,0.62,	0.0211	0.1402	0.61	3.69897	-0.71312	SCO2 Protein SCO2 homolog, mitochondrial
IPI00418497.1	0.60,0.62,	0.0211	0.1402	0.61	3.69897	-0.71312	TIMM50 Isoform 2 of Mitochondrial import inner membrane translocase subunit TIM50
IPI00746165.2	1.83,1.76,	0.02122	0.1402	1.8	2.61083	0.848	WDR1 Isoform 1 of WD repeat-containing protein 1
IPI00939854.1	1.83,1.76,	0.02122	0.1402	1.8	2.61083	0.848	WDR1 cDNA FLJ45763 fis, clone N1ESE2000698, highly similar to WD repeat protein 1
IPI00873622.3	1.83,1.76,	0.02122	0.1402	1.8	2.61083	0.848	WDR1 Putative uncharacterized protein WDR1
IPI00903292.2	1.83,1.76,	0.02122	0.1402	1.8	2.61083	0.848	WDR1 Isoform 2 of WD repeat-containing protein 1
IPI00478298.2	3.45,3.76,	0.02137	0.1405	3.6	1.31831	1.848	RPF2 Brix domain containing 1
IPI00396329.1	3.45,3.76,	0.02137	0.1405	3.6	1.31831	1.848	RPF2 Ribosome production factor 2 homolog
IPI00003918.6	3.01,2.80,	0.02159	0.1416	2.9	1.65659	1.53605	RPL4 60S ribosomal protein L4
IPI00299573.12	2.79,3.00,	0.02174	0.14224	2.9	1.65659	1.53605	RPL7A 60S ribosomal protein L7a
IPI00916802.1	0.62,0.64,	0.02186	0.14233	0.63	3.69897	-0.66658	SSB SS-B/La protein
IPI00009032.1	0.62,0.64,	0.02186	0.14233	0.63	3.69897	-0.66658	SSB Lupus La protein
IPI00021840.1	3.84,4.23,	0.02208	0.14341	4.04	1.1189	2.01436	RPS6 40S ribosomal protein S6
IPI00793575.2	0.66,0.64,	0.02272	0.14548	0.65	3.69897	-0.62149	SMC4 cDNA FLJ16648 fis, clone TESTI4035508, highly similar to Structural maintenance of chromosomes 4-like 1 protein
IPI00411559.2	0.66,0.64,	0.02272	0.14548	0.65	3.69897	-0.62149	SMC4 Isoform 1 of Structural maintenance of chromosomes protein 4
IPI00790342.1	2.22,2.10,	0.02297	0.14548	2.16	2.14267	1.11103	RPL6 60S ribosomal protein L6
IPI00867533.1	2.22,2.10,	0.02297	0.14548	2.16	2.14267	1.11103	RPL6 60S ribosomal protein L6
IPI00329389.8	2.22,2.10,	0.02297	0.14548	2.16	2.14267	1.11103	RPL6 60S ribosomal protein L6
IPI00642042.3	0.67,0.65,	0.0232	0.14548	0.66	3.69897	-0.59946	TPM3 Putative uncharacterized protein DKFZp686J1372
IPI00024403.1	0.65,0.67,	0.0232	0.14548	0.66	3.69897	-0.59946	CPNE3 Copine-3
IPI00479185.1	0.67,0.65,	0.0232	0.14548	0.66	3.69897	-0.59946	TPM3 tropomyosin 3 isoform 4
IPI00073713.3	0.67,0.65,	0.0232	0.14548	0.66	3.69897	-0.59946	MSI2 Isoform 1 of RNA-binding protein Musashi homolog 2
IPI00218319.3	0.67,0.65,	0.0232	0.14548	0.66	3.69897	-0.59946	TPM3 Isoform 2 of Tropomyosin alpha-3 chain
IPI00792475.1	0.67,0.65,	0.0232	0.14548	0.66	3.69897	-0.59946	MSI2 29 kDa protein
IPI00167806.3	0.67,0.65,	0.0232	0.14548	0.66	3.69897	-0.59946	MSI2 Isoform 2 of RNA-binding protein Musashi homolog 2
IPI00910884.1	0.67,0.65,	0.0232	0.14548	0.66	3.69897	-0.59946	MSI2 cDNA FLJ56904, highly similar to RNA-binding protein Musashi homolog 2
IPI00299095.2	0.65,0.67,	0.0232	0.14548	0.66	3.69897	-0.59946	SNX2 Sorting nexin-2
IPI00003377.1	10.63,9.00,	0.02322	0.14548	9.82	-0.12335	3.29572	SFRS7 Isoform 1 of Splicing factor, arginine/serine-rich 7
IPI00927500.1	19.06,15.43,	0.02365	0.14548	17.24	-0.81878	4.10769	TRA2B Isoform 3 of Transformer-2 protein homolog beta
IPI00472633.5	19.06,15.43,	0.02365	0.14548	17.24	-0.81878	4.10769	TRA2B cDNA FLJ40872 fis, clone TUTER2000283, highly similar to Homo sapiens transformer-2-beta (SFRS10) gene
IPI00301503.8	19.06,15.43,	0.02365	0.14548	17.24	-0.81878	4.10769	TRA2B Isoform 1 of Transformer-2 protein homolog beta
IPI00555647.4	19.06,15.43,	0.02365	0.14548	17.24	-0.81878	4.10769	TRA2B Splicing factor, arginine/serine-rich 10 (Transformer 2 homolog, Drosophila) variant
IPI00299571.5	0.68,0.66,	0.02371	0.14548	0.67	3.69897	-0.57777	PDIA6 Isoform 2 of Protein disulfide-isomerase A6
IPI00644989.2	0.68,0.66,	0.02371	0.14548	0.67	3.69897	-0.57777	PDIA6 Isoform 1 of Protein disulfide-isomerase A6
IPI00018146.1	0.86,0.85,	0.02375	0.14548	0.86	4.30103	-0.21759	YWHAQ 14-3-3 protein theta
IPI00783271.1	0.86,0.85,	0.02375	0.14548	0.86	4.30103	-0.21759	LRPPRC Leucine-rich PPR motif-containing protein, mitochondrial
IPI00303402.7	0.85,0.86,	0.02375	0.14548	0.86	4.30103	-0.21759	PHAX Phosphorylated adapter RNA export protein
IPI00006970.2	0.85,0.86,	0.02375	0.14548	0.86	4.30103	-0.21759	MRPS2 Mitochondrial 28S ribosomal protein S2
IPI00219155.5	4.09,3.69,	0.02413	0.14747	3.89	1.09691	1.95977	RPL27 60S ribosomal protein L27
IPI00217975.4	0.69,0.67,	0.02426	0.14793	0.68	3.69897	-0.55639	LMNB1 Lamin-B1
IPI00013891.1	7.32,6.32,	0.02438	0.14832	6.82	0.30103	2.76977	TRA2A Isoform Long of Transformer-2 protein homolog alpha
IPI00456940.5	1.82,1.91,	0.02465	0.14962	1.86	2.39254	0.8953	RPL7L1 60S ribosomal protein L7-like 1
IPI00549248.4	0.68,0.70,	0.02485	0.15007	0.69	3.69897	-0.53533	NPM1 Isoform 1 of Nucleophosmin
IPI00220740.1	0.68,0.70,	0.02485	0.15007	0.69	3.69897	-0.53533	NPM1 Isoform 2 of Nucleophosmin
IPI00025039.1	1.45,1.41,	0.02489	0.15007	1.43	3.09691	0.51602	FBL rRNA 2&#039;-O-methyltransferase fibrillarin
IPI00034159.1	0.87,0.86,	0.02536	0.15154	0.86	4.30103	-0.21759	ATP6V0D1 V-type proton ATPase subunit d 1
IPI00922223.1	0.87,0.86,	0.02536	0.15154	0.86	4.30103	-0.21759	- cDNA FLJ54755, highly similar to Vacuolar ATP synthase subunit d
IPI00029665.8	0.86,0.87,	0.02536	0.15154	0.86	4.30103	-0.21759	MMAB Cob(I)yrinic acid a,c-diamide adenosyltransferase, mitochondrial
IPI00220642.7	0.86,0.87,	0.02536	0.15154	0.86	4.30103	-0.21759	YWHAG 14-3-3 protein gamma
IPI00020928.1	0.69,0.71,	0.02548	0.15154	0.7	3.69897	-0.51457	TFAM Transcription factor A, mitochondrial
IPI00299177.4	1.34,1.31,	0.0256	0.15154	1.33	3.34679	0.41143	CECR5 Isoform 1 of Cat eye syndrome critical region protein 5
IPI00011511.1	1.34,1.31,	0.0256	0.15154	1.33	3.34679	0.41143	CECR5 Isoform 2 of Cat eye syndrome critical region protein 5
IPI00154451.9	2.34,2.19,	0.0258	0.15154	2.26	1.94885	1.17632	MMS19 cDNA FLJ55586, highly similar to MMS19-like protein
IPI00640677.2	2.34,2.19,	0.0258	0.15154	2.26	1.94885	1.17632	MMS19 Isoform 3 of MMS19 nucleotide excision repair protein homolog
IPI00941928.1	2.34,2.19,	0.0258	0.15154	2.26	1.94885	1.17632	MMS19 Isoform 1 of MMS19 nucleotide excision repair protein homolog
IPI00020472.1	0.39,0.42,	0.02606	0.15154	0.4	3.34679	-1.32193	TMEM111 Isoform 1 of Transmembrane protein 111
IPI00607849.2	0.39,0.42,	0.02606	0.15154	0.4	3.34679	-1.32193	TMEM111 Isoform 2 of Transmembrane protein 111
IPI00215917.3	0.70,0.72,	0.02616	0.15154	0.71	3.69897	-0.49411	ARF3 ADP-ribosylation factor 3
IPI00937477.1	0.70,0.72,	0.02616	0.15154	0.71	3.69897	-0.49411	WDR43 WD repeat-containing protein 43
IPI00215914.5	0.70,0.72,	0.02616	0.15154	0.71	3.69897	-0.49411	ARF1 ADP-ribosylation factor 1
IPI00031804.1	0.46,0.43,	0.02648	0.15154	0.44	3.34679	-1.18442	VDAC3 Isoform 1 of Voltage-dependent anion-selective channel protein 3
IPI00220416.3	0.43,0.46,	0.02648	0.15154	0.44	3.34679	-1.18442	UQCRB Cytochrome b-c1 complex subunit 7
IPI00554626.3	1.97,2.09,	0.02658	0.15154	2.03	2.14267	1.02148	CTBP1 C-terminal binding protein 1 isoform 2
IPI00647506.1	1.97,2.09,	0.02658	0.15154	2.03	2.14267	1.02148	CTBP2 C-terminal binding protein 2
IPI00010120.4	1.97,2.09,	0.02658	0.15154	2.03	2.14267	1.02148	CTBP2 Isoform 1 of C-terminal-binding protein 2
IPI00012835.1	1.97,2.09,	0.02658	0.15154	2.03	2.14267	1.02148	CTBP1 C-terminal-binding protein 1
IPI00010136.2	1.97,2.09,	0.02658	0.15154	2.03	2.14267	1.02148	CTBP2 Isoform 2 of C-terminal-binding protein 2
IPI00166079.4	0.45,0.48,	0.02679	0.15154	0.46	3.34679	-1.12029	VKORC1L1 Vitamin K epoxide reductase complex subunit 1-like protein 1
IPI00644712.4	0.71,0.73,	0.02689	0.15154	0.72	3.69897	-0.47393	XRCC6 ATP-dependent DNA helicase 2 subunit 1
IPI00902975.2	0.49,0.46,	0.02698	0.15154	0.48	3.34679	-1.05889	DERL1 Der1-like domain family, member 1 isoform b
IPI00909815.1	0.49,0.46,	0.02698	0.15154	0.48	3.34679	-1.05889	DERL1 cDNA FLJ57771, highly similar to Derlin-1
IPI00013271.1	0.49,0.46,	0.02698	0.15154	0.48	3.34679	-1.05889	DERL1 Derlin-1
IPI00646627.2	0.46,0.49,	0.02698	0.15154	0.48	3.34679	-1.05889	SEC11C SEC11-like 3 (S. cerevisiae), isoform CRA_a
IPI00219436.3	0.46,0.49,	0.02698	0.15154	0.48	3.34679	-1.05889	SEC11C Signal peptidase complex catalytic subunit SEC11C
IPI00025086.4	0.46,0.49,	0.02698	0.15154	0.48	3.34679	-1.05889	COX5A Cytochrome c oxidase subunit 5A, mitochondrial
IPI00783982.1	1.68,1.61,	0.02721	0.15154	1.64	2.61083	0.7137	COPG Coatomer subunit gamma
IPI00396378.3	0.87,0.88,	0.02722	0.15154	0.88	4.30103	-0.18442	HNRNPA2B1 Isoform B1 of Heterogeneous nuclear ribonucleoproteins A2/B1
IPI00796366.2	0.88,0.87,	0.02722	0.15154	0.88	4.30103	-0.18442	MYL6 cDNA FLJ56329, highly similar to Myosin light polypeptide 6
IPI00930599.1	0.88,0.87,	0.02722	0.15154	0.88	4.30103	-0.18442	MYL6B 16 kDa protein
IPI00335168.9	0.88,0.87,	0.02722	0.15154	0.88	4.30103	-0.18442	MYL6B;MYL6 Isoform Non-muscle of Myosin light polypeptide 6
IPI00916517.1	0.87,0.88,	0.02722	0.15154	0.88	4.30103	-0.18442	HNRNPA2B1 Putative uncharacterized protein HNRNPA2B1
IPI00789605.1	0.88,0.87,	0.02722	0.15154	0.88	4.30103	-0.18442	MYL6B;MYL6 Isoform Smooth muscle of Myosin light polypeptide 6
IPI00219153.4	1.20,1.22,	0.02759	0.15223	1.21	3.69897	0.27501	RPL22 60S ribosomal protein L22
IPI00303476.1	0.72,0.74,	0.02769	0.15223	0.73	3.69897	-0.45403	ATP5B ATP synthase subunit beta, mitochondrial
IPI00019927.2	0.74,0.72,	0.02769	0.15223	0.73	3.69897	-0.45403	PSMD7 26S proteasome non-ATPase regulatory subunit 7
IPI00103994.4	1.37,1.41,	0.02781	0.15223	1.39	3.09691	0.47508	LARS Leucyl-tRNA synthetase, cytoplasmic
IPI00871954.2	1.37,1.41,	0.02781	0.15223	1.39	3.09691	0.47508	LARS cDNA FLJ58466, highly similar to Leucyl-tRNA synthetase, cytoplasmic
IPI00007309.1	0.50,0.53,	0.02791	0.15223	0.52	3.34679	-0.94342	TIMM23;LOC100287932 Mitochondrial import inner membrane translocase subunit Tim23
IPI00908999.1	0.50,0.53,	0.02791	0.15223	0.52	3.34679	-0.94342	TIMM23B cDNA, FLJ79448, highly similar to Mitochondrial import inner membrane translocase subunit Tim23
IPI00787101.2	0.50,0.53,	0.02791	0.15223	0.52	3.34679	-0.94342	TIMM23B;TIMM23 20 kDa protein
IPI00029264.3	0.50,0.53,	0.02791	0.15223	0.52	3.34679	-0.94342	CYC1 Cytochrome c1, heme protein, mitochondrial
IPI00640747.3	0.50,0.53,	0.02791	0.15223	0.52	3.34679	-0.94342	TIMM23B Putative mitochondrial import inner membrane translocase subunit Tim23B
IPI00295851.4	1.58,1.52,	0.02811	0.15236	1.55	2.74473	0.63227	COPB1 Coatomer subunit beta
IPI00215637.5	2.18,2.04,	0.0283	0.15236	2.11	2.00877	1.07724	DDX3X ATP-dependent RNA helicase DDX3X
IPI00922033.1	0.55,0.52,	0.02851	0.15236	0.54	3.34679	-0.88897	UQCC Chromosome 20 open reading frame 44, isoform CRA_c
IPI00219890.2	0.55,0.52,	0.02851	0.15236	0.54	3.34679	-0.88897	UQCC cDNA FLJ59847, highly similar to Basic FGF-repressed Zic-binding protein
IPI00513896.3	0.55,0.52,	0.02851	0.15236	0.54	3.34679	-0.88897	UQCC Ubiquinol-cytochrome c reductase complex chaperone, CBP3 homolog
IPI00219889.2	0.55,0.52,	0.02851	0.15236	0.54	3.34679	-0.88897	UQCC Isoform 2 of Ubiquinol-cytochrome c reductase complex chaperone CBP3 homolog
IPI00844050.1	0.55,0.52,	0.02851	0.15236	0.54	3.34679	-0.88897	UQCC Isoform 1 of Ubiquinol-cytochrome c reductase complex chaperone CBP3 homolog
IPI00101186.6	1.58,1.65,	0.02878	0.15236	1.62	2.61083	0.69599	RRP12 Isoform 1 of RRP12-like protein
IPI00007084.3	0.53,0.56,	0.02884	0.15236	0.54	3.34679	-0.88897	SLC25A13 Calcium-binding mitochondrial carrier protein Aralar2
IPI00946597.1	0.53,0.56,	0.02884	0.15236	0.54	3.34679	-0.88897	AGK cDNA FLJ61206, highly similar to Homo sapiens multiple substrate lipid kinase (MULK), mRNA
IPI00024266.3	0.53,0.56,	0.02884	0.15236	0.54	3.34679	-0.88897	MGST3 Microsomal glutathione S-transferase 3
IPI00010845.3	0.53,0.56,	0.02884	0.15236	0.54	3.34679	-0.88897	NDUFS8 NADH dehydrogenase [ubiquinone] iron-sulfur protein 8, mitochondrial
IPI00019353.4	0.53,0.56,	0.02884	0.15236	0.54	3.34679	-0.88897	AGK Isoform 1 of Acylglycerol kinase, mitochondrial
IPI00647044.1	0.53,0.56,	0.02884	0.15236	0.54	3.34679	-0.88897	MGST3 Microsomal glutathione S-transferase 3
IPI00639812.1	0.53,0.56,	0.02884	0.15236	0.54	3.34679	-0.88897	MGST3 Microsomal glutathione S-transferase 3
IPI00930710.1	0.53,0.56,	0.02884	0.15236	0.54	3.34679	-0.88897	SLC25A13 solute carrier family 25, member 13 isoform 1
IPI00292499.4	1.80,1.71,	0.02902	0.15301	1.76	2.39254	0.81558	HSPA14 Heat shock 70 kDa protein 14
IPI00300074.3	2.01,1.89,	0.02934	0.15414	1.95	2.14267	0.96347	FARSB Phenylalanyl-tRNA synthetase beta chain
IPI00008433.4	0.76,0.74,	0.02948	0.15414	0.75	3.69897	-0.41504	RPS5 40S ribosomal protein S5
IPI00301280.2	0.55,0.58,	0.02957	0.15414	0.56	3.34679	-0.8365	TMEM43 Transmembrane protein 43
IPI00026496.3	2.07,1.94,	0.02968	0.15414	2	2.07314	1	NPM3 Nucleoplasmin-3
IPI00941747.1	0.59,0.56,	0.02998	0.15414	0.58	3.34679	-0.78588	CANX Calnexin
IPI00219729.3	0.56,0.59,	0.02998	0.15414	0.58	3.34679	-0.78588	SLC25A11 Mitochondrial 2-oxoglutarate/malate carrier protein
IPI00009368.4	0.56,0.59,	0.02998	0.15414	0.58	3.34679	-0.78588	SFXN1 Sideroflexin-1
IPI00945233.1	0.56,0.59,	0.02998	0.15414	0.58	3.34679	-0.78588	SLC25A11 solute carrier family 25 member 11 isoform 2
IPI00020984.2	0.59,0.56,	0.02998	0.15414	0.58	3.34679	-0.78588	CANX cDNA FLJ55574, highly similar to Calnexin
IPI00007426.1	0.59,0.56,	0.02998	0.15414	0.58	3.34679	-0.78588	ARL6IP5 PRA1 family protein 3
IPI00935805.1	0.56,0.59,	0.02998	0.15414	0.58	3.34679	-0.78588	LOC100287189;LOC100290169;LOC100292167 hypothetical protein XP_002343101
IPI00908696.2	0.59,0.56,	0.02998	0.15414	0.58	3.34679	-0.78588	ARL6IP5 cDNA FLJ52128, highly similar to PRA1 family protein 3
IPI00220835.7	0.56,0.59,	0.02998	0.15414	0.58	3.34679	-0.78588	SEC61B Protein transport protein Sec61 subunit beta
IPI00328415.13	0.60,0.57,	0.03041	0.15517	0.58	3.34679	-0.78588	CYB5R3 Isoform 1 of NADH-cytochrome b5 reductase 3
IPI00446235.2	0.60,0.57,	0.03041	0.15517	0.58	3.34679	-0.78588	CYB5R3 Isoform 2 of NADH-cytochrome b5 reductase 3
IPI00871319.1	0.60,0.57,	0.03041	0.15517	0.58	3.34679	-0.78588	CYB5R3 34 kDa protein
IPI00954806.1	0.60,0.57,	0.03041	0.15517	0.58	3.34679	-0.78588	CYB5R3 cytochrome b5 reductase 3 isoform 3
IPI00013847.4	0.59,0.62,	0.03137	0.15856	0.6	3.34679	-0.73697	UQCRC1 Cytochrome b-c1 complex subunit 1, mitochondrial
IPI00429191.3	0.76,0.78,	0.0316	0.15856	0.77	3.69897	-0.37707	ETF1 Eukaryotic peptide chain release factor subunit 1
IPI00294911.1	0.76,0.78,	0.0316	0.15856	0.77	3.69897	-0.37707	SDHB Succinate dehydrogenase [ubiquinone] iron-sulfur subunit, mitochondrial
IPI00220543.1	0.60,0.63,	0.0319	0.15856	0.62	3.34679	-0.68966	HTRA2 Isoform 3 of Serine protease HTRA2, mitochondrial
IPI00478838.3	0.60,0.63,	0.0319	0.15856	0.62	3.34679	-0.68966	FAR1 Fatty acyl-CoA reductase 1
IPI00220542.1	0.60,0.63,	0.0319	0.15856	0.62	3.34679	-0.68966	HTRA2 Isoform 2 of Serine protease HTRA2, mitochondrial
IPI00022891.3	0.60,0.63,	0.0319	0.15856	0.62	3.34679	-0.68966	SLC25A4 ADP/ATP translocase 1
IPI00291467.7	0.60,0.63,	0.0319	0.15856	0.62	3.34679	-0.68966	SLC25A6 ADP/ATP translocase 3
IPI00007676.3	0.63,0.60,	0.0319	0.15856	0.62	3.34679	-0.68966	HSD17B12 Estradiol 17-beta-dehydrogenase 12
IPI00001663.1	0.60,0.63,	0.0319	0.15856	0.62	3.34679	-0.68966	HTRA2 Isoform 1 of Serine protease HTRA2, mitochondrial
IPI00383680.3	0.63,0.60,	0.0319	0.15856	0.62	3.34679	-0.68966	RPN2 ribophorin II isoform 2 precursor
IPI00028635.5	0.63,0.60,	0.0319	0.15856	0.62	3.34679	-0.68966	RPN2 Dolichyl-diphosphooligosaccharide--protein glycosyltransferase subunit 2
IPI00220544.1	0.60,0.63,	0.0319	0.15856	0.62	3.34679	-0.68966	HTRA2 Isoform 4 of Serine protease HTRA2, mitochondrial
IPI00386139.1	0.60,0.63,	0.0319	0.15856	0.62	3.34679	-0.68966	FAR1 cDNA: FLJ22728 fis, clone HSI15617 (Fragment)
IPI00249267.2	1.71,1.81,	0.032	0.15876	1.76	2.30103	0.81558	- 13 kDa protein
IPI00791613.1	2.37,2.18,	0.03237	0.15933	2.28	1.74352	1.18903	TUBA8 Putative uncharacterized protein TUBA8
IPI00952875.1	2.37,2.18,	0.03237	0.15933	2.28	1.74352	1.18903	TUBA8 Putative uncharacterized protein DKFZp686L04275 (Fragment)
IPI00792478.1	2.37,2.18,	0.03237	0.15933	2.28	1.74352	1.18903	TUBA8 Tubulin, alpha 8, isoform CRA_b
IPI00646909.2	2.37,2.18,	0.03237	0.15933	2.28	1.74352	1.18903	TUBA8 Tubulin alpha-8 chain
IPI00294472.3	0.64,0.61,	0.03247	0.15933	0.62	3.34679	-0.68966	TMED5 Transmembrane emp24 domain-containing protein 5
IPI00001589.1	0.64,0.61,	0.03247	0.15933	0.62	3.34679	-0.68966	TIMM13 Mitochondrial import inner membrane translocase subunit Tim13
IPI00012268.3	1.17,1.19,	0.03258	0.15958	1.18	3.69897	0.23879	PSMD2 26S proteasome non-ATPase regulatory subunit 2
IPI00747670.2	1.51,1.45,	0.03291	0.16003	1.48	2.74473	0.5656	XPO5 Putative uncharacterized protein XPO5
IPI00027107.5	1.45,1.51,	0.03291	0.16003	1.48	2.74473	0.5656	TUFM Tu translation elongation factor, mitochondrial precursor
IPI00008708.5	1.51,1.45,	0.03291	0.16003	1.48	2.74473	0.5656	RSL1D1 Ribosomal L1 domain-containing protein 1
IPI00640703.3	1.51,1.45,	0.03291	0.16003	1.48	2.74473	0.5656	XPO5 Exportin-5
IPI00940237.1	1.43,1.38,	0.0333	0.16054	1.4	2.90309	0.48543	DDX39 ATP-dependent RNA helicase DDX39
IPI00644431.2	1.43,1.38,	0.0333	0.16054	1.4	2.90309	0.48543	DDX39 cDNA FLJ55484, highly similar to ATP-dependent RNA helicase DDX39
IPI00301263.2	2.22,2.05,	0.03344	0.16054	2.14	1.84013	1.09761	CAD CAD protein
IPI00893035.1	2.22,2.05,	0.03344	0.16054	2.14	1.84013	1.09761	CAD Putative uncharacterized protein CAD
IPI00031554.1	1.27,1.24,	0.03348	0.16054	1.26	3.34679	0.33342	DDX50 ATP-dependent RNA helicase DDX50
IPI00032158.3	1.35,1.31,	0.03355	0.16054	1.33	3.09691	0.41143	NAA15 Isoform 2 of NMDA receptor-regulated protein 1
IPI00012535.1	1.31,1.35,	0.03355	0.16054	1.33	3.09691	0.41143	DNAJA1 DnaJ homolog subfamily A member 1
IPI00386189.2	1.35,1.31,	0.03355	0.16054	1.33	3.09691	0.41143	NAA15 Isoform 1 of NMDA receptor-regulated protein 1
IPI00294486.1	1.44,1.50,	0.03371	0.16054	1.47	2.74473	0.55582	DUSP9 Dual specificity protein phosphatase 9
IPI00418471.6	0.66,0.63,	0.03372	0.16054	0.64	3.34679	-0.64386	VIM Vimentin
IPI00220327.4	5.82,7.09,	0.03375	0.16054	6.46	0.09342	2.69153	KRT1 Keratin, type II cytoskeletal 1
IPI00024279.4	1.57,1.50,	0.03387	0.16054	1.54	2.61083	0.62293	HEATR1 HEAT repeat-containing protein 1
IPI00641437.1	1.57,1.50,	0.03387	0.16054	1.54	2.61083	0.62293	HEATR1 HEAT repeat containing 1
IPI00000816.1	0.80,0.78,	0.03414	0.16054	0.79	3.69897	-0.34008	YWHAE 14-3-3 protein epsilon
IPI00006980.1	0.67,0.64,	0.03441	0.16054	0.66	3.34679	-0.59946	C14orf166 UPF0568 protein C14orf166
IPI00792100.1	0.67,0.64,	0.03441	0.16054	0.66	3.34679	-0.59946	C14orf166 CLE
IPI00006606.1	0.67,0.64,	0.03441	0.16054	0.66	3.34679	-0.59946	MRPS26 28S ribosomal protein S26, mitochondrial
IPI00419880.6	1.18,1.16,	0.03463	0.16054	1.17	3.69897	0.22651	RPS3A 40S ribosomal protein S3a
IPI00472119.2	1.18,1.16,	0.03463	0.16054	1.17	3.69897	0.22651	- 30 kDa protein
IPI00009904.1	0.38,0.42,	0.03469	0.16054	0.4	3.09691	-1.32193	PDIA4 Protein disulfide-isomerase A4
IPI00443909.1	0.44,0.40,	0.03489	0.16054	0.42	3.09691	-1.25154	CNPY2 Isoform 1 of Protein canopy homolog 2
IPI00152453.1	2.18,2.01,	0.03495	0.16054	2.09	1.84013	1.0635	MC1R;TUBB3 Tubulin, beta, 4
IPI00013683.2	2.18,2.01,	0.03495	0.16054	2.09	1.84013	1.0635	TUBB3 Tubulin beta-3 chain
IPI00795671.1	1.23,1.26,	0.03498	0.16054	1.24	3.34679	0.31034	RANP1;RAN RAN, member RAS oncogene family, isoform CRA_c
IPI00643041.3	1.23,1.26,	0.03498	0.16054	1.24	3.34679	0.31034	RANP1;RAN GTP-binding nuclear protein Ran
IPI00219445.1	0.65,0.68,	0.03515	0.16054	0.66	3.34679	-0.59946	PSME3 Isoform 2 of Proteasome activator complex subunit 3
IPI00555572.1	0.68,0.65,	0.03515	0.16054	0.66	3.34679	-0.59946	API5 Isoform 1 of Apoptosis inhibitor 5
IPI00030243.1	0.65,0.68,	0.03515	0.16054	0.66	3.34679	-0.59946	PSME3 Isoform 1 of Proteasome activator complex subunit 3
IPI00554742.3	0.68,0.65,	0.03515	0.16054	0.66	3.34679	-0.59946	API5 Isoform 2 of Apoptosis inhibitor 5
IPI00855856.2	0.68,0.65,	0.03515	0.16054	0.66	3.34679	-0.59946	API5 apoptosis inhibitor 5 isoform a
IPI00328230.2	0.90,0.91,	0.03519	0.16054	0.9	4.30103	-0.152	SPTBN1 Isoform Short of Spectrin beta chain, brain 1
IPI00333015.7	0.90,0.91,	0.03519	0.16054	0.9	4.30103	-0.152	SPTBN1 Isoform 2 of Spectrin beta chain, brain 1
IPI00005614.6	0.90,0.91,	0.03519	0.16054	0.9	4.30103	-0.152	SPTBN1 Isoform Long of Spectrin beta chain, brain 1
IPI00168112.2	1.41,1.36,	0.03527	0.16054	1.38	2.90309	0.46467	PDDC1 Isoform 1 of Parkinson disease 7 domain-containing protein 1
IPI00719079.1	1.41,1.36,	0.03527	0.16054	1.38	2.90309	0.46467	PDDC1;LOC100294349 Isoform 2 of Parkinson disease 7 domain-containing protein 1
IPI00939672.1	1.36,1.41,	0.03527	0.16054	1.38	2.90309	0.46467	LARS cDNA FLJ58533, highly similar to Leucyl-tRNA synthetase, cytoplasmic
IPI00022275.6	0.47,0.43,	0.03538	0.16054	0.45	3.09691	-1.152	SACM1L Phosphatidylinositide phosphatase SAC1
IPI00924492.1	0.47,0.43,	0.03538	0.16054	0.45	3.09691	-1.152	SACM1L cDNA FLJ44470 fis, clone UTERU2026203, highly similar to Homo sapiens SAC1 suppressor of actin mutations 1-like (SACM1L), mRNA
IPI00218693.8	1.55,1.48,	0.0354	0.16054	1.52	2.61083	0.60407	APRT Adenine phosphoribosyltransferase
IPI00794221.1	0.81,0.79,	0.03561	0.16054	0.8	3.69897	-0.32193	DBN1 Putative uncharacterized protein DBN1
IPI00295624.5	0.81,0.79,	0.03561	0.16054	0.8	3.69897	-0.32193	DBN1 Isoform 2 of Drebrin
IPI00003406.4	0.81,0.79,	0.03561	0.16054	0.8	3.69897	-0.32193	DBN1 Isoform 1 of Drebrin
IPI00220487.4	0.45,0.49,	0.03582	0.16054	0.47	3.09691	-1.08927	ATP5H Isoform 1 of ATP synthase subunit d, mitochondrial
IPI00021266.1	3.46,3.03,	0.03591	0.16054	3.24	1.03409	1.69599	RPL23A 60S ribosomal protein L23a
IPI00007940.6	0.66,0.69,	0.03594	0.16054	0.68	3.34679	-0.55639	ERLIN1 ER lipid raft associated 1
IPI00879747.1	0.66,0.69,	0.03594	0.16054	0.68	3.34679	-0.55639	ERLIN1 ER lipid raft associated 1
IPI00477729.2	0.69,0.66,	0.03594	0.16054	0.68	3.34679	-0.55639	ACOX1 Isoform 2 of Peroxisomal acyl-coenzyme A oxidase 1
IPI00296907.4	0.69,0.66,	0.03594	0.16054	0.68	3.34679	-0.55639	ACOX1 Isoform 1 of Peroxisomal acyl-coenzyme A oxidase 1
IPI00936931.1	0.66,0.69,	0.03594	0.16054	0.68	3.34679	-0.55639	ERLIN1 Erlin-1
IPI00844578.1	1.97,1.83,	0.03656	0.16191	1.9	2.00877	0.926	DHX9 ATP-dependent RNA helicase A
IPI00008599.3	0.48,0.52,	0.03667	0.16191	0.5	3.09691	-1	EBP 3-beta-hydroxysteroid-Delta(8),Delta(7)-isomerase
IPI00879771.1	0.52,0.48,	0.03667	0.16191	0.5	3.09691	-1	SYNGR1 Putative uncharacterized protein SYNGR1
IPI00178631.2	0.52,0.48,	0.03667	0.16191	0.5	3.09691	-1	SYNGR1 Isoform 1B of Synaptogyrin-1
IPI00303954.3	0.52,0.48,	0.03667	0.16191	0.5	3.09691	-1	CYB5B cytochrome b5 outer mitochondrial membrane precursor
IPI00013940.4	0.52,0.48,	0.03667	0.16191	0.5	3.09691	-1	SYNGR1 Isoform 1A of Synaptogyrin-1
IPI00642816.2	0.70,0.67,	0.03679	0.16191	0.68	3.34679	-0.55639	SRP9;SRP9L1 Signal recognition particle 9 kDa protein
IPI00946334.1	0.70,0.67,	0.03679	0.16191	0.68	3.34679	-0.55639	NDUFS2 NADH dehydrogenase (ubiquinone) Fe-S protein 2 isoform 2 precursor
IPI00025239.2	0.70,0.67,	0.03679	0.16191	0.68	3.34679	-0.55639	NDUFS2 NADH dehydrogenase [ubiquinone] iron-sulfur protein 2, mitochondrial
IPI00021828.1	0.54,0.50,	0.03738	0.16354	0.52	3.09691	-0.94342	CSTB Cystatin-B
IPI00290142.5	1.89,2.05,	0.03815	0.16354	1.97	1.89279	0.9782	CTPS CTP synthase 1
IPI00026087.1	0.52,0.56,	0.03819	0.16354	0.54	3.09691	-0.88897	BANF1 Barrier-to-autointegration factor
IPI00941172.1	0.52,0.56,	0.03819	0.16354	0.54	3.09691	-0.88897	SEC61A1 Isoform 1 of Protein transport protein Sec61 subunit alpha isoform 1
IPI00186338.1	0.52,0.56,	0.03819	0.16354	0.54	3.09691	-0.88897	LOC645870 similar to barrier to autointegration factor 1
IPI00218466.7	0.52,0.56,	0.03819	0.16354	0.54	3.09691	-0.88897	SEC61A1 cDNA FLJ59739, highly similar to Protein transport protein Sec61 subunit alpha isoform 1
IPI00031370.3	2.21,2.02,	0.03821	0.16354	2.12	1.74352	1.08406	TUBB2B Tubulin beta-2B chain
IPI00027270.1	2.71,2.42,	0.03827	0.16354	2.56	1.37623	1.35614	RPL26 60S ribosomal protein L26
IPI00927647.1	0.72,0.69,	0.03868	0.16354	0.7	3.34679	-0.51457	POR cDNA, FLJ92914, highly similar to Homo sapiens P450 (cytochrome) oxidoreductase (POR), mRNA
IPI00792395.2	0.72,0.69,	0.03868	0.16354	0.7	3.34679	-0.51457	POR Putative uncharacterized protein DKFZp686G04235
IPI00470467.5	0.72,0.69,	0.03868	0.16354	0.7	3.34679	-0.51457	POR NADPH--cytochrome P450 reductase
IPI00903331.2	0.72,0.69,	0.03868	0.16354	0.7	3.34679	-0.51457	POR 72 kDa protein
IPI00945749.1	0.72,0.69,	0.03868	0.16354	0.7	3.34679	-0.51457	POR cytochrome P450 reductase
IPI00215918.3	0.83,0.81,	0.03906	0.16354	0.82	3.69897	-0.2863	ARF4 ADP-ribosylation factor 4
IPI00790958.1	0.83,0.81,	0.03906	0.16354	0.82	3.69897	-0.2863	FAM158A Putative uncharacterized protein FAM158A
IPI00294481.2	0.83,0.81,	0.03906	0.16354	0.82	3.69897	-0.2863	FAM158A UPF0172 protein FAM158A
IPI00411680.10	0.81,0.83,	0.03906	0.16354	0.82	3.69897	-0.2863	PCMT1 Isoform 1 of Protein-L-isoaspartate(D-aspartate) O-methyltransferase
IPI00792330.2	0.83,0.81,	0.03906	0.16354	0.82	3.69897	-0.2863	ARF4 Putative uncharacterized protein ARF4
IPI00411426.3	0.91,0.92,	0.03911	0.16354	0.92	4.30103	-0.12029	VPS26A Vacuolar protein sorting-associated protein 26A
IPI00927669.1	0.91,0.92,	0.03911	0.16354	0.92	4.30103	-0.12029	CPSF7 Putative uncharacterized protein CPSF7
IPI00915356.1	0.91,0.92,	0.03911	0.16354	0.92	4.30103	-0.12029	CPSF7 pre-mRNA cleavage factor I, 59 kDa subunit isoform 1
IPI00719106.1	0.91,0.92,	0.03911	0.16354	0.92	4.30103	-0.12029	CPSF7 Isoform 2 of Cleavage and polyadenylation specificity factor subunit 7
IPI00550821.2	0.91,0.92,	0.03911	0.16354	0.92	4.30103	-0.12029	CPSF7 Isoform 1 of Cleavage and polyadenylation specificity factor subunit 7
IPI00872879.1	0.54,0.58,	0.03914	0.16354	0.56	3.09691	-0.8365	COX7A2 Putative uncharacterized protein COX7A2
IPI00797864.2	0.58,0.54,	0.03914	0.16354	0.56	3.09691	-0.8365	TMED2 cDNA FLJ52153, highly similar to Transmembrane emp24 domain-containing protein 2
IPI00025717.1	0.54,0.58,	0.03914	0.16354	0.56	3.09691	-0.8365	MTX2 Metaxin-2
IPI00477773.2	0.54,0.58,	0.03914	0.16354	0.56	3.09691	-0.8365	MTX2 Metaxin 2
IPI00026570.2	0.54,0.58,	0.03914	0.16354	0.56	3.09691	-0.8365	COX7A2 cytochrome c oxidase subunit VIIa polypeptide 2 (liver) precursor
IPI00016608.1	0.58,0.54,	0.03914	0.16354	0.56	3.09691	-0.8365	TMED2 Transmembrane emp24 domain-containing protein 2
IPI00925213.1	0.54,0.58,	0.03914	0.16354	0.56	3.09691	-0.8365	MTX2 Putative uncharacterized protein MTX2
IPI00903204.1	3.60,3.10,	0.03941	0.16354	3.35	0.90309	1.74416	RPS24 15 kDa protein
IPI00029750.1	3.60,3.10,	0.03941	0.16354	3.35	0.90309	1.74416	RPS24 Isoform 1 of 40S ribosomal protein S24
IPI00915363.1	3.60,3.10,	0.03941	0.16354	3.35	0.90309	1.74416	RPS24 ribosomal protein S24 isoform d
IPI00942970.1	3.60,3.10,	0.03941	0.16354	3.35	0.90309	1.74416	RPS24 16 kDa protein
IPI00943336.1	3.60,3.10,	0.03941	0.16354	3.35	0.90309	1.74416	RPS24 ribosomal protein S24 isoform f
IPI00915463.1	3.60,3.10,	0.03941	0.16354	3.35	0.90309	1.74416	RPS24 ribosomal protein S24 isoform e
IPI00847986.1	3.60,3.10,	0.03941	0.16354	3.35	0.90309	1.74416	RPS24 Isoform 2 of 40S ribosomal protein S24
IPI00013475.1	2.22,2.02,	0.04	0.16412	2.12	1.69897	1.08406	TUBB2A Tubulin beta-2A chain
IPI00008438.1	0.60,0.56,	0.04022	0.16412	0.58	3.09691	-0.78588	RPS10 40S ribosomal protein S10
IPI00759723.1	1.20,1.23,	0.04032	0.16412	1.21	3.34679	0.27501	RARS Isoform Monomeric of Arginyl-tRNA synthetase, cytoplasmic
IPI00004860.2	1.20,1.23,	0.04032	0.16412	1.21	3.34679	0.27501	RARS Isoform Complexed of Arginyl-tRNA synthetase, cytoplasmic
IPI00169325.1	2.36,2.13,	0.04037	0.16412	2.24	1.57757	1.1635	WDR36 WD repeat-containing protein 36
IPI00644087.1	0.61,0.57,	0.04082	0.16412	0.59	3.09691	-0.76121	LMNA Progerin
IPI00216953.1	0.61,0.57,	0.04082	0.16412	0.59	3.09691	-0.76121	LMNA Isoform ADelta10 of Lamin-A/C
IPI00021405.3	0.61,0.57,	0.04082	0.16412	0.59	3.09691	-0.76121	LMNA Isoform A of Lamin-A/C
IPI00216952.1	0.61,0.57,	0.04082	0.16412	0.59	3.09691	-0.76121	LMNA Isoform C of Lamin-A/C
IPI00219330.2	0.74,0.71,	0.04088	0.16412	0.72	3.34679	-0.47393	ILF3 Isoform 5 of Interleukin enhancer-binding factor 3
IPI00556173.1	0.74,0.71,	0.04088	0.16412	0.72	3.34679	-0.47393	ILF3 Isoform 6 of Interleukin enhancer-binding factor 3
IPI00018398.4	0.71,0.74,	0.04088	0.16412	0.72	3.34679	-0.47393	PSMC3 26S protease regulatory subunit 6A
IPI00298789.2	0.74,0.71,	0.04088	0.16412	0.72	3.34679	-0.47393	ILF3 Isoform 2 of Interleukin enhancer-binding factor 3
IPI00298788.4	0.74,0.71,	0.04088	0.16412	0.72	3.34679	-0.47393	ILF3 Isoform 1 of Interleukin enhancer-binding factor 3
IPI00030820.2	0.71,0.74,	0.04088	0.16412	0.72	3.34679	-0.47393	MRPL47 Isoform 1 of 39S ribosomal protein L47, mitochondrial
IPI00414335.2	0.74,0.71,	0.04088	0.16412	0.72	3.34679	-0.47393	ILF3 Isoform 3 of Interleukin enhancer-binding factor 3
IPI00418313.3	0.74,0.71,	0.04088	0.16412	0.72	3.34679	-0.47393	ILF3 interleukin enhancer binding factor 3 isoform d
IPI00794978.1	0.71,0.74,	0.04088	0.16412	0.72	3.34679	-0.47393	MRPL47 Isoform 2 of 39S ribosomal protein L47, mitochondrial
IPI00553164.4	0.72,0.75,	0.04211	0.16412	0.74	3.34679	-0.4344	RPSA;RPSAP15 40S ribosomal protein SA
IPI00927101.1	0.72,0.75,	0.04211	0.16412	0.74	3.34679	-0.4344	RPSA;RPSAP15 Putative uncharacterized protein RPSA
IPI00220573.4	0.72,0.75,	0.04211	0.16412	0.74	3.34679	-0.4344	MYL12A Myosin regulatory light chain 12A
IPI00413108.4	0.72,0.75,	0.04211	0.16412	0.74	3.34679	-0.4344	RPSA;RPSAP15 33 kDa protein
IPI00604523.1	0.72,0.75,	0.04211	0.16412	0.74	3.34679	-0.4344	MYL12A Myosin regulatory light chain MRCL3 variant
IPI00033494.3	0.72,0.75,	0.04211	0.16412	0.74	3.34679	-0.4344	MYL12B Myosin regulatory light chain 12B
IPI00293331.3	2.22,2.01,	0.04224	0.16412	2.12	1.65659	1.08406	POP1 Ribonucleases P/MRP protein subunit POP1
IPI00402182.2	1.22,1.19,	0.04245	0.16412	1.2	3.34679	0.26303	SYNCRIP Isoform 2 of Heterogeneous nuclear ribonucleoprotein Q
IPI00302927.6	1.22,1.19,	0.04245	0.16412	1.2	3.34679	0.26303	ILK-2;CCT4 T-complex protein 1 subunit delta
IPI00018140.3	1.22,1.19,	0.04245	0.16412	1.2	3.34679	0.26303	SYNCRIP Isoform 1 of Heterogeneous nuclear ribonucleoprotein Q
IPI00930205.1	1.22,1.19,	0.04245	0.16412	1.2	3.34679	0.26303	SYNCRIP synaptotagmin binding, cytoplasmic RNA interacting protein isoform 5
IPI00955935.1	1.22,1.19,	0.04245	0.16412	1.2	3.34679	0.26303	SYNCRIP SYNCRIP protein (Fragment)
IPI00402184.4	1.22,1.19,	0.04245	0.16412	1.2	3.34679	0.26303	SYNCRIP Isoform 4 of Heterogeneous nuclear ribonucleoprotein Q
IPI00382470.3	1.22,1.19,	0.04245	0.16412	1.2	3.34679	0.26303	HSP90AA1 Isoform 2 of Heat shock protein HSP 90-alpha
IPI00921414.1	1.22,1.19,	0.04245	0.16412	1.2	3.34679	0.26303	- Chaperonin Cpn60/TCP-1 family protein
IPI00784295.2	1.22,1.19,	0.04245	0.16412	1.2	3.34679	0.26303	HSP90AA1 Isoform 1 of Heat shock protein HSP 90-alpha
IPI00402183.2	1.22,1.19,	0.04245	0.16412	1.2	3.34679	0.26303	SYNCRIP Isoform 3 of Heterogeneous nuclear ribonucleoprotein Q
IPI00221092.8	1.35,1.30,	0.04265	0.16412	1.33	2.90309	0.41143	RPS16 40S ribosomal protein S16
IPI00743293.2	0.42,0.37,	0.04328	0.16412	0.4	2.90309	-1.32193	RTN3 Isoform 1 of Reticulon-3
IPI00306748.1	0.42,0.37,	0.04328	0.16412	0.4	2.90309	-1.32193	ABCB7 Isoform 1 of ATP-binding cassette sub-family B member 7, mitochondrial
IPI00556553.1	0.42,0.37,	0.04328	0.16412	0.4	2.90309	-1.32193	ABCB7 Isoform 2 of ATP-binding cassette sub-family B member 7, mitochondrial
IPI00412154.4	0.42,0.37,	0.04328	0.16412	0.4	2.90309	-1.32193	RTN3 Isoform 4 of Reticulon-3
IPI00398795.4	0.42,0.37,	0.04328	0.16412	0.4	2.90309	-1.32193	RTN3 Isoform 2 of Reticulon-3
IPI00028946.2	0.42,0.37,	0.04328	0.16412	0.4	2.90309	-1.32193	RTN3 Isoform 3 of Reticulon-3
IPI00215884.4	9.02,6.81,	0.04338	0.16412	7.91	-0.38775	2.98368	SFRS1 Isoform ASF-1 of Splicing factor, arginine/serine-rich 1
IPI00021263.3	0.85,0.83,	0.04339	0.16412	0.84	3.69897	-0.25154	YWHAZ 14-3-3 protein zeta/delta
IPI00944548.1	0.83,0.85,	0.04339	0.16412	0.84	3.69897	-0.25154	PPP2R2B Isoform 4 of Serine/threonine-protein phosphatase 2A 55 kDa regulatory subunit B beta isoform
IPI00184845.3	0.83,0.85,	0.04339	0.16412	0.84	3.69897	-0.25154	PPP2R2D Uncharacterized hematopoietic stem/progenitor cells protein MDS026
IPI00419585.9	0.83,0.85,	0.04339	0.16412	0.84	3.69897	-0.25154	PPIA Peptidyl-prolyl cis-trans isomerase A
IPI00376974.1	0.83,0.85,	0.04339	0.16412	0.84	3.69897	-0.25154	PPP2R2B beta isoform of regulatory subunit B55, protein phosphatase 2 isoform d
IPI00944557.1	0.83,0.85,	0.04339	0.16412	0.84	3.69897	-0.25154	PPP2R2B Isoform 3 of Serine/threonine-protein phosphatase 2A 55 kDa regulatory subunit B beta isoform
IPI00442821.1	0.83,0.85,	0.04339	0.16412	0.84	3.69897	-0.25154	PPP2R2A CDNA FLJ26613 fis, clone MPB05565, highly similar to Serine/threonine protein phosphatase 2A, 55 kDa regulatory subunit B, alpha isoform
IPI00470920.1	0.83,0.85,	0.04339	0.16412	0.84	3.69897	-0.25154	PPP2R2D Serine/threonine-protein phosphatase 2A 55 kDa regulatory subunit B delta isoform
IPI00376973.2	0.83,0.85,	0.04339	0.16412	0.84	3.69897	-0.25154	PPP2R2B Isoform 5 of Serine/threonine-protein phosphatase 2A 55 kDa regulatory subunit B beta isoform
IPI00221298.1	0.85,0.83,	0.04339	0.16412	0.84	3.69897	-0.25154	NDUFV1 Isoform 2 of NADH dehydrogenase [ubiquinone] flavoprotein 1, mitochondrial
IPI00216319.3	0.85,0.83,	0.04339	0.16412	0.84	3.69897	-0.25154	YWHAH 14-3-3 protein eta
IPI00798041.5	0.83,0.85,	0.04339	0.16412	0.84	3.69897	-0.25154	PPP2R2A cDNA FLJ58665, highly similar to Serine/threonine-protein phosphatase 2A 55 kDa regulatory subunit B alpha isoform
IPI00306723.3	0.85,0.83,	0.04339	0.16412	0.84	3.69897	-0.25154	CEBPZ CCAAT/enhancer-binding protein zeta
IPI00376972.2	0.83,0.85,	0.04339	0.16412	0.84	3.69897	-0.25154	PPP2R2B Isoform 2 of Serine/threonine-protein phosphatase 2A 55 kDa regulatory subunit B beta isoform
IPI00472385.6	0.83,0.85,	0.04339	0.16412	0.84	3.69897	-0.25154	PPP2R2D Putative uncharacterized protein PPP2R2D
IPI00332511.5	0.83,0.85,	0.04339	0.16412	0.84	3.69897	-0.25154	PPP2R2A Serine/threonine-protein phosphatase 2A 55 kDa regulatory subunit B alpha isoform
IPI00028520.2	0.85,0.83,	0.04339	0.16412	0.84	3.69897	-0.25154	NDUFV1 Isoform 1 of NADH dehydrogenase [ubiquinone] flavoprotein 1, mitochondrial
IPI00020850.5	0.83,0.85,	0.04339	0.16412	0.84	3.69897	-0.25154	PPP2R2B Isoform 1 of Serine/threonine-protein phosphatase 2A 55 kDa regulatory subunit B beta isoform
IPI00472939.3	0.44,0.39,	0.0435	0.16412	0.42	2.90309	-1.25154	SPCS2 Signal peptidase complex subunit 2
IPI00009104.7	1.28,1.24,	0.04368	0.16412	1.26	3.09691	0.33342	RUVBL2 RuvB-like 2
IPI00023344.2	1.66,1.79,	0.04401	0.16412	1.72	2.07314	0.78241	SYMPK Isoform 1 of Symplekin
IPI00478208.2	1.79,1.66,	0.04401	0.16412	1.72	2.07314	0.78241	- 21 kDa protein
IPI00413324.6	1.79,1.66,	0.04401	0.16412	1.72	2.07314	0.78241	RPL17 60S ribosomal protein L17
IPI00465365.4	0.92,0.93,	0.04406	0.16412	0.92	4.30103	-0.12029	HNRNPA1 Isoform A1-A of Heterogeneous nuclear ribonucleoprotein A1
IPI00879518.1	0.92,0.93,	0.04406	0.16412	0.92	4.30103	-0.12029	- Putative uncharacterized protein ENSP00000383298
IPI00215965.3	0.92,0.93,	0.04406	0.16412	0.92	4.30103	-0.12029	HNRNPA1 Isoform A1-B of Heterogeneous nuclear ribonucleoprotein A1
IPI00644968.1	0.92,0.93,	0.04406	0.16412	0.92	4.30103	-0.12029	HNRPA1L3 Putative heterogeneous nuclear ribonucleoprotein A1-like 3
IPI00797148.1	0.92,0.93,	0.04406	0.16412	0.92	4.30103	-0.12029	HNRNPA1 Isoform 2 of Heterogeneous nuclear ribonucleoprotein A1
IPI00760620.2	0.92,0.93,	0.04406	0.16412	0.92	4.30103	-0.12029	HNRPA1L-2 Similar to Heterogeneous nuclear ribonucleoprotein A1
IPI00021924.1	2.63,2.32,	0.04408	0.16412	2.47	1.31831	1.30451	H1FX Histone H1x
IPI00019502.3	2.18,2.45,	0.0443	0.16412	2.32	1.4383	1.21412	MYH9 Isoform 1 of Myosin-9
IPI00021983.1	0.48,0.43,	0.04431	0.16412	0.45	2.90309	-1.152	NCSTN Isoform 1 of Nicastrin
IPI00375688.1	0.48,0.43,	0.04431	0.16412	0.45	2.90309	-1.152	NCSTN Isoform 2 of Nicastrin
IPI00515093.2	0.48,0.43,	0.04431	0.16412	0.45	2.90309	-1.152	NCSTN cDNA FLJ60331, highly similar to Nicastrin
IPI00514793.3	0.48,0.43,	0.04431	0.16412	0.45	2.90309	-1.152	NCSTN Nicastrin
IPI00007752.1	2.22,2.00,	0.0445	0.16427	2.11	1.61618	1.07724	TUBB2C Tubulin beta-2C chain
IPI00012493.1	1.93,1.77,	0.04477	0.16427	1.85	1.89279	0.88753	RPS20 40S ribosomal protein S20
IPI00794659.1	1.93,1.77,	0.04477	0.16427	1.85	1.89279	0.88753	RPS20 ribosomal protein S20 isoform 1
IPI00100247.3	0.50,0.45,	0.04489	0.16427	0.48	2.90309	-1.05889	TMX4 Thioredoxin-related transmembrane protein 4
IPI00007765.5	0.77,0.74,	0.0449	0.16427	0.76	3.34679	-0.39593	HSPA9 Stress-70 protein, mitochondrial
IPI00006865.3	0.77,0.74,	0.0449	0.16427	0.76	3.34679	-0.39593	SEC22B Vesicle-trafficking protein SEC22b
IPI00032003.1	0.74,0.77,	0.0449	0.16427	0.76	3.34679	-0.39593	EMD Emerin
IPI00012442.1	0.74,0.77,	0.0449	0.16427	0.76	3.34679	-0.39593	G3BP1 Ras GTPase-activating protein-binding protein 1
IPI00003865.1	0.77,0.74,	0.0449	0.16427	0.76	3.34679	-0.39593	HSPA8 Isoform 1 of Heat shock cognate 71 kDa protein
IPI00894104.2	2.25,2.02,	0.04527	0.16481	2.14	1.57757	1.09761	HEATR2 cDNA FLJ39381 fis, clone PERIC2000422, highly similar to HEAT repeat-containing protein 2
IPI00789457.1	1.45,1.38,	0.04534	0.16481	1.42	2.61083	0.50589	KPNA2 Karyopherin alpha 2
IPI00002214.1	1.45,1.38,	0.04534	0.16481	1.42	2.61083	0.50589	KPNA2 Importin subunit alpha-2
IPI00216237.5	1.87,1.72,	0.04549	0.16481	1.8	1.94885	0.848	RPL36 60S ribosomal protein L36
IPI00645452.1	2.20,1.98,	0.0455	0.16481	2.09	1.61618	1.0635	TUBB Tubulin, beta
IPI00012340.1	4.56,3.72,	0.0457	0.16481	4.14	0.45247	2.04963	SFRS9 Splicing factor, arginine/serine-rich 9
IPI00947406.1	1.33,1.28,	0.04577	0.16481	1.31	2.90309	0.38957	C7orf50 Putative uncharacterized protein C7orf50
IPI00031651.1	1.33,1.28,	0.04577	0.16481	1.31	2.90309	0.38957	C7orf50 Uncharacterized protein C7orf50
IPI00955977.1	0.84,0.86,	0.04599	0.16481	0.85	3.69897	-0.23447	PGM1 phosphoglucomutase-1 isoform 3
IPI00012750.3	0.84,0.86,	0.04599	0.16481	0.85	3.69897	-0.23447	RPS25 40S ribosomal protein S25
IPI00219526.6	0.84,0.86,	0.04599	0.16481	0.85	3.69897	-0.23447	PGM1 Isoform 1 of Phosphoglucomutase-1
IPI00903251.2	0.84,0.86,	0.04599	0.16481	0.85	3.69897	-0.23447	- 14 kDa protein
IPI00217872.3	0.84,0.86,	0.04599	0.16481	0.85	3.69897	-0.23447	PGM1 Isoform 2 of Phosphoglucomutase-1
IPI00009680.3	0.86,0.84,	0.04599	0.16481	0.85	3.69897	-0.23447	MRPL44 39S ribosomal protein L44, mitochondrial
IPI00184284.6	1.12,1.14,	0.04603	0.16481	1.13	3.69897	0.17632	VPS29 Isoform 2 of Vacuolar protein sorting-associated protein 29
IPI00798102.1	1.12,1.14,	0.04603	0.16481	1.13	3.69897	0.17632	VPS29 26 kDa protein
IPI00012074.3	1.81,1.67,	0.04625	0.16538	1.74	2.00877	0.79909	HNRNPR Isoform 1 of Heterogeneous nuclear ribonucleoprotein R
IPI00025091.3	1.90,1.74,	0.04675	0.16695	1.82	1.89279	0.86394	RPS11 40S ribosomal protein S11
IPI00014149.3	0.57,0.52,	0.04797	0.17082	0.54	2.90309	-0.88897	TTC35 Tetratricopeptide repeat protein 35
IPI00021370.1	0.76,0.79,	0.04822	0.17082	0.78	3.34679	-0.35845	UBE2K Isoform 1 of Ubiquitin-conjugating enzyme E2 K
IPI00910176.1	0.76,0.79,	0.04822	0.17082	0.78	3.34679	-0.35845	UBE2K cDNA FLJ57995, moderately similar to Ubiquitin-conjugating enzyme E2-25 kDa
IPI00910621.2	0.70,0.66,	0.04842	0.17082	0.68	3.09691	-0.55639	PTDSS1 cDNA FLJ57481, highly similar to Phosphatidylserine synthase 1
IPI00021338.2	0.70,0.66,	0.04842	0.17082	0.68	3.09691	-0.55639	DLAT Dihydrolipoyllysine-residue acetyltransferase component of pyruvate dehydrogenase complex, mitochondrial
IPI00794618.1	0.70,0.66,	0.04842	0.17082	0.68	3.09691	-0.55639	PTDSS1 PTDSS1 protein
IPI00010746.1	0.70,0.66,	0.04842	0.17082	0.68	3.09691	-0.55639	PTDSS1 Phosphatidylserine synthase 1
IPI00395694.1	1.48,1.40,	0.04847	0.17082	1.44	2.49485	0.52607	TNPO3 Isoform 2 of Transportin-3
IPI00455127.2	1.48,1.40,	0.04847	0.17082	1.44	2.49485	0.52607	TNPO3 Isoform 3 of Transportin-3
IPI00946283.1	1.48,1.40,	0.04847	0.17082	1.44	2.49485	0.52607	TNPO3 cDNA FLJ10401 fis, clone NT2RM4000421, highly similar to Transportin-3
IPI00221093.7	0.87,0.85,	0.04896	0.1721	0.86	3.69897	-0.21759	RPS17 40S ribosomal protein S17
IPI00105598.3	0.87,0.85,	0.04896	0.1721	0.86	3.69897	-0.21759	PSMD11 Proteasome 26S non-ATPase subunit 11 variant (Fragment)
IPI00152981.1	0.59,0.54,	0.04919	0.17234	0.56	2.90309	-0.8365	ACAD9 Acyl-CoA dehydrogenase family member 9, mitochondrial
IPI00790834.1	0.59,0.54,	0.04919	0.17234	0.56	2.90309	-0.8365	ACAD9 cDNA FLJ53144, highly similar to Acyl-CoA dehydrogenase family member 9, mitochondrial
IPI00554737.3	1.31,1.26,	0.04934	0.17234	1.29	2.90309	0.36737	PPP2R1A Serine/threonine-protein phosphatase 2A 65 kDa regulatory subunit A alpha isoform
IPI00640817.1	1.35,1.42,	0.04935	0.17234	1.38	2.61083	0.46467	AK1 Adenylate kinase 1
IPI00018342.5	1.35,1.42,	0.04935	0.17234	1.38	2.61083	0.46467	AK1 Adenylate kinase isoenzyme 1
IPI00022774.3	0.67,0.71,	0.04959	0.17273	0.69	3.09691	-0.53533	VCP Transitional endoplasmic reticulum ATPase
IPI00025512.2	0.71,0.67,	0.04959	0.17273	0.69	3.09691	-0.53533	HSPB1 Heat shock protein beta-1
IPI00908449.1	0.80,0.77,	0.05012	0.17412	0.78	3.34679	-0.35845	SF3A3 cDNA FLJ58737, highly similar to Splicing factor 3A subunit 3
IPI00029764.1	0.80,0.77,	0.05012	0.17412	0.78	3.34679	-0.35845	SF3A3 Splicing factor 3A subunit 3
IPI00477971.4	1.62,1.76,	0.05026	0.17439	1.69	2.00877	0.75702	TBL3 Transducin beta-like protein 3
IPI00878536.1	0.94,0.93,	0.05054	0.17513	0.94	4.30103	-0.08927	PES1 Putative uncharacterized protein PES1
IPI00012772.8	4.44,3.56,	0.05084	0.17527	4	0.41206	2	RPL8 60S ribosomal protein L8
IPI00789041.2	0.68,0.72,	0.05084	0.17527	0.7	3.09691	-0.51457	PNN Isoform 1 of Pinin
IPI00019912.3	0.68,0.72,	0.05084	0.17527	0.7	3.09691	-0.51457	HSD17B4 Peroxisomal multifunctional enzyme type 2
IPI00002649.2	0.68,0.72,	0.05084	0.17527	0.7	3.09691	-0.51457	PNN Isoform 2 of Pinin
IPI00305304.3	0.62,0.57,	0.05135	0.17567	0.6	2.90309	-0.73697	LASS2 LAG1 longevity assurance homolog 2
IPI00642091.1	0.62,0.57,	0.05135	0.17567	0.6	2.90309	-0.73697	LASS2 LAG1 homolog, ceramide synthase 2
IPI00641012.1	0.62,0.57,	0.05135	0.17567	0.6	2.90309	-0.73697	LASS2 LAG1 homolog, ceramide synthase 2
IPI00017448.1	0.62,0.57,	0.05135	0.17567	0.6	2.90309	-0.73697	RPS21;LOC100291837 40S ribosomal protein S21
IPI00641435.1	0.62,0.57,	0.05135	0.17567	0.6	2.90309	-0.73697	LASS2 LAG1 homolog, ceramide synthase 2
IPI00642378.3	0.62,0.57,	0.05135	0.17567	0.6	2.90309	-0.73697	LASS2 LAG1 homolog, ceramide synthase 2
IPI00295098.3	0.58,0.63,	0.05217	0.17668	0.6	2.90309	-0.73697	SRPRB Signal recognition particle receptor subunit beta
IPI00006579.1	0.63,0.58,	0.05217	0.17668	0.6	2.90309	-0.73697	COX4I1 Cytochrome c oxidase subunit 4 isoform 1, mitochondrial
IPI00022648.2	0.78,0.81,	0.05221	0.17668	0.8	3.34679	-0.32193	EIF5 Eukaryotic translation initiation factor 5
IPI00952607.1	1.24,1.20,	0.05241	0.17668	1.22	3.09691	0.28688	CCT7 chaperonin containing TCP1, subunit 7 isoform d
IPI00018783.1	1.40,1.33,	0.05241	0.17668	1.36	2.61083	0.44361	ITPA Inosine triphosphate pyrophosphatase
IPI00018465.1	1.24,1.20,	0.05241	0.17668	1.22	3.09691	0.28688	CCT7 T-complex protein 1 subunit eta
IPI00014232.1	0.42,0.48,	0.05296	0.17668	0.45	2.74473	-1.152	ARL6IP1 ADP-ribosylation factor-like protein 6-interacting protein 1
IPI00794402.1	0.59,0.64,	0.05305	0.17668	0.62	2.90309	-0.68966	ARHGDIA 28 kDa protein
IPI00220687.1	0.59,0.64,	0.05305	0.17668	0.62	2.90309	-0.68966	HM13 Isoform 2 of Minor histocompatibility antigen H13
IPI00152441.3	0.59,0.64,	0.05305	0.17668	0.62	2.90309	-0.68966	HM13 Isoform 1 of Minor histocompatibility antigen H13
IPI00329296.1	0.59,0.64,	0.05305	0.17668	0.62	2.90309	-0.68966	HM13 Isoform 4 of Minor histocompatibility antigen H13
IPI00796541.1	0.59,0.64,	0.05305	0.17668	0.62	2.90309	-0.68966	ARHGDIA 26 kDa protein
IPI00003815.3	0.59,0.64,	0.05305	0.17668	0.62	2.90309	-0.68966	ARHGDIA Rho GDP-dissociation inhibitor 1
IPI00793767.1	0.59,0.64,	0.05305	0.17668	0.62	2.90309	-0.68966	ARHGDIA 22 kDa protein
IPI00552772.2	0.59,0.64,	0.05305	0.17668	0.62	2.90309	-0.68966	HM13 Isoform 5 of Minor histocompatibility antigen H13
IPI00016610.2	1.28,1.34,	0.05392	0.17668	1.31	2.74473	0.38957	PCBP1 Poly(rC)-binding protein 1
IPI00007001.1	0.65,0.60,	0.05399	0.17668	0.62	2.90309	-0.68966	MRPL11 39S ribosomal protein L11, mitochondrial
IPI00328840.9	0.45,0.51,	0.05401	0.17668	0.48	2.74473	-1.05889	THOC4 THO complex 4
IPI00641829.5	1.44,1.36,	0.05401	0.17668	1.4	2.49485	0.48543	BAT1 Isoform 2 of Spliceosome RNA helicase BAT1
IPI00848161.1	1.44,1.36,	0.05401	0.17668	1.4	2.49485	0.48543	BAT1 Isoform 1 of Spliceosome RNA helicase BAT1
IPI00221091.9	1.32,1.39,	0.05407	0.17668	1.36	2.61083	0.44361	RPS15A 40S ribosomal protein S15a
IPI00845507.2	2.70,2.31,	0.05413	0.17668	2.5	1.1189	1.32193	RPL21P19;RPL21 Similar to 60S ribosomal protein L21
IPI00247583.5	2.70,2.31,	0.05413	0.17668	2.5	1.1189	1.32193	RPL21P19;RPL21 60S ribosomal protein L21
IPI00294891.5	0.82,0.79,	0.05452	0.17668	0.8	3.34679	-0.32193	NOP2 Putative uncharacterized protein NOP2
IPI00654555.3	0.82,0.79,	0.05452	0.17668	0.8	3.34679	-0.32193	NOP2 NOP2 protein
IPI00789029.1	0.82,0.79,	0.05452	0.17668	0.8	3.34679	-0.32193	NAP1L1 cDNA FLJ30458 fis, clone BRACE2009421, highly similar to NUCLEOSOME ASSEMBLY PROTEIN 1-LIKE 1
IPI00023860.1	0.82,0.79,	0.05452	0.17668	0.8	3.34679	-0.32193	NAP1L1 Nucleosome assembly protein 1-like 1
IPI00872909.1	0.82,0.79,	0.05452	0.17668	0.8	3.34679	-0.32193	NOP2 Isoform 2 of Putative ribosomal RNA methyltransferase NOP2
IPI00797545.2	0.82,0.79,	0.05452	0.17668	0.8	3.34679	-0.32193	NAP1L1 cDNA FLJ60539, highly similar to Nucleosome assembly protein 1-like 1
IPI00016613.2	1.10,1.12,	0.05484	0.17668	1.11	3.69897	0.15056	CSNK2A1 CSNK2A1 protein
IPI00744507.1	1.10,1.12,	0.05484	0.17668	1.11	3.69897	0.15056	CSNK2A1 Casein kinase II subunit alpha
IPI00514501.1	1.71,1.57,	0.05493	0.17668	1.64	2.00877	0.7137	C1orf57 Chromosome 1 open reading frame 57, isoform CRA_a
IPI00031570.1	1.71,1.57,	0.05493	0.17668	1.64	2.00877	0.7137	C1orf57 Nucleoside-triphosphatase C1orf57
IPI00926913.1	0.61,0.66,	0.05499	0.17668	0.64	2.90309	-0.64386	CNOT10 Putative uncharacterized protein CNOT10
IPI00878368.1	0.61,0.66,	0.05499	0.17668	0.64	2.90309	-0.64386	CNOT10 Isoform 2 of CCR4-NOT transcription complex subunit 10
IPI00305383.1	0.61,0.66,	0.05499	0.17668	0.64	2.90309	-0.64386	UQCRC2 Cytochrome b-c1 complex subunit 2, mitochondrial
IPI00790411.2	0.61,0.66,	0.05499	0.17668	0.64	2.90309	-0.64386	CNOT10 cDNA FLJ56488, highly similar to Homo sapiens CCR4-NOT transcription complex, subunit 10 (CNOT10), mRNA
IPI00396314.5	0.61,0.66,	0.05499	0.17668	0.64	2.90309	-0.64386	CNOT10 Isoform 3 of CCR4-NOT transcription complex subunit 10
IPI00794753.3	0.61,0.66,	0.05499	0.17668	0.64	2.90309	-0.64386	CNOT10 Isoform 4 of CCR4-NOT transcription complex subunit 10
IPI00790627.2	1.48,1.39,	0.05523	0.17668	1.44	2.39254	0.52607	PCBP2 poly(rC) binding protein 2 isoform e
IPI00019755.3	0.75,0.71,	0.05523	0.17668	0.73	3.09691	-0.45403	GSTO1 Glutathione S-transferase omega-1
IPI00642936.1	0.75,0.71,	0.05523	0.17668	0.73	3.09691	-0.45403	GSTO1 Glutathione S-transferase omega 1
IPI00796337.1	1.48,1.39,	0.05523	0.17668	1.44	2.39254	0.52607	PCBP2 poly(rC) binding protein 2 isoform a
IPI00012066.2	1.48,1.39,	0.05523	0.17668	1.44	2.39254	0.52607	PCBP2 poly(rC) binding protein 2 isoform b
IPI00216689.2	1.48,1.39,	0.05523	0.17668	1.44	2.39254	0.52607	PCBP2 Poly(rC)-binding protein 2
IPI00553138.4	0.54,0.48,	0.0554	0.17668	0.51	2.74473	-0.97143	VAMP2 Vesicle-associated membrane protein 2
IPI00790248.1	0.54,0.48,	0.0554	0.17668	0.51	2.74473	-0.97143	VAMP2 13 kDa protein
IPI00549343.3	0.54,0.48,	0.0554	0.17668	0.51	2.74473	-0.97143	VAMP3 Vesicle-associated membrane protein 3
IPI00791199.1	0.54,0.48,	0.0554	0.17668	0.51	2.74473	-0.97143	VAMP2 8 kDa protein
IPI00013415.1	1.66,1.53,	0.05556	0.17668	1.6	2.07314	0.67807	RPS7 40S ribosomal protein S7
IPI00376481.6	1.43,1.35,	0.05558	0.17668	1.39	2.49485	0.47508	CENPV Isoform 3 of Centromere protein V
IPI00761082.1	1.43,1.35,	0.05558	0.17668	1.39	2.49485	0.47508	CENPV Isoform 1 of Centromere protein V
IPI00153023.7	0.55,0.49,	0.05594	0.17668	0.52	2.74473	-0.94342	CCDC51 Isoform 1 of Coiled-coil domain-containing protein 51
IPI00395887.4	0.55,0.49,	0.05594	0.17668	0.52	2.74473	-0.94342	TMX1 Thioredoxin-related transmembrane protein 1
IPI00026216.4	0.67,0.62,	0.05606	0.17668	0.64	2.90309	-0.64386	NPEPPS Puromycin-sensitive aminopeptidase
IPI00942520.1	0.89,0.87,	0.05642	0.17668	0.88	3.69897	-0.18442	PRMT1 cDNA FLJ55610, highly similar to Protein arginine N-methyltransferase 1
IPI00018522.4	0.89,0.87,	0.05642	0.17668	0.88	3.69897	-0.18442	PRMT1 HMT1 hnRNP methyltransferase-like 2 isoform 1
IPI00382516.5	0.89,0.87,	0.05642	0.17668	0.88	3.69897	-0.18442	PRMT1 HMT1 hnRNP methyltransferase-like 2 isoform 3
IPI00215734.3	0.89,0.87,	0.05642	0.17668	0.88	3.69897	-0.18442	PRMT1 Isoform 2 of Protein arginine N-methyltransferase 1
IPI00914913.1	0.89,0.87,	0.05642	0.17668	0.88	3.69897	-0.18442	PRMT1 Isoform 3 of Protein arginine N-methyltransferase 1
IPI00217357.2	1.80,2.02,	0.05672	0.17668	1.91	1.61618	0.93357	CCAR1 Isoform 1 of Cell division cycle and apoptosis regulator protein 1
IPI00939119.1	1.80,2.02,	0.05672	0.17668	1.91	1.61618	0.93357	CCAR1 Isoform 2 of Cell division cycle and apoptosis regulator protein 1
IPI00925702.1	5.47,7.64,	0.05683	0.17668	6.56	-0.37189	2.7137	- cDNA FLJ59523, highly similar to Scaffold attachment factor B
IPI00300631.3	5.47,7.64,	0.05683	0.17668	6.56	-0.37189	2.7137	SAFB Scaffold attachment factor B1
IPI00646058.2	5.47,7.64,	0.05683	0.17668	6.56	-0.37189	2.7137	SAFB Scaffold attachment factor B
IPI00942963.1	5.47,7.64,	0.05683	0.17668	6.56	-0.37189	2.7137	- cDNA FLJ54745, highly similar to Scaffold attachment factor B
IPI00943949.1	0.72,0.76,	0.05694	0.17668	0.74	3.09691	-0.4344	GTF2I general transcription factor IIi isoform 5
IPI00028006.1	0.76,0.72,	0.05694	0.17668	0.74	3.09691	-0.4344	PSMB2 Proteasome subunit beta type-2
IPI00217449.1	0.72,0.76,	0.05694	0.17668	0.74	3.09691	-0.4344	GTF2I Isoform 3 of General transcription factor II-I
IPI00054042.1	0.72,0.76,	0.05694	0.17668	0.74	3.09691	-0.4344	GTF2I Isoform 1 of General transcription factor II-I
IPI00293242.1	0.72,0.76,	0.05694	0.17668	0.74	3.09691	-0.4344	GTF2I Isoform 2 of General transcription factor II-I
IPI00306516.1	0.72,0.76,	0.05694	0.17668	0.74	3.09691	-0.4344	TIMM44 Mitochondrial import inner membrane translocase subunit TIM44
IPI00220834.8	0.76,0.72,	0.05694	0.17668	0.74	3.09691	-0.4344	XRCC5 ATP-dependent DNA helicase 2 subunit 2
IPI00217450.1	0.72,0.76,	0.05694	0.17668	0.74	3.09691	-0.4344	GTF2I Isoform 4 of General transcription factor II-I
IPI00784154.1	0.83,0.80,	0.05708	0.17668	0.82	3.34679	-0.2863	HSPD1 60 kDa heat shock protein, mitochondrial
IPI00216318.5	0.80,0.83,	0.05708	0.17668	0.82	3.34679	-0.2863	YWHAB Isoform Long of 14-3-3 protein beta/alpha
IPI00759832.1	0.80,0.83,	0.05708	0.17668	0.82	3.34679	-0.2863	YWHAB Isoform Short of 14-3-3 protein beta/alpha
IPI00023598.2	2.28,1.99,	0.05711	0.17668	2.14	1.37623	1.09761	TUBB4 Tubulin beta-4 chain
IPI00025849.1	0.51,0.57,	0.05716	0.17668	0.54	2.74473	-0.88897	LOC723972;ANP32A Acidic leucine-rich nuclear phosphoprotein 32 family member A
IPI00940656.1	0.51,0.57,	0.05716	0.17668	0.54	2.74473	-0.88897	LOC723972;ANP32A 28 kDa protein
IPI00449263.1	0.51,0.57,	0.05716	0.17668	0.54	2.74473	-0.88897	LOC723972;ANP32A ANP32A protein (Fragment)
IPI00009922.3	0.63,0.68,	0.0572	0.17668	0.66	2.90309	-0.59946	C14orf156 SRA stem-loop-interacting RNA-binding protein, mitochondrial
IPI00218372.1	0.63,0.68,	0.0572	0.17668	0.66	2.90309	-0.59946	PSMA7 Isoform 2 of Proteasome subunit alpha type-7
IPI00024175.3	0.63,0.68,	0.0572	0.17668	0.66	2.90309	-0.59946	PSMA7 Isoform 1 of Proteasome subunit alpha type-7
IPI00030320.4	1.14,1.17,	0.05726	0.17668	1.15	3.34679	0.20163	DDX6 Probable ATP-dependent RNA helicase DDX6
IPI00953508.1	1.37,1.30,	0.05769	0.17668	1.34	2.61083	0.42223	TOP2A DNA topoisomerase 2
IPI00478232.3	1.37,1.30,	0.05769	0.17668	1.34	2.61083	0.42223	TOP2A DNA topoisomerase 2
IPI00953043.1	1.37,1.30,	0.05769	0.17668	1.34	2.61083	0.42223	TOP2A DNA topoisomerase 2
IPI00942088.2	1.37,1.30,	0.05769	0.17668	1.34	2.61083	0.42223	TOP2A DNA topoisomerase 2 (Fragment)
IPI00414101.4	1.37,1.30,	0.05769	0.17668	1.34	2.61083	0.42223	TOP2A Isoform 2 of DNA topoisomerase 2-alpha
IPI00879004.1	1.37,1.30,	0.05769	0.17668	1.34	2.61083	0.42223	TOP2A Isoform 4 of DNA topoisomerase 2-alpha
IPI00218753.1	1.37,1.30,	0.05769	0.17668	1.34	2.61083	0.42223	TOP2A Isoform 3 of DNA topoisomerase 2-alpha
IPI00221088.5	1.68,1.54,	0.05811	0.17719	1.61	2.00877	0.68706	RPS9 40S ribosomal protein S9
IPI00748502.2	0.69,0.64,	0.05843	0.17719	0.66	2.90309	-0.59946	CRTAP Cartilage-associated protein
IPI00793277.1	0.69,0.64,	0.05843	0.17719	0.66	2.90309	-0.59946	CRTAP Putative uncharacterized protein CRTAP
IPI00902594.1	0.69,0.64,	0.05843	0.17719	0.66	2.90309	-0.59946	CRTAP cDNA PSEC0091 fis, clone PLACE1001683, highly similar to Cartilage-associated protein
IPI00018871.2	0.59,0.53,	0.05856	0.17719	0.56	2.74473	-0.8365	ARL8B cDNA FLJ56285, highly similar to ADP-ribosylation factor-like protein 8B
IPI00789069.2	0.59,0.53,	0.05856	0.17719	0.56	2.74473	-0.8365	ARL8B cDNA FLJ61158, highly similar to ADP-ribosylation factor-like protein 8B
IPI00374657.2	0.59,0.53,	0.05856	0.17719	0.56	2.74473	-0.8365	VAPA Isoform 2 of Vesicle-associated membrane protein-associated protein A
IPI00640416.3	0.59,0.53,	0.05856	0.17719	0.56	2.74473	-0.8365	VAPA 19 kDa protein
IPI00940959.1	0.59,0.53,	0.05856	0.17719	0.56	2.74473	-0.8365	ARL8B ADP-ribosylation factor-like protein 8B
IPI00170692.4	0.59,0.53,	0.05856	0.17719	0.56	2.74473	-0.8365	VAPA Isoform 1 of Vesicle-associated membrane protein-associated protein A
IPI00022977.1	0.95,0.94,	0.05936	0.17719	0.94	4.30103	-0.08927	CKB Creatine kinase B-type
IPI00297579.4	1.59,1.75,	0.05947	0.17719	1.67	1.89279	0.73985	CBX3 Chromobox protein homolog 3
IPI00242630.4	2.24,1.95,	0.05969	0.17719	2.1	1.37623	1.07039	HEATR2 Isoform 1 of HEAT repeat-containing protein 2
IPI00479186.7	0.70,0.65,	0.05974	0.17719	0.68	2.90309	-0.55639	PKM2 Isoform M2 of Pyruvate kinase isozymes M1/M2
IPI00941899.1	0.70,0.65,	0.05974	0.17719	0.68	2.90309	-0.55639	PKM2 66 kDa protein
IPI00006052.3	0.65,0.70,	0.05974	0.17719	0.68	2.90309	-0.55639	PFDN2 Prefoldin subunit 2
IPI00220644.8	0.70,0.65,	0.05974	0.17719	0.68	2.90309	-0.55639	PKM2 Isoform M1 of Pyruvate kinase isozymes M1/M2
IPI00019346.1	0.61,0.55,	0.06018	0.17719	0.58	2.74473	-0.78588	RAP2A Ras-related protein Rap-2a
IPI00015473.3	0.33,0.40,	0.0603	0.17719	0.36	2.61083	-1.47393	SLC1A3 Excitatory amino acid transporter 1
IPI00908330.1	0.33,0.40,	0.0603	0.17719	0.36	2.61083	-1.47393	SLC1A3 cDNA FLJ58395, highly similar to Excitatory amino acid transporter 1
IPI00908777.1	0.33,0.40,	0.0603	0.17719	0.36	2.61083	-1.47393	SLC1A3 cDNA FLJ57928, highly similar to Excitatory amino acid transporter 1
IPI00642894.1	0.33,0.40,	0.0603	0.17719	0.36	2.61083	-1.47393	SLC1A3 solute carrier family 1 (glial high affinity glutamate transporter), member 3 isoform 2
IPI00909026.1	1.25,1.31,	0.06034	0.17719	1.28	2.74473	0.35614	MRPL21 cDNA FLJ52689, highly similar to Homo sapiens mitochondrial ribosomal protein L21 (MRPL21), transcript variant 4, mRNA
IPI00375677.1	1.25,1.31,	0.06034	0.17719	1.28	2.74473	0.35614	MRPL21 Mitochondrial ribosomal protein L21 isoform d
IPI00903193.1	1.25,1.31,	0.06034	0.17719	1.28	2.74473	0.35614	MRPL21 mitochondrial ribosomal protein L21 isoform a
IPI00006957.3	0.42,0.35,	0.06036	0.17719	0.38	2.61083	-1.39593	DHRS7 Isoform 1 of Dehydrogenase/reductase SDR family member 7
IPI00019359.4	7.10,10.72,	0.06036	0.17719	8.91	-0.81639	3.15543	KRT9 Keratin, type I cytoskeletal 9
IPI00339238.1	0.42,0.35,	0.06036	0.17719	0.38	2.61083	-1.39593	DHRS7 Isoform 2 of Dehydrogenase/reductase SDR family member 7
IPI00916410.1	1.11,1.09,	0.06057	0.17719	1.1	3.69897	0.1375	OLA1 Protein
IPI00916847.1	1.11,1.09,	0.06057	0.17719	1.1	3.69897	0.1375	OLA1 47 kDa protein
IPI00000875.7	1.09,1.11,	0.06057	0.17719	1.1	3.69897	0.1375	TUT1;EEF1G cDNA FLJ56389, highly similar to Elongation factor 1-gamma
IPI00290416.3	1.11,1.09,	0.06057	0.17719	1.1	3.69897	0.1375	OLA1 Isoform 1 of Obg-like ATPase 1
IPI00937615.2	1.09,1.11,	0.06057	0.17719	1.1	3.69897	0.1375	EEF1G;TUT1 Elongation factor 1-gamma
IPI00172591.5	1.11,1.09,	0.06057	0.17719	1.1	3.69897	0.1375	MRPL17 39S ribosomal protein L17, mitochondrial
IPI00788907.2	0.78,0.74,	0.0608	0.17719	0.76	3.09691	-0.39593	PGAM5;PXMP2 Isoform 1 of Serine/threonine-protein phosphatase PGAM5, mitochondrial
IPI00954934.1	0.78,0.74,	0.0608	0.17719	0.76	3.09691	-0.39593	PGAM5 phosphoglycerate mutase family member 5 isoform 2
IPI00797259.1	0.78,0.74,	0.0608	0.17719	0.76	3.09691	-0.39593	NACA 24 kDa protein
IPI00023748.3	0.78,0.74,	0.0608	0.17719	0.76	3.09691	-0.39593	NACA Nascent polypeptide-associated complex subunit alpha
IPI00797126.1	0.78,0.74,	0.0608	0.17719	0.76	3.09691	-0.39593	NACA nascent polypeptide-associated complex alpha subunit isoform a
IPI00401259.1	2.15,1.88,	0.06098	0.17719	2.01	1.4383	1.0072	CHCHD9 Coiled-coil-helix-coiled-coil-helix domain-containing protein 9, mitochondrial
IPI00007673.4	2.15,1.88,	0.06098	0.17719	2.01	1.4383	1.0072	CHCHD2 Coiled-coil-helix-coiled-coil-helix domain-containing protein 2, mitochondrial
IPI00003881.5	1.53,1.42,	0.06103	0.17719	1.48	2.21824	0.5656	HNRNPF Heterogeneous nuclear ribonucleoprotein F
IPI00029744.1	0.56,0.62,	0.06107	0.17719	0.59	2.74473	-0.76121	SSBP1 Single-stranded DNA-binding protein, mitochondrial
IPI00445401.3	0.90,0.88,	0.06116	0.17719	0.89	3.69897	-0.16812	HUWE1 Isoform 2 of E3 ubiquitin-protein ligase HUWE1
IPI00179298.5	0.90,0.88,	0.06116	0.17719	0.89	3.69897	-0.16812	HUWE1 482 kDa protein
IPI00643153.1	0.90,0.88,	0.06116	0.17719	0.89	3.69897	-0.16812	HUWE1 Isoform 3 of E3 ubiquitin-protein ligase HUWE1
IPI00217223.1	0.90,0.88,	0.06116	0.17719	0.89	3.69897	-0.16812	PAICS Multifunctional protein ADE2
IPI00746059.2	0.90,0.88,	0.06116	0.17719	0.89	3.69897	-0.16812	HUWE1 HECT, UBA and WWE domain containing 1
IPI00456919.2	0.90,0.88,	0.06116	0.17719	0.89	3.69897	-0.16812	HUWE1 Isoform 1 of E3 ubiquitin-protein ligase HUWE1
IPI00646779.2	2.49,2.12,	0.06137	0.17719	2.3	1.16463	1.20163	TUBB6 TUBB6 protein
IPI00219077.4	1.16,1.13,	0.06144	0.17719	1.14	3.34679	0.18903	LTA4H Isoform 1 of Leukotriene A-4 hydrolase
IPI00922693.1	1.61,1.48,	0.06154	0.17719	1.54	2.07314	0.62293	- cDNA FLJ53662, highly similar to Actin, alpha skeletal muscle
IPI00021428.1	1.61,1.48,	0.06154	0.17719	1.54	2.07314	0.62293	ACTA1 Actin, alpha skeletal muscle
IPI00930343.1	1.61,1.48,	0.06154	0.17719	1.54	2.07314	0.62293	ACTC1 cDNA FLJ78096, highly similar to Homo sapiens actin, alpha, cardiac muscle (ACTC), mRNA
IPI00023006.1	1.61,1.48,	0.06154	0.17719	1.54	2.07314	0.62293	ACTC1 Actin, alpha cardiac muscle 1
IPI00006379.1	1.35,1.44,	0.06161	0.17719	1.4	2.39254	0.48543	NOP58 Nucleolar protein 58
IPI00021435.3	1.35,1.44,	0.06161	0.17719	1.4	2.39254	0.48543	PSMC2 26S protease regulatory subunit 7
IPI00297982.7	1.35,1.28,	0.06178	0.17742	1.32	2.61083	0.40054	EIF2S3 Eukaryotic translation initiation factor 2 subunit 3
IPI00644560.2	0.57,0.63,	0.06202	0.17742	0.6	2.74473	-0.73697	LEPRE1 23 kDa protein
IPI00045839.3	0.57,0.63,	0.06202	0.17742	0.6	2.74473	-0.73697	LEPRE1 Isoform 3 of Prolyl 3-hydroxylase 1
IPI00761114.3	0.57,0.63,	0.06202	0.17742	0.6	2.74473	-0.73697	LEPRE1 Isoform 2 of Prolyl 3-hydroxylase 1
IPI00163381.4	0.57,0.63,	0.06202	0.17742	0.6	2.74473	-0.73697	LEPRE1 Isoform 1 of Prolyl 3-hydroxylase 1
IPI00604402.2	1.80,1.62,	0.06247	0.17774	1.71	1.79048	0.774	PYCRL Putative uncharacterized protein PYCRL
IPI00646105.3	1.80,1.62,	0.06247	0.17774	1.71	1.79048	0.774	PYCRL pyrroline-5-carboxylate reductase-like
IPI00939144.1	1.80,1.62,	0.06247	0.17774	1.71	1.79048	0.774	PYCRL Pyrroline-5-carboxylate reductase 3
IPI00926788.1	1.80,1.62,	0.06247	0.17774	1.71	1.79048	0.774	PYCRL Pyrroline-5-carboxylate reductase
IPI00163187.10	1.41,1.52,	0.06253	0.17774	1.46	2.21824	0.54597	FSCN1 Fascin
IPI00747810.2	1.41,1.52,	0.06253	0.17774	1.46	2.21824	0.54597	FSCN1 FSCN1 protein (Fragment)
IPI00031131.4	0.58,0.64,	0.06303	0.1786	0.61	2.74473	-0.71312	C20orf3 Isoform 1 of Adipocyte plasma membrane-associated protein
IPI00008167.1	0.64,0.58,	0.06303	0.1786	0.61	2.74473	-0.71312	ATP1B3 Sodium/potassium-transporting ATPase subunit beta-3
IPI00929530.1	0.58,0.64,	0.06303	0.1786	0.61	2.74473	-0.71312	C20orf3 Isoform 2 of Adipocyte plasma membrane-associated protein
IPI00025491.1	1.43,1.34,	0.06342	0.17951	1.38	2.39254	0.46467	EIF4A1;SNORA67 Eukaryotic initiation factor 4A-I
IPI00550689.3	1.34,1.27,	0.06402	0.18062	1.31	2.61083	0.38957	C22orf28 UPF0027 protein C22orf28
IPI00942143.1	1.63,1.49,	0.06421	0.18062	1.56	2.00877	0.64155	MSH2 cDNA FLJ51069, highly similar to DNA mismatch repair protein Msh2
IPI00017303.1	1.63,1.49,	0.06421	0.18062	1.56	2.00877	0.64155	MSH2 DNA mismatch repair protein Msh2
IPI00005024.3	1.38,1.30,	0.06483	0.18062	1.34	2.49485	0.42223	MYBBP1A Isoform 1 of Myb-binding protein 1A
IPI00607584.1	1.38,1.30,	0.06483	0.18062	1.34	2.49485	0.42223	MYBBP1A Isoform 2 of Myb-binding protein 1A
IPI00009896.1	0.55,0.48,	0.06485	0.18062	0.52	2.61083	-0.94342	EPHX1 Epoxide hydrolase 1
IPI00746205.1	0.66,0.60,	0.06527	0.18062	0.63	2.74473	-0.66658	PSME2 proteasome activator subunit 2
IPI00017334.1	0.66,0.60,	0.06527	0.18062	0.63	2.74473	-0.66658	PHB Prohibitin
IPI00917079.1	0.66,0.60,	0.06527	0.18062	0.63	2.74473	-0.66658	RAB1A 19 kDa protein
IPI00937805.2	0.66,0.60,	0.06527	0.18062	0.63	2.74473	-0.66658	RAB1A 23 kDa protein
IPI00943181.1	0.66,0.60,	0.06527	0.18062	0.63	2.74473	-0.66658	PSME2 Putative uncharacterized protein PSME2
IPI00334174.3	0.66,0.60,	0.06527	0.18062	0.63	2.74473	-0.66658	RAB1A Isoform 2 of Ras-related protein Rab-1A
IPI00005719.1	0.66,0.60,	0.06527	0.18062	0.63	2.74473	-0.66658	RAB1A Isoform 1 of Ras-related protein Rab-1A
IPI00922662.1	0.66,0.60,	0.06527	0.18062	0.63	2.74473	-0.66658	- cDNA FLJ57768, highly similar to Ras-related protein Rab-1A
IPI00384051.6	0.66,0.60,	0.06527	0.18062	0.63	2.74473	-0.66658	PSME2 Putative uncharacterized protein PSME2
IPI00793573.1	0.49,0.56,	0.0655	0.18062	0.52	2.61083	-0.94342	SYNGR2 15 kDa protein
IPI00791822.1	0.49,0.56,	0.0655	0.18062	0.52	2.61083	-0.94342	SYNGR2 12 kDa protein
IPI00654744.2	0.49,0.56,	0.0655	0.18062	0.52	2.61083	-0.94342	SYNGR2 SYNGR2 protein
IPI00789763.1	0.49,0.56,	0.0655	0.18062	0.52	2.61083	-0.94342	SYNGR2 24 kDa protein
IPI00013946.1	0.49,0.56,	0.0655	0.18062	0.52	2.61083	-0.94342	SYNGR2 Synaptogyrin-2
IPI00165658.7	0.49,0.56,	0.0655	0.18062	0.52	2.61083	-0.94342	- Putative synaptogyrin-2 like protein
IPI00010320.1	1.36,1.46,	0.06562	0.18062	1.41	2.30103	0.4957	CBX1 Chromobox protein homolog 1
IPI00922181.1	1.50,1.39,	0.06575	0.18062	1.44	2.21824	0.52607	MCM2 cDNA FLJ53276, moderately similar to DNA replication licensing factor MCM2
IPI00032881.2	0.74,0.69,	0.06602	0.18062	0.72	2.90309	-0.47393	MRPS23 28S ribosomal protein S23, mitochondrial
IPI00872780.1	0.57,0.50,	0.06621	0.18062	0.53	2.61083	-0.91594	ANXA4 Annexin A4
IPI00793199.1	0.57,0.50,	0.06621	0.18062	0.53	2.61083	-0.91594	ANXA4 annexin IV
IPI00018235.3	0.50,0.57,	0.06621	0.18062	0.53	2.61083	-0.91594	PEF1 Peflin
IPI00031691.1	1.15,1.12,	0.06625	0.18062	1.14	3.34679	0.18903	RPL9 60S ribosomal protein L9
IPI00304082.8	1.26,1.33,	0.06643	0.18062	1.3	2.61083	0.37851	ISOC1 Isochorismatase domain-containing protein 1
IPI00884070.1	1.26,1.33,	0.06643	0.18062	1.3	2.61083	0.37851	ISOC1 CGI-111 protein
IPI00011284.1	0.61,0.67,	0.06651	0.18062	0.64	2.74473	-0.64386	COMT Isoform Membrane-bound of Catechol O-methyltransferase
IPI00925853.1	0.61,0.67,	0.06651	0.18062	0.64	2.74473	-0.64386	NDUFS1 cDNA FLJ60586, highly similar to NADH-ubiquinone oxidoreductase 75 kDa subunit, mitochondrial
IPI00759824.2	0.67,0.61,	0.06651	0.18062	0.64	2.74473	-0.64386	ANP32B Isoform 2 of Acidic leucine-rich nuclear phosphoprotein 32 family member B
IPI00375513.3	0.61,0.67,	0.06651	0.18062	0.64	2.74473	-0.64386	COMT Isoform Soluble of Catechol O-methyltransferase
IPI00925023.4	0.61,0.67,	0.06651	0.18062	0.64	2.74473	-0.64386	NDUFS1 cDNA FLJ54000, highly similar to NADH-ubiquinone oxidoreductase 75 kDa subunit, mitochondrial
IPI00927308.1	0.61,0.67,	0.06651	0.18062	0.64	2.74473	-0.64386	NDUFS1 75 kDa protein
IPI00927225.1	0.61,0.67,	0.06651	0.18062	0.64	2.74473	-0.64386	NDUFS1 cDNA FLJ55879, highly similar to NADH-ubiquinone oxidoreductase 75 kDa subunit, mitochondrial
IPI00007423.1	0.67,0.61,	0.06651	0.18062	0.64	2.74473	-0.64386	ANP32B Isoform 1 of Acidic leucine-rich nuclear phosphoprotein 32 family member B
IPI00604664.5	0.61,0.67,	0.06651	0.18062	0.64	2.74473	-0.64386	NDUFS1 NADH-ubiquinone oxidoreductase 75 kDa subunit
IPI00940744.1	0.61,0.67,	0.06651	0.18062	0.64	2.74473	-0.64386	NDUFS1 NADH-ubiquinone oxidoreductase 75 kDa subunit, mitochondrial
IPI00156374.6	1.87,1.66,	0.0667	0.18062	1.77	1.65659	0.82375	IPO4 Isoform 1 of Importin-4
IPI00398009.2	1.87,1.66,	0.0667	0.18062	1.77	1.65659	0.82375	IPO4 Isoform 2 of Importin-4
IPI00023359.1	0.86,0.83,	0.0668	0.18062	0.84	3.34679	-0.25154	MCAT Isoform 1 of Malonyl-CoA-acyl carrier protein transacylase, mitochondrial
IPI00790115.1	0.51,0.58,	0.06697	0.18062	0.54	2.61083	-0.88897	SLC25A3 cDNA FLJ90278 fis, clone NT2RP1000325, highly similar to Phosphate carrier protein, mitochondrialprecursor
IPI00219772.3	0.58,0.51,	0.06697	0.18062	0.54	2.61083	-0.88897	NDUFB7 NADH dehydrogenase [ubiquinone] 1 beta subcomplex subunit 7
IPI00215777.1	0.51,0.58,	0.06697	0.18062	0.54	2.61083	-0.88897	SLC25A3 Isoform B of Phosphate carrier protein, mitochondrial
IPI00293126.1	1.24,1.19,	0.0671	0.18062	1.21	2.90309	0.27501	TBCB Tubulin-folding cofactor B
IPI00798211.1	1.24,1.19,	0.0671	0.18062	1.21	2.90309	0.27501	TBCB Putative uncharacterized protein TBCB
IPI00059366.4	2.75,3.50,	0.06755	0.18062	3.12	0.55091	1.64155	H2AFY Isoform 3 of Core histone macro-H2A.1
IPI00744148.2	2.75,3.50,	0.06755	0.18062	3.12	0.55091	1.64155	H2AFY Isoform 1 of Core histone macro-H2A.1
IPI00304171.6	2.75,3.50,	0.06755	0.18062	3.12	0.55091	1.64155	H2AFY Isoform 2 of Core histone macro-H2A.1
IPI00009960.6	0.59,0.52,	0.06779	0.18062	0.55	2.61083	-0.8625	IMMT Isoform 1 of Mitochondrial inner membrane protein
IPI00554469.1	0.59,0.52,	0.06779	0.18062	0.55	2.61083	-0.8625	IMMT Isoform 2 of Mitochondrial inner membrane protein
IPI00024742.7	0.59,0.52,	0.06779	0.18062	0.55	2.61083	-0.8625	UQCRQ Cytochrome b-c1 complex subunit 8
IPI00397794.4	0.70,0.75,	0.06791	0.18062	0.72	2.90309	-0.47393	SFRS15 Isoform 2 of Splicing factor, arginine/serine-rich 15
IPI00923625.1	0.70,0.75,	0.06791	0.18062	0.72	2.90309	-0.47393	SFRS15 splicing factor, arginine/serine-rich 15 isoform 2
IPI00871240.2	0.70,0.75,	0.06791	0.18062	0.72	2.90309	-0.47393	RBM16 cDNA FLJ56906, highly similar to RNA-binding protein 16
IPI00181702.3	0.70,0.75,	0.06791	0.18062	0.72	2.90309	-0.47393	SFRS15 Isoform 1 of Splicing factor, arginine/serine-rich 15
IPI00942450.1	0.70,0.75,	0.06791	0.18062	0.72	2.90309	-0.47393	SFRS15 Putative uncharacterized protein SFRS15
IPI00940516.1	0.70,0.75,	0.06791	0.18062	0.72	2.90309	-0.47393	SFRS15 Putative uncharacterized protein SFRS15
IPI00829652.1	0.70,0.75,	0.06791	0.18062	0.72	2.90309	-0.47393	RBM16 Putative RNA-binding protein 16
IPI00000015.2	2.74,2.25,	0.06869	0.18252	2.5	0.92064	1.32193	SFRS4 Splicing factor, arginine/serine-rich 4
IPI00176681.1	0.63,0.69,	0.06924	0.18325	0.66	2.74473	-0.59946	COX6A1P2;COX6A1 Cytochrome c oxidase polypeptide VIa
IPI00219078.5	0.69,0.63,	0.06924	0.18325	0.66	2.74473	-0.59946	ATP2A2 Isoform SERCA2B of Sarcoplasmic/endoplasmic reticulum calcium ATPase 2
IPI00303753.6	0.63,0.69,	0.06924	0.18325	0.66	2.74473	-0.59946	C1orf163 Hcp beta-lactamase-like protein C1orf163
IPI00021793.1	0.63,0.69,	0.06924	0.18325	0.66	2.74473	-0.59946	COX6A1P2;COX6A1 Cytochrome c oxidase subunit 6A1, mitochondrial
IPI00641706.1	2.83,2.30,	0.07019	0.1854	2.56	0.85248	1.35614	TUBB6 46 kDa protein
IPI00643158.1	2.83,2.30,	0.07019	0.1854	2.56	0.85248	1.35614	TUBB6 43 kDa protein
IPI00020436.4	0.42,0.50,	0.07083	0.18592	0.46	2.49485	-1.12029	RAB11B Ras-related protein Rab-11B
IPI00930720.1	0.42,0.50,	0.07083	0.18592	0.46	2.49485	-1.12029	RAB11B cDNA FLJ61134, highly similar to Ras-related protein Rab-11B
IPI00941638.1	0.42,0.50,	0.07083	0.18592	0.46	2.49485	-1.12029	RAB11A Ras-related protein Rab-11A
IPI00429190.4	0.42,0.50,	0.07083	0.18592	0.46	2.49485	-1.12029	RAB11A cDNA FLJ61136, highly similar to Ras-related protein Rab-11A
IPI00795676.1	0.42,0.50,	0.07083	0.18592	0.46	2.49485	-1.12029	RAB11A 22 kDa protein
IPI00843765.1	0.82,0.78,	0.07094	0.18592	0.8	3.09691	-0.32193	SPTAN1 Isoform 3 of Spectrin alpha chain, brain
IPI00298406.3	0.87,0.84,	0.07094	0.18592	0.86	3.34679	-0.21759	HADH Isoform 2 of Hydroxyacyl-coenzyme A dehydrogenase, mitochondrial
IPI00844215.1	0.82,0.78,	0.07094	0.18592	0.8	3.09691	-0.32193	SPTAN1 Isoform 1 of Spectrin alpha chain, brain
IPI00022462.2	0.51,0.43,	0.07129	0.18666	0.47	2.49485	-1.08927	TFRC Transferrin receptor protein 1
IPI00550069.3	1.21,1.27,	0.07141	0.18679	1.24	2.74473	0.31034	RNH1 Ribonuclease inhibitor
IPI00465361.4	3.00,3.97,	0.07169	0.18706	3.49	0.32749	1.80323	RPL13 60S ribosomal protein L13
IPI00448798.6	1.30,1.39,	0.07172	0.18706	1.34	2.39254	0.42223	CSNK1A1 Isoform 2 of Casein kinase I isoform alpha
IPI00183400.8	1.30,1.39,	0.07172	0.18706	1.34	2.39254	0.42223	CSNK1A1 Isoform 1 of Casein kinase I isoform alpha
IPI00013862.7	0.95,0.96,	0.07206	0.18758	0.96	4.30103	-0.05889	DTYMK Thymidylate kinase
IPI00787559.1	0.95,0.96,	0.07206	0.18758	0.96	4.30103	-0.05889	DTYMK thymidylate kinase isoform 2
IPI00017373.1	0.77,0.72,	0.07215	0.18763	0.74	2.90309	-0.4344	RPA3 Replication protein A 14 kDa subunit
IPI00216298.6	0.65,0.71,	0.07238	0.18805	0.68	2.74473	-0.55639	TXN Thioredoxin
IPI00555956.2	0.47,0.55,	0.07364	0.18934	0.51	2.49485	-0.97143	PSMB4 Proteasome subunit beta type-4
IPI00185374.4	0.90,0.92,	0.0738	0.18934	0.91	3.69897	-0.13606	PSMD12 26S proteasome non-ATPase regulatory subunit 12
IPI00013774.1	0.92,0.90,	0.0738	0.18934	0.91	3.69897	-0.13606	HDAC1 Histone deacetylase 1
IPI00514649.1	0.92,0.90,	0.0738	0.18934	0.91	3.69897	-0.13606	HDAC1 Histone deacetylase 1
IPI00017763.7	0.58,0.65,	0.07402	0.18934	0.62	2.61083	-0.68966	NAP1L4 Putative uncharacterized protein NAP1L4
IPI00941463.1	0.58,0.65,	0.07402	0.18934	0.62	2.61083	-0.68966	NAP1L4 Nucleosome assembly protein 1-like 4
IPI00008529.1	0.48,0.56,	0.07436	0.18934	0.52	2.49485	-0.94342	RPLP2 60S acidic ribosomal protein P2
IPI00926815.1	1.26,1.34,	0.07448	0.18934	1.3	2.49485	0.37851	RPL37A Ribosomal protein L37a, isoform CRA_c
IPI00414860.6	1.26,1.34,	0.07448	0.18934	1.3	2.49485	0.37851	RPL37A 60S ribosomal protein L37a
IPI00021187.4	1.34,1.26,	0.07448	0.18934	1.3	2.49485	0.37851	RUVBL1 Isoform 1 of RuvB-like 1
IPI00924813.1	1.26,1.34,	0.07448	0.18934	1.3	2.49485	0.37851	RPL37A Ribosomal protein L37a, isoform CRA_b
IPI00926175.1	1.26,1.34,	0.07448	0.18934	1.3	2.49485	0.37851	RPL37A cDNA FLJ76565, highly similar to Homo sapiens ribosomal protein L37a, mRNA
IPI00792065.3	0.78,0.73,	0.07455	0.18934	0.76	2.90309	-0.39593	TOR1AIP1 Putative uncharacterized protein TOR1AIP1
IPI00647839.1	0.78,0.73,	0.07455	0.18934	0.76	2.90309	-0.39593	PSMD10 Proteasome (Prosome, macropain) 26S subunit, non-ATPase, 10
IPI00478231.2	0.73,0.78,	0.07455	0.18934	0.76	2.90309	-0.39593	RHOA Transforming protein RhoA
IPI00936738.1	0.78,0.73,	0.07455	0.18934	0.76	2.90309	-0.39593	TOR1AIP1 Isoform 1 of Torsin-1A-interacting protein 1
IPI00644766.4	0.78,0.73,	0.07455	0.18934	0.76	2.90309	-0.39593	TOR1AIP1 Torsin A interacting protein 1
IPI00552190.1	0.78,0.73,	0.07455	0.18934	0.76	2.90309	-0.39593	PSMD10 Proteasome (Prosome, macropain) 26S subunit, non-ATPase, 10
IPI00183104.1	0.78,0.73,	0.07455	0.18934	0.76	2.90309	-0.39593	PSMD10 proteasome 26S non-ATPase subunit 10 isoform 2
IPI00027699.2	0.78,0.73,	0.07455	0.18934	0.76	2.90309	-0.39593	PSMD10 Proteasome (Prosome, macropain) 26S subunit, non-ATPase, 10
IPI00003565.1	0.78,0.73,	0.07455	0.18934	0.76	2.90309	-0.39593	PSMD10 26S proteasome non-ATPase regulatory subunit 10
IPI00093057.6	0.78,0.73,	0.07455	0.18934	0.76	2.90309	-0.39593	CPOX Coproporphyrinogen-III oxidase, mitochondrial
IPI00646322.1	1.30,1.23,	0.07473	0.18934	1.27	2.61083	0.34483	TROVE2 TROVE domain family, member 2 isoform 3
IPI00646813.1	1.30,1.23,	0.07473	0.18934	1.27	2.61083	0.34483	TROVE2 TROVE domain family, member 2 isoform 1
IPI00642416.1	1.30,1.23,	0.07473	0.18934	1.27	2.61083	0.34483	TROVE2 TROVE domain family, member 2, isoform CRA_d
IPI00019450.2	1.30,1.23,	0.07473	0.18934	1.27	2.61083	0.34483	TROVE2 Isoform Long of 60 kDa SS-A/Ro ribonucleoprotein
IPI00298738.3	1.26,1.20,	0.07478	0.18934	1.23	2.74473	0.29866	POLRMT DNA-directed RNA polymerase, mitochondrial precursor
IPI00872093.1	3.28,2.55,	0.07511	0.18952	2.92	0.57438	1.54597	- 21 kDa protein
IPI00026202.1	3.28,2.55,	0.07511	0.18952	2.92	0.57438	1.54597	RPL18A 60S ribosomal protein L18a
IPI00793489.1	0.49,0.57,	0.07513	0.18952	0.53	2.49485	-0.91594	C15orf24 22 kDa protein
IPI00024551.1	0.49,0.57,	0.07513	0.18952	0.53	2.49485	-0.91594	C15orf24 UPF0480 protein C15orf24
IPI00939879.1	0.85,0.88,	0.07569	0.1897	0.86	3.34679	-0.21759	AP1G1 AP-1 complex subunit gamma-1
IPI00909722.1	0.85,0.88,	0.07569	0.1897	0.86	3.34679	-0.21759	AP1G1 Putative uncharacterized protein
IPI00291419.6	0.88,0.85,	0.07569	0.1897	0.86	3.34679	-0.21759	ACAT2 cDNA FLJ53975, highly similar to Acetyl-CoA acetyltransferase, cytosolic
IPI00293396.5	0.85,0.88,	0.07569	0.1897	0.86	3.34679	-0.21759	AP1G1 adaptor-related protein complex 1, gamma 1 subunit isoform a
IPI00909354.2	0.85,0.88,	0.07569	0.1897	0.86	3.34679	-0.21759	AP1G1 Putative uncharacterized protein
IPI00643591.5	0.85,0.88,	0.07569	0.1897	0.86	3.34679	-0.21759	AP1G1 cDNA FLJ46199 fis, clone TESTI4007965, highly similar to AP-1 complex subunit gamma-1
IPI00031556.7	1.31,1.41,	0.07596	0.1897	1.36	2.30103	0.44361	U2AF2 Isoform 1 of Splicing factor U2AF 65 kDa subunit
IPI00830039.1	1.31,1.41,	0.07596	0.1897	1.36	2.30103	0.44361	U2AF2 Isoform 2 of Splicing factor U2AF 65 kDa subunit
IPI00477803.4	0.58,0.50,	0.07597	0.1897	0.54	2.49485	-0.88897	SF3B2 Putative uncharacterized protein DKFZp781L0540 (Fragment)
IPI00221106.5	0.58,0.50,	0.07597	0.1897	0.54	2.49485	-0.88897	SF3B2 splicing factor 3B subunit 2
IPI00294879.1	0.73,0.67,	0.07598	0.1897	0.7	2.74473	-0.51457	RANGAP1 Ran GTPase-activating protein 1
IPI00026546.1	1.07,1.09,	0.07627	0.18972	1.08	3.69897	0.11103	PAFAH1B2 Platelet-activating factor acetylhydrolase IB subunit beta
IPI00784090.2	1.07,1.09,	0.07627	0.18972	1.08	3.69897	0.11103	CCT8 T-complex protein 1 subunit theta
IPI00302925.4	1.07,1.09,	0.07627	0.18972	1.08	3.69897	0.11103	CCT8 59 kDa protein
IPI00012795.3	1.09,1.07,	0.07627	0.18972	1.08	3.69897	0.11103	EIF3I Eukaryotic translation initiation factor 3 subunit I
IPI00413611.1	1.85,1.62,	0.07663	0.19011	1.74	1.57757	0.79909	TOP1 DNA topoisomerase 1
IPI00009771.6	0.67,0.60,	0.07671	0.19011	0.64	2.61083	-0.64386	LMNB2 Lamin-B2
IPI00879819.1	0.67,0.60,	0.07671	0.19011	0.64	2.61083	-0.64386	LMNB2 Lamin-B2
IPI00554681.2	0.60,0.67,	0.07671	0.19011	0.64	2.61083	-0.64386	NDUFA5 NADH dehydrogenase [ubiquinone] 1 alpha subcomplex subunit 5
IPI00031064.1	0.51,0.59,	0.07686	0.19031	0.55	2.49485	-0.8625	TMEM126A Transmembrane protein 126A
IPI00027230.3	0.84,0.80,	0.07775	0.19234	0.82	3.09691	-0.2863	HSP90B1 Endoplasmin
IPI00186290.6	1.29,1.22,	0.07793	0.1926	1.26	2.61083	0.33342	EEF2 Elongation factor 2
IPI00000190.1	0.38,0.47,	0.07816	0.19282	0.42	2.39254	-1.25154	CD81 CD81 antigen
IPI00657752.1	0.38,0.47,	0.07816	0.19282	0.42	2.39254	-1.25154	CD81 Putative uncharacterized protein CD81
IPI00023406.1	0.40,0.49,	0.07887	0.19378	0.44	2.39254	-1.18442	HCCS Cytochrome c-type heme lyase
IPI00017297.1	1.13,1.17,	0.07891	0.19378	1.15	3.09691	0.20163	MATR3 Matrin-3
IPI00939174.1	1.17,1.13,	0.07891	0.19378	1.15	3.09691	0.20163	OTUB1 Isoform 1 of Ubiquitin thioesterase OTUB1
IPI00789551.1	1.13,1.17,	0.07891	0.19378	1.15	3.09691	0.20163	MATR3 Putative uncharacterized protein MATR3
IPI00000581.6	1.17,1.13,	0.07891	0.19378	1.15	3.09691	0.20163	OTUB1 cDNA FLJ56307, highly similar to Ubiquitin thioesterase protein OTUB1
IPI00017895.3	0.50,0.41,	0.07931	0.19441	0.45	2.39254	-1.152	GPD2 Isoform 1 of Glycerol-3-phosphate dehydrogenase, mitochondrial
IPI00719611.2	0.50,0.41,	0.07931	0.19441	0.45	2.39254	-1.152	GPD2 Isoform 2 of Glycerol-3-phosphate dehydrogenase, mitochondrial
IPI00549307.3	0.54,0.62,	0.07995	0.19526	0.58	2.49485	-0.78588	MOSC1 Isoform 3 of MOSC domain-containing protein 1, mitochondrial
IPI00305258.4	0.54,0.62,	0.07995	0.19526	0.58	2.49485	-0.78588	MOSC1 Isoform 1 of MOSC domain-containing protein 1, mitochondrial
IPI00744692.1	0.54,0.62,	0.07995	0.19526	0.58	2.49485	-0.78588	TALDO1 Transaldolase
IPI00828198.1	0.54,0.62,	0.07995	0.19526	0.58	2.49485	-0.78588	MOSC1 Isoform 2 of MOSC domain-containing protein 1, mitochondrial
IPI00006558.3	0.75,0.69,	0.08015	0.1954	0.72	2.74473	-0.47393	SH3GLB1 Isoform 1 of Endophilin-B1
IPI00022824.1	0.75,0.69,	0.08015	0.1954	0.72	2.74473	-0.47393	SH3GLB1 Isoform 2 of Endophilin-B1
IPI00008240.2	1.32,1.24,	0.08035	0.19571	1.28	2.49485	0.35614	MARS Methionyl-tRNA synthetase, cytoplasmic
IPI00106495.1	0.86,0.89,	0.0812	0.19744	0.88	3.34679	-0.18442	NCAPG Condensin complex subunit 3
IPI00216587.9	2.27,2.89,	0.08128	0.19744	2.58	0.71625	1.36737	RPS8 40S ribosomal protein S8
IPI00645201.1	2.27,2.89,	0.08128	0.19744	2.58	0.71625	1.36737	RPS8 Ribosomal protein S8
IPI00218493.7	0.70,0.63,	0.08148	0.19768	0.66	2.61083	-0.59946	HPRT1 Hypoxanthine-guanine phosphoribosyltransferase
IPI00924703.1	0.54,0.45,	0.0816	0.19768	0.5	2.39254	-1	GNPNAT1 18 kDa protein
IPI00061525.3	0.54,0.45,	0.0816	0.19768	0.5	2.39254	-1	GNPNAT1 Glucosamine 6-phosphate N-acetyltransferase
IPI00295992.4	0.81,0.85,	0.08176	0.19785	0.83	3.09691	-0.26882	ATAD3A Isoform 2 of ATPase family AAA domain-containing protein 3A
IPI00384456.4	1.70,1.99,	0.08182	0.19785	1.84	1.37623	0.87971	MSH6 Isoform GTBP-N of DNA mismatch repair protein Msh6
IPI00011200.5	1.42,1.31,	0.08224	0.1984	1.36	2.21824	0.44361	PHGDH D-3-phosphoglycerate dehydrogenase
IPI00024466.2	0.56,0.64,	0.08238	0.1984	0.6	2.49485	-0.73697	UGGT1 Isoform 1 of UDP-glucose:glycoprotein glucosyltransferase 1
IPI00619903.3	0.56,0.64,	0.08238	0.1984	0.6	2.49485	-0.73697	UGGT1 Isoform 2 of UDP-glucose:glycoprotein glucosyltransferase 1
IPI00879750.1	1.24,1.18,	0.08249	0.1984	1.21	2.74473	0.27501	SNRPD3 Putative uncharacterized protein SNRPD3
IPI00017964.1	1.24,1.18,	0.08249	0.1984	1.21	2.74473	0.27501	SNRPD3 Small nuclear ribonucleoprotein Sm D3
IPI00878876.1	1.24,1.18,	0.08249	0.1984	1.21	2.74473	0.27501	SNRPD3 cDNA FLJ51872, highly similar to Small nuclear ribonucleoprotein Sm D3
IPI00328715.4	0.47,0.56,	0.08308	0.19964	0.52	2.39254	-0.94342	MTDH Protein LYRIC
IPI00479191.2	1.58,1.42,	0.08363	0.20075	1.5	1.89279	0.58496	HNRNPH1 51 kDa protein
IPI00293276.10	1.38,1.28,	0.08369	0.20075	1.33	2.30103	0.41143	MIF Macrophage migration inhibitory factor
IPI00219352.4	1.68,1.97,	0.08421	0.20164	1.82	1.37623	0.86394	CBS Isoform 1 of Cystathionine beta-synthase
IPI00219649.4	1.68,1.97,	0.08421	0.20164	1.82	1.37623	0.86394	CBS Isoform 2 of Cystathionine beta-synthase
IPI00303207.3	1.70,1.50,	0.08462	0.20244	1.6	1.69897	0.67807	ABCE1 ATP-binding cassette sub-family E member 1
IPI00917171.1	1.16,1.12,	0.08484	0.20261	1.14	3.09691	0.18903	ILKAP Putative uncharacterized protein ILKAP
IPI00006164.4	1.16,1.12,	0.08484	0.20261	1.14	3.09691	0.18903	ILKAP Integrin-linked kinase-associated serine/threonine phosphatase 2C
IPI00328987.3	0.71,0.77,	0.08502	0.20277	0.74	2.74473	-0.4344	BYSL Bystin
IPI00216049.1	1.54,1.39,	0.08521	0.20277	1.46	1.94885	0.54597	HNRNPK Isoform 1 of Heterogeneous nuclear ribonucleoprotein K
IPI00216746.1	1.54,1.39,	0.08521	0.20277	1.46	1.94885	0.54597	HNRNPK Isoform 2 of Heterogeneous nuclear ribonucleoprotein K
IPI00930226.1	1.54,1.39,	0.08521	0.20277	1.46	1.94885	0.54597	ACTG1 cDNA FLJ57283, highly similar to Actin, cytoplasmic 2
IPI00549381.5	1.09,1.12,	0.08611	0.20473	1.1	3.34679	0.1375	MRPL1 39S ribosomal protein L1, mitochondrial
IPI00007074.5	0.77,0.82,	0.08657	0.20564	0.79	2.90309	-0.34008	YARS Tyrosyl-tRNA synthetase, cytoplasmic
IPI00182533.5	3.38,2.52,	0.08672	0.20582	2.95	0.43203	1.56071	RPL28 60S ribosomal protein L28
IPI00063130.2	0.73,0.66,	0.08733	0.20708	0.7	2.61083	-0.51457	TMEM205 Transmembrane protein 205
IPI00012369.1	0.72,0.78,	0.08776	0.20743	0.75	2.74473	-0.41504	MAD2L1 Mitotic spindle assembly checkpoint protein MAD2A
IPI00911118.1	0.61,0.52,	0.08794	0.20743	0.56	2.39254	-0.8365	DDX24 cDNA FLJ54363, highly similar to ATP-dependent RNA helicase DDX24
IPI00000207.1	0.61,0.52,	0.08794	0.20743	0.56	2.39254	-0.8365	DDX24 HSPC328 (Fragment)
IPI00923556.1	0.61,0.52,	0.08794	0.20743	0.56	2.39254	-0.8365	DDX24 DDX24 protein
IPI00910382.1	0.61,0.52,	0.08794	0.20743	0.56	2.39254	-0.8365	DDX24 cDNA FLJ50498, highly similar to ATP-dependent RNA helicase DDX24
IPI00006987.1	0.61,0.52,	0.08794	0.20743	0.56	2.39254	-0.8365	DDX24 ATP-dependent RNA helicase DDX24
IPI00444262.3	0.60,0.68,	0.08831	0.20794	0.64	2.49485	-0.64386	NCL cDNA FLJ45706 fis, clone FEBRA2028457, highly similar to Nucleolin
IPI00604620.3	0.60,0.68,	0.08831	0.20794	0.64	2.49485	-0.64386	NCL Nucleolin
IPI00926452.1	1.19,1.14,	0.08902	0.20906	1.16	2.90309	0.21412	MRPS17 Mitochondrial ribosomal protein S17
IPI00925656.1	1.19,1.14,	0.08902	0.20906	1.16	2.90309	0.21412	ZNF713;MRPS17 28S ribosomal protein S17, mitochondrial precursor
IPI00744772.2	1.19,1.14,	0.08902	0.20906	1.16	2.90309	0.21412	MRPS17 28S ribosomal protein S17, mitochondrial
IPI00221089.5	1.26,1.36,	0.08967	0.21024	1.31	2.30103	0.38957	RPS13 40S ribosomal protein S13
IPI00337387.3	2.24,1.83,	0.09061	0.21024	2.04	1.07546	1.02857	PRPF40A Isoform 3 of Pre-mRNA-processing factor 40 homolog A
IPI00337386.3	2.24,1.83,	0.09061	0.21024	2.04	1.07546	1.02857	PRPF40A Isoform 2 of Pre-mRNA-processing factor 40 homolog A
IPI00337385.3	2.24,1.83,	0.09061	0.21024	2.04	1.07546	1.02857	PRPF40A Isoform 1 of Pre-mRNA-processing factor 40 homolog A
IPI00397509.3	2.24,1.83,	0.09061	0.21024	2.04	1.07546	1.02857	PRPF40A Isoform 4 of Pre-mRNA-processing factor 40 homolog A
IPI00909774.2	2.24,1.83,	0.09061	0.21024	2.04	1.07546	1.02857	PRPF40A cDNA FLJ59286, highly similar to Pre-mRNA-processing factor 40 homolog A
IPI00299608.3	0.79,0.73,	0.09074	0.21024	0.76	2.74473	-0.39593	PSMD1 Isoform 1 of 26S proteasome non-ATPase regulatory subunit 1
IPI00177428.1	0.45,0.55,	0.09087	0.21024	0.5	2.30103	-1	CHCHD4 Isoform 2 of Mitochondrial intermembrane space import and assembly protein 40
IPI00748354.1	0.45,0.55,	0.09087	0.21024	0.5	2.30103	-1	CHCHD4 Isoform 1 of Mitochondrial intermembrane space import and assembly protein 40
IPI00791961.2	0.87,0.83,	0.0914	0.21024	0.85	3.09691	-0.23447	ARL1 cDNA FLJ50309, highly similar to ADP-ribosylation factor-like protein 1
IPI00219518.7	0.87,0.83,	0.0914	0.21024	0.85	3.09691	-0.23447	ARL1 ADP-ribosylation factor-like protein 1
IPI00250297.3	1.11,1.15,	0.09168	0.21024	1.13	3.09691	0.17632	AASDHPPT L-aminoadipate-semialdehyde dehydrogenase-phosphopantetheinyl transferase
IPI00026044.3	0.68,0.75,	0.09199	0.21024	0.72	2.61083	-0.47393	PIGU Isoform 1 of Phosphatidylinositol glycan anchor biosynthesis class U protein
IPI00235412.6	0.75,0.68,	0.09199	0.21024	0.72	2.61083	-0.47393	DNM1L cDNA FLJ56381, highly similar to Dynamin-1-like protein
IPI00555883.2	0.75,0.68,	0.09199	0.21024	0.72	2.61083	-0.47393	DNM1L Isoform 2 of Dynamin-1-like protein
IPI00473085.3	0.75,0.68,	0.09199	0.21024	0.72	2.61083	-0.47393	DNM1L Isoform 4 of Dynamin-1-like protein
IPI00146935.4	0.75,0.68,	0.09199	0.21024	0.72	2.61083	-0.47393	DNM1L Isoform 1 of Dynamin-1-like protein
IPI00871742.3	0.75,0.68,	0.09199	0.21024	0.72	2.61083	-0.47393	DNM1L Dynamin 1-like, isoform CRA_c
IPI00909012.1	0.68,0.75,	0.09199	0.21024	0.72	2.61083	-0.47393	PIGU cDNA FLJ58335, highly similar to GPI transamidase component PIG-U
IPI00910662.1	0.75,0.68,	0.09199	0.21024	0.72	2.61083	-0.47393	DNM1L cDNA FLJ59504, highly similar to Dynamin-1-like protein
IPI00942042.1	0.75,0.68,	0.09199	0.21024	0.72	2.61083	-0.47393	DNM1L Isoform 3 of Dynamin-1-like protein
IPI00037283.3	0.75,0.68,	0.09199	0.21024	0.72	2.61083	-0.47393	DNM1L Isoform 5 of Dynamin-1-like protein
IPI00402109.4	0.68,0.75,	0.09199	0.21024	0.72	2.61083	-0.47393	PIGU Isoform 2 of Phosphatidylinositol glycan anchor biosynthesis class U protein
IPI00014440.3	0.47,0.57,	0.09258	0.21024	0.52	2.30103	-0.94342	SLC25A17 Peroxisomal membrane protein PMP34
IPI00908507.1	0.47,0.57,	0.09258	0.21024	0.52	2.30103	-0.94342	- cDNA FLJ57410, highly similar to Peroxisomal membrane protein PMP34
IPI00877594.1	0.47,0.57,	0.09258	0.21024	0.52	2.30103	-0.94342	SLC25A17 Solute carrier family 25 (Mitochondrial carrier
IPI00607784.1	8.18,4.77,	0.09304	0.21024	6.48	-0.76448	2.69599	ZNF638 Isoform 3 of Zinc finger protein 638
IPI00178953.3	8.18,4.77,	0.09304	0.21024	6.48	-0.76448	2.69599	ZNF638 Isoform 4 of Zinc finger protein 638
IPI00607679.1	8.18,4.77,	0.09304	0.21024	6.48	-0.76448	2.69599	ZNF638 Isoform 5 of Zinc finger protein 638
IPI00470596.3	8.18,4.77,	0.09304	0.21024	6.48	-0.76448	2.69599	ZNF638 Isoform 1 of Zinc finger protein 638
IPI00026519.1	0.56,0.65,	0.09321	0.21024	0.6	2.39254	-0.73697	PPIF Peptidyl-prolyl cis-trans isomerase F, mitochondrial
IPI00026530.4	0.65,0.56,	0.09321	0.21024	0.6	2.39254	-0.73697	LMAN1 Protein ERGIC-53
IPI00027448.3	0.48,0.58,	0.09354	0.21024	0.53	2.30103	-0.91594	ATP5L ATP synthase subunit g, mitochondrial
IPI00793729.1	1.25,1.18,	0.09371	0.21024	1.21	2.61083	0.27501	RPS27A;UBB;UBC UBC protein
IPI00796007.2	1.25,1.18,	0.09371	0.21024	1.21	2.61083	0.27501	RPS27A;UBB;UBC cDNA FLJ51326, highly similar to Homo sapiens ubiquitin B (UBB), mRNA
IPI00798127.1	1.25,1.18,	0.09371	0.21024	1.21	2.61083	0.27501	RPS27A;UBB;UBC ubiquitin C
IPI00795527.1	1.25,1.18,	0.09371	0.21024	1.21	2.61083	0.27501	RPS27A;UBB;UBC 21 kDa protein
IPI00796600.1	1.25,1.18,	0.09371	0.21024	1.21	2.61083	0.27501	RPS27A;UBB;UBC 18 kDa protein
IPI00179330.6	1.25,1.18,	0.09371	0.21024	1.21	2.61083	0.27501	RPS27A;UBB;UBC ubiquitin and ribosomal protein S27a precursor
IPI00789107.1	1.25,1.18,	0.09371	0.21024	1.21	2.61083	0.27501	RPS27A;UBB;UBC 30 kDa protein
IPI00797400.1	1.25,1.18,	0.09371	0.21024	1.21	2.61083	0.27501	RPS27A;UBB;UBC 19 kDa protein
IPI00784990.2	1.25,1.18,	0.09371	0.21024	1.21	2.61083	0.27501	RPS27A;UBB;UBC Ubiquitin C splice variant
IPI00794211.1	1.25,1.18,	0.09371	0.21024	1.21	2.61083	0.27501	RPS27A;UBB;UBC 18 kDa protein
IPI00792712.1	1.25,1.18,	0.09371	0.21024	1.21	2.61083	0.27501	RPS27A;UBB;UBC 39 kDa protein
IPI00719280.2	1.25,1.18,	0.09371	0.21024	1.21	2.61083	0.27501	RPS27A;UBB;UBC ubiquitin B precursor
IPI00794925.1	1.25,1.18,	0.09371	0.21024	1.21	2.61083	0.27501	RPS27A;UBB;UBC 21 kDa protein
IPI00790633.1	1.25,1.18,	0.09371	0.21024	1.21	2.61083	0.27501	RPS27A;UBB;UBC 25 kDa protein
IPI00456429.3	1.25,1.18,	0.09371	0.21024	1.21	2.61083	0.27501	UBA52 ubiquitin and ribosomal protein L40 precursor
IPI00798155.4	1.25,1.18,	0.09371	0.21024	1.21	2.61083	0.27501	RPS27A;UBB;UBC Ubiquitin
IPI00789823.1	1.25,1.18,	0.09371	0.21024	1.21	2.61083	0.27501	RPS27A;UBB;UBC 16 kDa protein
IPI00793330.1	1.25,1.18,	0.09371	0.21024	1.21	2.61083	0.27501	RPS27A;UBB;UBC 12 kDa protein
IPI00793810.1	1.25,1.18,	0.09371	0.21024	1.21	2.61083	0.27501	RPS27A;UBB;UBC 19 kDa protein
IPI00293434.2	1.43,1.62,	0.09385	0.21024	1.52	1.74352	0.60407	SRP14 Signal recognition particle 14 kDa protein
IPI00014053.3	0.80,0.74,	0.09398	0.21024	0.77	2.74473	-0.37707	TOMM40 Isoform 1 of Mitochondrial import receptor subunit TOM40 homolog
IPI00940972.1	1.44,1.31,	0.09421	0.21024	1.38	2.07314	0.46467	SAP18 Histone deacetylase complex subunit SAP18
IPI00011698.4	1.44,1.31,	0.09421	0.21024	1.38	2.07314	0.46467	SAP18 Sin3A-associated protein, 18kDa
IPI00010463.5	1.39,1.56,	0.09421	0.21024	1.48	1.84013	0.5656	GTPBP1 GTP-binding protein 1
IPI00940148.1	0.79,0.84,	0.09457	0.21024	0.82	2.90309	-0.2863	GDI2 Rab GDP dissociation inhibitor beta
IPI00031461.2	0.79,0.84,	0.09457	0.21024	0.82	2.90309	-0.2863	GDI2 cDNA FLJ60299, highly similar to Rab GDP dissociation inhibitor beta
IPI00640006.1	0.79,0.84,	0.09457	0.21024	0.82	2.90309	-0.2863	GDI2 GDP dissociation inhibitor 2 isoform 2
IPI00413672.1	0.57,0.66,	0.09476	0.21024	0.62	2.39254	-0.68966	BCLAF1 Isoform 3 of Bcl-2-associated transcription factor 1
IPI00886854.1	0.57,0.66,	0.09476	0.21024	0.62	2.39254	-0.68966	LOC731605 similar to BCL2-associated transcription factor 1 isoform 2
IPI00413671.1	0.57,0.66,	0.09476	0.21024	0.62	2.39254	-0.68966	BCLAF1 Isoform 2 of Bcl-2-associated transcription factor 1
IPI00006079.1	0.57,0.66,	0.09476	0.21024	0.62	2.39254	-0.68966	BCLAF1 Isoform 1 of Bcl-2-associated transcription factor 1
IPI00886987.2	0.57,0.66,	0.09476	0.21024	0.62	2.39254	-0.68966	LOC731605 similar to BCL2-associated transcription factor 1
IPI00413673.1	0.57,0.66,	0.09476	0.21024	0.62	2.39254	-0.68966	BCLAF1 Isoform 4 of Bcl-2-associated transcription factor 1
IPI00908881.2	1.11,1.08,	0.09548	0.2108	1.1	3.34679	0.1375	GPI Glucose-6-phosphate isomerase
IPI00027497.5	1.11,1.08,	0.09548	0.2108	1.1	3.34679	0.1375	GPI Glucose-6-phosphate isomerase
IPI00910781.1	1.11,1.08,	0.09548	0.2108	1.1	3.34679	0.1375	GPI Glucose-6-phosphate isomerase
IPI00924856.2	0.38,0.49,	0.09556	0.2108	0.44	2.21824	-1.18442	BAK1 Putative uncharacterized protein BAK1
IPI00386229.2	0.38,0.49,	0.09556	0.2108	0.44	2.21824	-1.18442	BAK1 Pro-apoptotic protein BAKM variant
IPI00936392.1	0.38,0.49,	0.09556	0.2108	0.44	2.21824	-1.18442	BAK1 Bcl-2 homologous antagonist/killer
IPI00936867.1	0.38,0.49,	0.09556	0.2108	0.44	2.21824	-1.18442	BAK1 cDNA FLJ75165, highly similar to Homo sapiens BCL2-antagonist/killer 1 (BAK1), mRNA
IPI00219617.5	1.61,1.42,	0.09595	0.21112	1.52	1.74352	0.60407	PRPS2 Isoform 1 of Ribose-phosphate pyrophosphokinase 2
IPI00718888.1	1.61,1.42,	0.09595	0.21112	1.52	1.74352	0.60407	PRPS2 Isoform 2 of Ribose-phosphate pyrophosphokinase 2
IPI00788175.1	0.39,0.50,	0.09602	0.21112	0.44	2.21824	-1.18442	GDPD1 Isoform 2 of Glycerophosphodiester phosphodiesterase domain-containing protein 1
IPI00298535.4	0.39,0.50,	0.09602	0.21112	0.44	2.21824	-1.18442	GDPD1 Isoform 1 of Glycerophosphodiester phosphodiesterase domain-containing protein 1
IPI00026824.2	0.67,0.58,	0.09641	0.2118	0.62	2.39254	-0.68966	HMOX2 Heme oxygenase 2
IPI00409671.3	1.88,1.59,	0.09665	0.21198	1.73	1.37623	0.79077	DDX42 Isoform 1 of ATP-dependent RNA helicase DDX42
IPI00829889.1	1.88,1.59,	0.09665	0.21198	1.73	1.37623	0.79077	DDX42 Isoform 2 of ATP-dependent RNA helicase DDX42
IPI00026271.5	1.86,2.33,	0.09705	0.21269	2.1	0.95683	1.07039	RPS14 40S ribosomal protein S14
IPI00023161.1	0.84,0.88,	0.09724	0.21276	0.86	3.09691	-0.21759	MRPL46 39S ribosomal protein L46, mitochondrial
IPI00797533.1	0.84,0.88,	0.09724	0.21276	0.86	3.09691	-0.21759	MRPL46 26 kDa protein
IPI00902843.1	0.73,0.65,	0.09833	0.21444	0.69	2.49485	-0.53533	- cDNA FLJ16129 fis, clone BRACE2039823, highly similar to CDP-diacylglycerol--inositol3-phosphatidyltransferase
IPI00910287.1	0.73,0.65,	0.09833	0.21444	0.69	2.49485	-0.53533	CDIPT cDNA FLJ54162, moderately similar to CDP-diacylglycerol--inositol3-phosphatidyltransferase
IPI00647250.1	0.73,0.65,	0.09833	0.21444	0.69	2.49485	-0.53533	CDIPT CDP-diacylglycerol--inositol 3-phosphatidyltransferase (Phosphatidylinositol synthase), isoform CRA_b
IPI00645518.1	0.73,0.65,	0.09833	0.21444	0.69	2.49485	-0.53533	CDIPT Isoform 1 of CDP-diacylglycerol--inositol 3-phosphatidyltransferase
IPI00030702.1	1.24,1.17,	0.09861	0.21488	1.2	2.61083	0.26303	IDH3A Isoform 1 of Isocitrate dehydrogenase [NAD] subunit alpha, mitochondrial
IPI00878310.1	1.84,1.56,	0.09886	0.21508	1.7	1.40671	0.76553	MCM5 82 kDa protein
IPI00018350.3	1.84,1.56,	0.09886	0.21508	1.7	1.40671	0.76553	MCM5 DNA replication licensing factor MCM5
IPI00829826.1	1.48,1.33,	0.09963	0.21609	1.4	1.94885	0.48543	MED1 Isoform 1 of Mediator of RNA polymerase II transcription subunit 1
IPI00790747.1	1.48,1.33,	0.09963	0.21609	1.4	1.94885	0.48543	MED1 Isoform 2 of Mediator of RNA polymerase II transcription subunit 1
IPI00554648.3	3.70,2.59,	0.09965	0.21609	3.14	0.21038	1.65076	KRT8 Keratin, type II cytoskeletal 8
IPI00012011.6	1.30,1.21,	0.1	0.21609	1.26	2.39254	0.33342	CFL1 Cofilin-1
IPI00014253.4	0.60,0.69,	0.10006	0.21609	0.64	2.39254	-0.64386	RRS1 Ribosome biogenesis regulatory protein homolog
IPI00329791.13	1.25,1.36,	0.10035	0.21609	1.31	2.21824	0.38957	DDX46 cDNA FLJ78679, highly similar to Homo sapiens DEAD (Asp-Glu-Ala-Asp) box polypeptide 46 (DDX46), mRNA
IPI00939523.1	1.25,1.36,	0.10035	0.21609	1.31	2.21824	0.38957	DDX46 DEAD (Asp-Glu-Ala-Asp) box polypeptide 46, isoform CRA_a
IPI00644079.3	1.36,1.25,	0.10035	0.21609	1.31	2.21824	0.38957	HNRNPU HNRPU protein
IPI00883857.2	1.36,1.25,	0.10035	0.21609	1.31	2.21824	0.38957	HNRNPU Isoform Long of Heterogeneous nuclear ribonucleoprotein U
IPI00790207.1	0.71,0.78,	0.10045	0.21609	0.74	2.61083	-0.4344	PSMA4 27 kDa protein
IPI00793335.2	0.78,0.71,	0.10045	0.21609	0.74	2.61083	-0.4344	MRPS22 41 kDa protein
IPI00013146.1	0.78,0.71,	0.10045	0.21609	0.74	2.61083	-0.4344	MRPS22 28S ribosomal protein S22, mitochondrial
IPI00791542.2	0.78,0.71,	0.10045	0.21609	0.74	2.61083	-0.4344	MRPS22 Mitochondrial ribosomal protein S22 variant
IPI00643885.1	0.82,0.76,	0.10143	0.21733	0.79	2.74473	-0.34008	CUL4B cDNA FLJ41694 fis, clone HCHON2001217, highly similar to Cullin-4B
IPI00480142.2	0.82,0.76,	0.10143	0.21733	0.79	2.74473	-0.34008	CUL4B Isoform 2 of Cullin-4B
IPI00328170.9	0.76,0.82,	0.10143	0.21733	0.79	2.74473	-0.34008	MOGS Mannosyl-oligosaccharide glucosidase
IPI00916474.2	0.76,0.82,	0.10143	0.21733	0.79	2.74473	-0.34008	MOGS mannosyl-oligosaccharide glucosidase isoform 2
IPI00179057.6	0.82,0.76,	0.10143	0.21733	0.79	2.74473	-0.34008	CUL4B Isoform 1 of Cullin-4B
IPI00477179.1	1.50,1.34,	0.10198	0.21816	1.42	1.89279	0.50589	DDX21 Isoform 2 of Nucleolar RNA helicase 2
IPI00015953.3	1.50,1.34,	0.10198	0.21816	1.42	1.89279	0.50589	DDX21 Isoform 1 of Nucleolar RNA helicase 2
IPI00414676.6	1.20,1.14,	0.10329	0.22078	1.17	2.74473	0.22651	HSP90AB1 Heat shock protein HSP 90-beta
IPI00305166.2	0.89,0.85,	0.10397	0.22179	0.87	3.09691	-0.20091	SDHA cDNA FLJ61478, highly similar to Succinate dehydrogenase (ubiquinone) flavoprotein subunit, mitochondrial
IPI00220493.5	1.16,1.23,	0.10401	0.22179	1.19	2.61083	0.25096	LSM5 U6 snRNA-associated Sm-like protein LSm5
IPI00916222.1	1.16,1.23,	0.10401	0.22179	1.19	2.61083	0.25096	LSM5 Putative uncharacterized protein LSM5
IPI00440703.1	0.49,0.60,	0.10438	0.22232	0.54	2.21824	-0.88897	GSTK1 glutathione S-transferase kappa 1 isoform b
IPI00848226.1	1.20,1.29,	0.10442	0.22232	1.24	2.39254	0.31034	GNB2L1 Guanine nucleotide-binding protein subunit beta-2-like 1
IPI00100748.4	0.83,0.77,	0.10572	0.22437	0.8	2.74473	-0.32193	HSPBP1 cDNA FLJ55382, highly similar to Hsp70-binding protein 1
IPI00922838.1	0.77,0.83,	0.10572	0.22437	0.8	2.74473	-0.32193	- cDNA FLJ56074, highly similar to 150 kDa oxygen-regulated protein
IPI00019380.1	0.83,0.77,	0.10572	0.22437	0.8	2.74473	-0.32193	NCBP1 Nuclear cap-binding protein subunit 1
IPI00000877.1	0.77,0.83,	0.10572	0.22437	0.8	2.74473	-0.32193	HYOU1 Hypoxia up-regulated protein 1
IPI00025329.1	1.43,1.29,	0.10613	0.22455	1.36	2.00877	0.44361	RPL19 60S ribosomal protein L19
IPI00793710.1	0.76,0.68,	0.10627	0.22455	0.72	2.49485	-0.47393	TMEM11 cDNA FLJ51273, highly similar to Transmembrane protein 11
IPI00294159.3	0.68,0.76,	0.10627	0.22455	0.72	2.49485	-0.47393	SLC25A1 Tricarboxylate transport protein, mitochondrial
IPI00012855.1	0.76,0.68,	0.10627	0.22455	0.72	2.49485	-0.47393	TMEM11 Transmembrane protein 11
IPI00005978.8	2.52,1.93,	0.10635	0.22455	2.22	0.75933	1.15056	SFRS2 Splicing factor, arginine/serine-rich 2
IPI00908745.1	0.72,0.63,	0.10653	0.22455	0.68	2.39254	-0.55639	- cDNA FLJ56511, highly similar to Neurofilament triplet M protein
IPI00217507.6	0.72,0.63,	0.10653	0.22455	0.68	2.39254	-0.55639	NEFM Neurofilament medium polypeptide
IPI00853115.1	0.72,0.63,	0.10653	0.22455	0.68	2.39254	-0.55639	NEFM NEFM protein
IPI00410112.2	0.54,0.42,	0.10682	0.22455	0.48	2.14267	-1.05889	VKORC1 vitamin K epoxide reductase complex, subunit 1 isoform 2
IPI00031000.3	0.54,0.42,	0.10682	0.22455	0.48	2.14267	-1.05889	VKORC1 Isoform 1 of Vitamin K epoxide reductase complex subunit 1
IPI00797868.1	0.54,0.42,	0.10682	0.22455	0.48	2.14267	-1.05889	VKORC1 Putative uncharacterized protein VKORC1
IPI00384902.1	0.54,0.42,	0.10682	0.22455	0.48	2.14267	-1.05889	VKORC1 Isoform 2 of Vitamin K epoxide reductase complex subunit 1
IPI00031697.1	0.51,0.62,	0.10697	0.22455	0.56	2.21824	-0.8365	TMEM109 Transmembrane protein 109
IPI00016339.4	0.62,0.51,	0.10697	0.22455	0.56	2.21824	-0.8365	RAB5C Ras-related protein Rab-5C
IPI00301252.2	1.56,1.37,	0.10782	0.22598	1.46	1.74352	0.54597	THOC6 Isoform 3 of THO complex subunit 6 homolog
IPI00328985.1	1.56,1.37,	0.10782	0.22598	1.46	1.74352	0.54597	THOC6 Isoform 1 of THO complex subunit 6 homolog
IPI00032406.1	0.95,0.93,	0.1083	0.22633	0.94	3.69897	-0.08927	DNAJA2 DnaJ homolog subfamily A member 2
IPI00791716.1	0.52,0.63,	0.10841	0.22633	0.58	2.21824	-0.78588	ATP6V0A1 27 kDa protein
IPI00743576.1	0.52,0.63,	0.10841	0.22633	0.58	2.21824	-0.78588	ATP6V0A1 Isoform 2 of V-type proton ATPase 116 kDa subunit a isoform 1
IPI00892784.1	0.52,0.63,	0.10841	0.22633	0.58	2.21824	-0.78588	ATP6V0A1 ATPase, H+ transporting, lysosomal V0 subunit a1 isoform a
IPI00796045.5	0.52,0.63,	0.10841	0.22633	0.58	2.21824	-0.78588	ATP6V0A1 Isoform 1 of V-type proton ATPase 116 kDa subunit a isoform 1
IPI00844115.1	0.73,0.64,	0.10899	0.22694	0.68	2.39254	-0.55639	DNAJC10 Isoform 2 of DnaJ homolog subfamily C member 10
IPI00293260.5	0.73,0.64,	0.10899	0.22694	0.68	2.39254	-0.55639	DNAJC10 Isoform 1 of DnaJ homolog subfamily C member 10
IPI00021785.2	0.73,0.64,	0.10899	0.22694	0.68	2.39254	-0.55639	COX5B Cytochrome c oxidase subunit 5B, mitochondrial
IPI00465256.4	1.28,1.19,	0.10921	0.22694	1.23	2.39254	0.29866	AK3 GTP:AMP phosphotransferase mitochondrial
IPI00478236.3	1.28,1.19,	0.10921	0.22694	1.23	2.39254	0.29866	AK3 cDNA FLJ40886 fis, clone UTERU2000663, highly similar to GTP:AMP phosphotransferase mitochondrial
IPI00910240.1	1.28,1.19,	0.10921	0.22694	1.23	2.39254	0.29866	AK3 cDNA FLJ58032, highly similar to GTP:AMP phosphotransferase mitochondrial
IPI00396485.3	1.16,1.11,	0.10986	0.22731	1.14	2.90309	0.18903	EEF1A1 Elongation factor 1-alpha 1
IPI00174390.3	1.16,1.11,	0.10986	0.22731	1.14	2.90309	0.18903	PDE12 Isoform 1 of 2&#039;,5&#039;-phosphodiesterase 12
IPI00886797.1	1.16,1.11,	0.10986	0.22731	1.14	2.90309	0.18903	PDE12 Isoform 2 of 2&#039;,5&#039;-phosphodiesterase 12
IPI00472724.1	1.16,1.11,	0.10986	0.22731	1.14	2.90309	0.18903	EEF1A1;EEF1A1P5 Putative elongation factor 1-alpha-like 3
IPI00239077.5	1.16,1.11,	0.10986	0.22731	1.14	2.90309	0.18903	HINT1 Histidine triad nucleotide-binding protein 1
IPI00942979.1	1.68,1.44,	0.10998	0.22731	1.56	1.54061	0.64155	TKT Transketolase
IPI00643920.3	1.68,1.44,	0.10998	0.22731	1.56	1.54061	0.64155	TKT cDNA FLJ54957, highly similar to Transketolase
IPI00218342.10	1.39,1.26,	0.11042	0.22787	1.32	2.07314	0.40054	MTHFD1 C-1-tetrahydrofolate synthase, cytoplasmic
IPI00794900.3	1.39,1.26,	0.11042	0.22787	1.32	2.07314	0.40054	MTHFD1 cDNA FLJ56016, highly similar to C-1-tetrahydrofolate synthase, cytoplasmic
IPI00154975.3	3.90,2.59,	0.11152	0.22933	3.24	0.06649	1.69599	DNAJC9 DnaJ homolog subfamily C member 9
IPI00642244.2	0.74,0.65,	0.11164	0.22933	0.7	2.39254	-0.51457	KIAA0090 Isoform 4 of Uncharacterized protein KIAA0090
IPI00784543.1	0.74,0.65,	0.11164	0.22933	0.7	2.39254	-0.51457	KIAA0090 Isoform 2 of Uncharacterized protein KIAA0090
IPI00645487.2	0.74,0.65,	0.11164	0.22933	0.7	2.39254	-0.51457	KIAA0090 Isoform 3 of Uncharacterized protein KIAA0090
IPI00642584.2	0.74,0.65,	0.11164	0.22933	0.7	2.39254	-0.51457	KIAA0090 Isoform 1 of Uncharacterized protein KIAA0090
IPI00938079.1	0.86,0.90,	0.11181	0.22933	0.88	3.09691	-0.18442	PDCD6IP programmed cell death 6 interacting protein isoform 2
IPI00002149.1	0.90,0.86,	0.11181	0.22933	0.88	3.09691	-0.18442	SAR1B GTP-binding protein SAR1b
IPI00246058.10	0.86,0.90,	0.11181	0.22933	0.88	3.09691	-0.18442	PDCD6IP Programmed cell death 6-interacting protein
IPI00156032.6	1.33,1.22,	0.11236	0.23	1.28	2.21824	0.35614	KRR1 KRR1 small subunit processome component homolog
IPI00942884.1	1.33,1.22,	0.11236	0.23	1.28	2.21824	0.35614	KRR1 HRB2 variant B
IPI00479503.1	0.78,0.70,	0.11265	0.23	0.74	2.49485	-0.4344	DYNLT1 Dynein, light chain, Tctex-type 1, isoform CRA_a
IPI00015018.1	0.70,0.78,	0.11265	0.23	0.74	2.49485	-0.4344	PPA1 Inorganic pyrophosphatase
IPI00291751.6	0.78,0.70,	0.11265	0.23	0.74	2.49485	-0.4344	C2orf47 Uncharacterized protein C2orf47, mitochondrial
IPI00019495.1	0.78,0.70,	0.11265	0.23	0.74	2.49485	-0.4344	DYNLT1 Dynein light chain Tctex-type 1
IPI00220362.5	0.55,0.66,	0.11333	0.23034	0.6	2.21824	-0.73697	HSPE1 10 kDa heat shock protein, mitochondrial
IPI00063188.1	0.66,0.55,	0.11333	0.23034	0.6	2.21824	-0.73697	ECSIT Isoform 2 of Evolutionarily conserved signaling intermediate in Toll pathway, mitochondrial
IPI00022314.1	0.55,0.66,	0.11333	0.23034	0.6	2.21824	-0.73697	SOD2 Superoxide dismutase [Mn], mitochondrial
IPI00847322.1	0.55,0.66,	0.11333	0.23034	0.6	2.21824	-0.73697	SOD2 superoxide dismutase 2, mitochondrial isoform A precursor
IPI00106506.2	0.66,0.55,	0.11333	0.23034	0.6	2.21824	-0.73697	ECSIT Isoform 1 of Evolutionarily conserved signaling intermediate in Toll pathway, mitochondrial
IPI00911015.1	0.55,0.66,	0.11333	0.23034	0.6	2.21824	-0.73697	SOD2 Superoxide dismutase
IPI00027834.3	1.64,1.41,	0.11354	0.2306	1.52	1.57757	0.60407	HNRNPL Heterogeneous nuclear ribonucleoprotein L
IPI00005492.2	0.66,0.75,	0.11448	0.23203	0.71	2.39254	-0.49411	WDR5 WD repeat-containing protein 5
IPI00014808.1	1.66,1.42,	0.11468	0.23203	1.54	1.54061	0.62293	PAFAH1B3 Platelet-activating factor acetylhydrolase IB subunit gamma
IPI00419792.2	1.92,1.57,	0.11485	0.23203	1.74	1.21289	0.79909	LOC407835 Putative uncharacterized protein ENSP00000390324
IPI00795187.1	1.92,1.57,	0.11485	0.23203	1.74	1.21289	0.79909	MAP2K2 Mitogen-activated protein kinase kinase 2, isoform CRA_d
IPI00003783.1	1.92,1.57,	0.11485	0.23203	1.74	1.21289	0.79909	MAP2K2 Dual specificity mitogen-activated protein kinase kinase 2
IPI00797850.1	1.92,1.57,	0.11485	0.23203	1.74	1.21289	0.79909	MAP2K1 Putative uncharacterized protein MAP2K1
IPI00219604.3	1.92,1.57,	0.11485	0.23203	1.74	1.21289	0.79909	MAP2K1 Dual specificity mitogen-activated protein kinase kinase 1
IPI00334159.6	0.82,0.75,	0.11557	0.23311	0.78	2.61083	-0.35845	VBP1 von Hippel-Lindau binding protein 1, isoform CRA_b
IPI00947070.1	0.85,0.79,	0.11573	0.23311	0.82	2.74473	-0.2863	RPL22L1 Putative uncharacterized protein RPL22L1
IPI00856049.1	0.85,0.79,	0.11573	0.23311	0.82	2.74473	-0.2863	RPL22L1 60S ribosomal protein L22-like 1
IPI00945264.1	0.85,0.79,	0.11573	0.23311	0.82	2.74473	-0.2863	RPL22L1 Putative uncharacterized protein RPL22L1
IPI00181728.1	1.47,1.75,	0.11617	0.23361	1.61	1.40671	0.68706	BRIX1 Ribosome biogenesis protein BRX1 homolog
IPI00910147.1	0.79,0.71,	0.11624	0.23361	0.75	2.49485	-0.41504	- cDNA FLJ52943, highly similar to Zinc transporter SLC39A7
IPI00021888.5	0.79,0.71,	0.11624	0.23361	0.75	2.49485	-0.41504	SLC39A7 Zinc transporter SLC39A7
IPI00183603.3	0.88,0.83,	0.11719	0.23517	0.86	2.90309	-0.21759	OSTC Oligosaccharyltransferase complex subunit OSTC
IPI00872620.1	0.88,0.83,	0.11719	0.23517	0.86	2.90309	-0.21759	OSTC 17 kDa protein
IPI00017381.1	1.19,1.29,	0.11847	0.23756	1.24	2.30103	0.31034	RFC4 Replication factor C subunit 4
IPI00025346.3	0.64,0.52,	0.11875	0.23772	0.58	2.14267	-0.78588	PEX14 Isoform 1 of Peroxisomal membrane protein PEX14
IPI00922479.1	0.64,0.52,	0.11875	0.23772	0.58	2.14267	-0.78588	PEX14 Isoform 2 of Peroxisomal membrane protein PEX14
IPI00869267.1	1.27,1.42,	0.11912	0.23772	1.34	1.94885	0.42223	MAZ Zinc finger protein
IPI00008800.3	1.27,1.42,	0.11912	0.23772	1.34	1.94885	0.42223	MAZ Similar to Serum amyloid A-activating factor SAF-1
IPI00168859.2	1.27,1.42,	0.11912	0.23772	1.34	1.94885	0.42223	MAZ MYC-associated zinc finger protein isoform 2
IPI00219841.6	1.47,1.76,	0.11917	0.23772	1.62	1.37623	0.69599	LIG1 DNA ligase 1
IPI00955833.1	1.47,1.76,	0.11917	0.23772	1.62	1.37623	0.69599	- DNA ligase
IPI00784119.1	0.40,0.26,	0.11973	0.23866	0.33	2.00877	-1.59946	ATP6AP1 V-type proton ATPase subunit S1
IPI00746655.1	0.76,0.83,	0.12028	0.23913	0.79	2.61083	-0.34008	ESYT1 Isoform 2 of Extended synaptotagmin-1
IPI00022143.3	0.76,0.83,	0.12028	0.23913	0.79	2.61083	-0.34008	ESYT1 Isoform 1 of Extended synaptotagmin-1
IPI00902463.1	0.76,0.83,	0.12028	0.23913	0.79	2.61083	-0.34008	ESYT1 cDNA FLJ46898 fis, clone UTERU3022168, highly similar to Protein FAM62A
IPI00420014.2	1.37,1.59,	0.12032	0.23913	1.48	1.61618	0.5656	SNRNP200 Isoform 1 of U5 small nuclear ribonucleoprotein 200 kDa helicase
IPI00955441.1	1.39,1.25,	0.12086	0.23985	1.32	2.00877	0.40054	PRPS1 Ribose-phosphate pyrophosphokinase (Fragment)
IPI00219616.7	1.39,1.25,	0.12086	0.23985	1.32	2.00877	0.40054	PRPS1 Ribose-phosphate pyrophosphokinase 1
IPI00554777.2	1.23,1.15,	0.12195	0.24163	1.19	2.49485	0.25096	ASNS Asparagine synthetase [glutamine-hydrolyzing]
IPI00925572.1	1.23,1.15,	0.12195	0.24163	1.19	2.49485	0.25096	ASNS cDNA FLJ51387, highly similar to Asparagine synthetase
IPI00166865.3	0.74,0.64,	0.12214	0.24163	0.69	2.30103	-0.53533	CISD2 CDGSH iron sulfur domain-containing protein 2
IPI00002460.4	0.66,0.54,	0.1223	0.24163	0.6	2.14267	-0.73697	ANXA7 Isoform 1 of Annexin A7
IPI00953297.1	0.66,0.54,	0.1223	0.24163	0.6	2.14267	-0.73697	- cDNA FLJ55060, highly similar to Annexin A7
IPI00021771.1	0.66,0.54,	0.1223	0.24163	0.6	2.14267	-0.73697	ANXA7 Isoform 2 of Annexin A7
IPI00925511.1	1.06,1.04,	0.12284	0.24181	1.05	3.69897	0.07039	QARS cDNA FLJ54314, highly similar to Glutaminyl-tRNA synthetase
IPI00026665.2	1.06,1.04,	0.12284	0.24181	1.05	3.69897	0.07039	QARS cDNA FLJ75085, highly similar to Homo sapiens glutaminyl-tRNA synthetase (QARS), mRNA
IPI00140420.4	1.04,1.06,	0.12284	0.24181	1.05	3.69897	0.07039	SND1 Staphylococcal nuclease domain-containing protein 1
IPI00419258.4	1.06,1.04,	0.12284	0.24181	1.05	3.69897	0.07039	HMGB1 High mobility group protein B1
IPI00925046.1	1.06,1.04,	0.12284	0.24181	1.05	3.69897	0.07039	QARS Glutaminyl-tRNA synthetase
IPI00003833.3	0.41,0.55,	0.12397	0.24291	0.48	2.00877	-1.05889	MTCH2 Mitochondrial carrier homolog 2
IPI00011250.3	1.20,1.13,	0.12405	0.24291	1.16	2.61083	0.21412	UCHL3 Ubiquitin carboxyl-terminal hydrolase isozyme L3
IPI00926319.1	0.69,0.78,	0.12438	0.24291	0.74	2.39254	-0.4344	DLD cDNA FLJ56112, highly similar to Dihydrolipoyl dehydrogenase, mitochondrial
IPI00015911.2	0.69,0.78,	0.12438	0.24291	0.74	2.39254	-0.4344	DLD Dihydrolipoyl dehydrogenase, mitochondrial
IPI00005740.1	0.78,0.69,	0.12438	0.24291	0.74	2.39254	-0.4344	COX4NB Neighbor of COX4
IPI00555698.1	0.81,0.73,	0.12439	0.24291	0.77	2.49485	-0.37707	CSDA CSDA protein variant (Fragment)
IPI00031801.4	0.81,0.73,	0.12439	0.24291	0.77	2.49485	-0.37707	CSDA Isoform 1 of DNA-binding protein A
IPI00219148.2	0.81,0.73,	0.12439	0.24291	0.77	2.49485	-0.37707	CSDA Isoform 3 of DNA-binding protein A
IPI00219147.4	0.81,0.73,	0.12439	0.24291	0.77	2.49485	-0.37707	CSDA Isoform 2 of DNA-binding protein A
IPI00013296.3	0.81,0.73,	0.12439	0.24291	0.77	2.49485	-0.37707	RPS18;RPS18P9 40S ribosomal protein S18
IPI00006663.1	0.84,0.89,	0.12491	0.24357	0.86	2.90309	-0.21759	ALDH2 Aldehyde dehydrogenase, mitochondrial
IPI00007611.1	0.89,0.84,	0.12491	0.24357	0.86	2.90309	-0.21759	ATP5O ATP synthase subunit O, mitochondrial
IPI00063729.4	0.84,0.77,	0.12548	0.24397	0.8	2.61083	-0.32193	THOC3 THO complex subunit 3
IPI00471934.1	0.84,0.77,	0.12548	0.24397	0.8	2.61083	-0.32193	- Putative uncharacterized protein ENSP00000306791
IPI00433833.1	0.84,0.77,	0.12548	0.24397	0.8	2.61083	-0.32193	THOC3 THOC3 protein
IPI00941731.1	0.84,0.77,	0.12548	0.24397	0.8	2.61083	-0.32193	- Putative uncharacterized protein ENSP00000396631
IPI00107531.1	0.97,0.98,	0.12716	0.24639	0.98	4.30103	-0.02915	RAD50 Isoform 3 of DNA repair protein RAD50
IPI00305282.2	0.97,0.98,	0.12716	0.24639	0.98	4.30103	-0.02915	RAD50 Isoform 1 of DNA repair protein RAD50
IPI00549205.1	0.97,0.98,	0.12716	0.24639	0.98	4.30103	-0.02915	RAD50 Isoform 2 of DNA repair protein RAD50
IPI00787239.1	0.46,0.31,	0.12727	0.24639	0.38	1.94885	-1.39593	TMEM70 Isoform 2 of Transmembrane protein 70, mitochondrial
IPI00106966.4	0.46,0.31,	0.12727	0.24639	0.38	1.94885	-1.39593	TMEM70 Isoform 1 of Transmembrane protein 70, mitochondrial
IPI00396435.3	1.30,1.19,	0.12727	0.24639	1.24	2.21824	0.31034	DHX15 Putative pre-mRNA-splicing factor ATP-dependent RNA helicase DHX15
IPI00942853.1	1.79,1.47,	0.12785	0.2468	1.63	1.29073	0.70487	RBM39 RNA binding motif protein 39
IPI00029079.5	1.79,1.47,	0.12785	0.2468	1.63	1.29073	0.70487	GMPS GMP synthase [glutamine-hydrolyzing]
IPI00215801.1	1.79,1.47,	0.12785	0.2468	1.63	1.29073	0.70487	RBM39 Isoform 2 of RNA-binding protein 39
IPI00163505.2	1.79,1.47,	0.12785	0.2468	1.63	1.29073	0.70487	RBM39 Isoform 1 of RNA-binding protein 39
IPI00297492.2	0.59,0.45,	0.12827	0.24743	0.52	2.00877	-0.94342	STT3A Dolichyl-diphosphooligosaccharide--protein glycosyltransferase subunit STT3A
IPI00008998.3	0.76,0.66,	0.1284	0.2475	0.71	2.30103	-0.49411	PTPLAD1 Protein tyrosine phosphatase-like protein PTPLAD1
IPI00220528.6	0.94,0.96,	0.12873	0.24796	0.95	3.69897	-0.074	SNRPF Small nuclear ribonucleoprotein F
IPI00945725.1	1.22,1.14,	0.12909	0.24812	1.18	2.49485	0.23879	EIF2A cDNA FLJ58035, highly similar to Homo sapiens eukaryotic translation initiation factor (eIF) 2A (eIF2A), mRNA
IPI00902564.1	1.22,1.14,	0.12909	0.24812	1.18	2.49485	0.23879	EIF2A Isoform 1 of Eukaryotic translation initiation factor 2A
IPI00012462.1	1.22,1.14,	0.12909	0.24812	1.18	2.49485	0.23879	EIF2A Eukaryotic translation initiation factor 2A
IPI00843886.1	0.60,0.46,	0.12958	0.24835	0.53	2.00877	-0.91594	APOO Putative uncharacterized protein APOO
IPI00797546.2	0.60,0.46,	0.12958	0.24835	0.53	2.00877	-0.91594	APOO Isoform 2 of Apolipoprotein O
IPI00953537.1	0.60,0.46,	0.12958	0.24835	0.53	2.00877	-0.91594	APOO Putative uncharacterized protein APOO
IPI00042580.4	0.60,0.46,	0.12958	0.24835	0.53	2.00877	-0.91594	APOO Isoform 1 of Apolipoprotein O
IPI00295209.5	0.61,0.47,	0.13098	0.25014	0.54	2.00877	-0.88897	SNX5 Sorting nexin-5
IPI00513893.4	0.61,0.47,	0.13098	0.25014	0.54	2.00877	-0.88897	SNX5 Sorting nexin 5
IPI00216172.2	0.66,0.53,	0.13107	0.25014	0.6	2.07314	-0.73697	LAMP2 lysosomal-associated membrane protein 2 isoform C precursor
IPI00922445.1	0.66,0.53,	0.13107	0.25014	0.6	2.07314	-0.73697	LAMP2 cDNA FLJ52540, highly similar to Lysosome-associated membrane glycoprotein 2
IPI00739827.1	0.66,0.53,	0.13107	0.25014	0.6	2.07314	-0.73697	LAMP2 Isoform LAMP-2B of Lysosome-associated membrane glycoprotein 2
IPI00009030.1	0.66,0.53,	0.13107	0.25014	0.6	2.07314	-0.73697	LAMP2 Isoform LAMP-2A of Lysosome-associated membrane glycoprotein 2
IPI00009867.3	15.43,5.97,	0.13174	0.25107	10.7	-1.65075	3.41954	KRT5 Keratin, type II cytoskeletal 5
IPI00334190.4	0.67,0.77,	0.13189	0.25107	0.72	2.30103	-0.47393	STOML2 Stomatin-like protein 2
IPI00908723.1	0.67,0.77,	0.13189	0.25107	0.72	2.30103	-0.47393	STOML2 cDNA FLJ61039, highly similar to Stomatin-like protein 2
IPI00550239.4	8.05,3.90,	0.13193	0.25107	5.98	-0.93507	2.58015	H1F0 Histone H1.0
IPI00010720.1	1.46,1.28,	0.13203	0.25108	1.37	1.79048	0.45418	CCT5 T-complex protein 1 subunit epsilon
IPI00017963.1	1.21,1.34,	0.13248	0.25176	1.28	2.07314	0.35614	SNRPD2 Small nuclear ribonucleoprotein Sm D2
IPI00005966.6	0.54,0.67,	0.1331	0.25276	0.6	2.07314	-0.73697	NDUFA12 13kDa differentiation-associated protein variant (Fragment)
IPI00004273.6	2.41,1.77,	0.13346	0.25287	2.09	0.68867	1.0635	RBM25 Isoform 1 of RNA-binding protein 25
IPI00925670.1	2.41,1.77,	0.13346	0.25287	2.09	0.68867	1.0635	RBM25 Isoform 4 of RNA-binding protein 25
IPI00644127.2	1.34,1.57,	0.13359	0.25287	1.46	1.57757	0.54597	IARS Isoleucyl-tRNA synthetase, cytoplasmic
IPI00011253.3	1.07,1.11,	0.13382	0.25287	1.09	3.09691	0.12433	RPS3 40S ribosomal protein S3
IPI00005705.1	0.85,0.90,	0.13383	0.25287	0.88	2.90309	-0.18442	PPP1CC Isoform Gamma-1 of Serine/threonine-protein phosphatase PP1-gamma catalytic subunit
IPI00011937.1	0.90,0.85,	0.13383	0.25287	0.88	2.90309	-0.18442	PRDX4 Peroxiredoxin-4
IPI00218187.1	0.85,0.90,	0.13383	0.25287	0.88	2.90309	-0.18442	PPP1CC Isoform Gamma-2 of Serine/threonine-protein phosphatase PP1-gamma catalytic subunit
IPI00549970.1	0.63,0.49,	0.1341	0.25287	0.56	2.00877	-0.8365	GHITM Growth hormone inducible transmembrane protein
IPI00941155.1	0.63,0.49,	0.1341	0.25287	0.56	2.00877	-0.8365	GHITM Growth hormone-inducible transmembrane protein
IPI00909387.1	0.63,0.49,	0.1341	0.25287	0.56	2.00877	-0.8365	GHITM cDNA FLJ59630, highly similar to Growth hormone-inducible transmembrane protein
IPI00472442.4	0.50,0.64,	0.13583	0.2556	0.57	2.00877	-0.81097	PSMA1 Isoform Long of Proteasome subunit alpha type-1
IPI00016832.1	0.50,0.64,	0.13583	0.2556	0.57	2.00877	-0.81097	PSMA1 Isoform Short of Proteasome subunit alpha type-1
IPI00871889.1	0.50,0.64,	0.13583	0.2556	0.57	2.00877	-0.81097	PSMA1 Proteasome subunit alpha type
IPI00216691.5	0.60,0.72,	0.13617	0.25606	0.66	2.14267	-0.59946	PFN1 Profilin-1
IPI00479058.2	2.04,1.58,	0.13684	0.25697	1.81	0.97551	0.85599	RPS15 40S ribosomal protein S15
IPI00419373.1	1.21,1.13,	0.13704	0.25697	1.17	2.49485	0.22651	HNRNPA3 Isoform 1 of Heterogeneous nuclear ribonucleoprotein A3
IPI00939124.1	1.21,1.13,	0.13704	0.25697	1.17	2.49485	0.22651	HNRNPA3 37 kDa protein
IPI00927677.1	1.21,1.13,	0.13704	0.25697	1.17	2.49485	0.22651	HNRNPA3 34 kDa protein
IPI00219381.5	0.56,0.69,	0.13758	0.25781	0.62	2.07314	-0.68966	NDUFA2 NADH dehydrogenase [ubiquinone] 1 alpha subcomplex subunit 2
IPI00100984.4	1.40,1.24,	0.13787	0.25817	1.32	1.89279	0.40054	HEATR3 Isoform 1 of HEAT repeat-containing protein 3
IPI00033036.1	0.65,0.76,	0.13889	0.25883	0.71	2.21824	-0.49411	METAP2 Methionine aminopeptidase 2
IPI00789396.1	0.65,0.76,	0.13889	0.25883	0.71	2.21824	-0.49411	METAP2 Methionine aminopeptidase
IPI00419802.4	0.65,0.76,	0.13889	0.25883	0.71	2.21824	-0.49411	HIBCH Isoform 1 of 3-hydroxyisobutyryl-CoA hydrolase, mitochondrial
IPI00300763.4	0.65,0.76,	0.13889	0.25883	0.71	2.21824	-0.49411	METAP2 Methionine aminopeptidase
IPI00945578.1	0.61,0.73,	0.13906	0.25883	0.67	2.14267	-0.57777	SEC62 Putative uncharacterized protein SEC62
IPI00945991.2	0.61,0.73,	0.13906	0.25883	0.67	2.14267	-0.57777	SEC62 Putative uncharacterized protein SEC62
IPI00945590.1	0.61,0.73,	0.13906	0.25883	0.67	2.14267	-0.57777	SEC62 SEC62 protein
IPI00019004.1	0.61,0.73,	0.13906	0.25883	0.67	2.14267	-0.57777	SEC62 Translocation protein SEC62
IPI00456969.1	1.30,1.51,	0.13909	0.25883	1.4	1.65659	0.48543	DYNC1H1 Cytoplasmic dynein 1 heavy chain 1
IPI00604527.2	1.17,1.28,	0.13937	0.25914	1.22	2.21824	0.28688	TARS2 Threonyl-tRNA synthetase, mitochondrial
IPI00293817.3	0.52,0.66,	0.13964	0.25914	0.59	2.00877	-0.76121	NAPG Gamma-soluble NSF attachment protein
IPI00643239.2	0.52,0.66,	0.13964	0.25914	0.59	2.00877	-0.76121	NAPG cDNA FLJ61104, highly similar to Gamma-soluble NSF attachment protein
IPI00171626.3	0.66,0.52,	0.13964	0.25914	0.59	2.00877	-0.76121	LPCAT1 Lysophosphatidylcholine acyltransferase 1
IPI00029558.1	0.57,0.70,	0.14005	0.25972	0.64	2.07314	-0.64386	NDUFC2 NADH dehydrogenase [ubiquinone] 1 subunit C2
IPI00915353.1	0.62,0.47,	0.14067	0.26015	0.54	1.94885	-0.88897	CLASP1 CLIP-associating protein 1 isoform 2
IPI00396279.3	0.62,0.47,	0.14067	0.26015	0.54	1.94885	-0.88897	CLASP1 Isoform 1 of CLIP-associating protein 1
IPI00744551.2	0.62,0.47,	0.14067	0.26015	0.54	1.94885	-0.88897	CLASP1 Isoform 3 of CLIP-associating protein 1
IPI00828013.3	0.62,0.47,	0.14067	0.26015	0.54	1.94885	-0.88897	CLASP1 Isoform 2 of CLIP-associating protein 1
IPI00008454.1	0.53,0.67,	0.14174	0.2609	0.6	2.00877	-0.73697	DNAJB11 DnaJ homolog subfamily B member 11
IPI00013236.3	0.41,0.57,	0.14189	0.2609	0.49	1.89279	-1.02915	VAMP7 Isoform 2 of Vesicle-associated membrane protein 7
IPI00020887.3	0.41,0.57,	0.14189	0.2609	0.49	1.89279	-1.02915	VAMP7 Isoform 1 of Vesicle-associated membrane protein 7
IPI00401804.3	0.41,0.57,	0.14189	0.2609	0.49	1.89279	-1.02915	VAMP7 Isoform 3 of Vesicle-associated membrane protein 7
IPI00010153.5	1.69,2.30,	0.1421	0.2609	1.99	0.73037	0.99277	RPL23 60S ribosomal protein L23
IPI00795408.1	1.69,2.30,	0.1421	0.2609	1.99	0.73037	0.99277	RPL23 15 kDa protein
IPI00013830.1	0.62,0.74,	0.14216	0.2609	0.68	2.14267	-0.55639	SNW1 SNW domain-containing protein 1
IPI00871312.1	0.74,0.62,	0.14216	0.2609	0.68	2.14267	-0.55639	NUDC Putative uncharacterized protein NUDC (Fragment)
IPI00910816.1	0.62,0.74,	0.14216	0.2609	0.68	2.14267	-0.55639	- cDNA FLJ59238, highly similar to SNW domain-containing protein 1
IPI00550746.4	0.74,0.62,	0.14216	0.2609	0.68	2.14267	-0.55639	NUDC Nuclear migration protein nudC
IPI00955014.1	1.13,1.08,	0.14224	0.2609	1.1	2.90309	0.1375	CDK1 cell division cycle 2 isoform 1
IPI00026689.4	1.13,1.08,	0.14224	0.2609	1.1	2.90309	0.1375	CDK1 Putative uncharacterized protein DKFZp686L20222
IPI00006451.7	1.23,1.39,	0.14272	0.26125	1.31	1.89279	0.38957	NSF Vesicle-fusing ATPase
IPI00004968.1	1.65,1.37,	0.14272	0.26125	1.51	1.40671	0.59455	PRPF19 Pre-mRNA-processing factor 19
IPI00936987.1	1.23,1.39,	0.14272	0.26125	1.31	1.89279	0.38957	NSF cDNA FLJ58682, highly similar to Vesicle-fusing ATPase
IPI00021728.3	1.52,1.30,	0.14365	0.26259	1.41	1.61618	0.4957	EIF2S2 Eukaryotic translation initiation factor 2 subunit 2
IPI00176637.5	1.52,1.30,	0.14365	0.26259	1.41	1.61618	0.4957	EIF2S2;EIF2S2P4 Eukaryotic translation initiation factor 2 subunit 2-like protein
IPI00290566.1	1.15,1.25,	0.14378	0.26265	1.2	2.30103	0.26303	TCP1 T-complex protein 1 subunit alpha
IPI00550766.1	0.80,0.70,	0.1441	0.26287	0.75	2.30103	-0.41504	RRP1 Ribosomal RNA processing protein 1 homolog A
IPI00783862.2	0.89,0.83,	0.14419	0.26287	0.86	2.74473	-0.21759	BLVRB Flavin reductase
IPI00219910.2	0.89,0.83,	0.14419	0.26287	0.86	2.74473	-0.21759	- 22 kDa protein
IPI00334587.1	0.93,0.89,	0.14542	0.26412	0.91	3.09691	-0.13606	HNRNPAB Isoform 2 of Heterogeneous nuclear ribonucleoprotein A/B
IPI00334713.1	0.93,0.89,	0.14542	0.26412	0.91	3.09691	-0.13606	HNRNPAB Isoform 3 of Heterogeneous nuclear ribonucleoprotein A/B
IPI00171438.2	0.75,0.63,	0.14547	0.26412	0.69	2.14267	-0.53533	TXNDC5 Thioredoxin domain-containing protein 5
IPI00395646.1	0.75,0.63,	0.14547	0.26412	0.69	2.14267	-0.53533	MUTED;TXNDC5 Thioredoxin domain containing 5 isoform 2
IPI00946258.1	0.75,0.63,	0.14547	0.26412	0.69	2.14267	-0.53533	MUTED Putative uncharacterized protein DKFZp666I134 (Fragment)
IPI00939560.1	0.75,0.63,	0.14547	0.26412	0.69	2.14267	-0.53533	TXNDC5;MUTED thioredoxin domain containing 5 isoform 3
IPI00293665.9	18.24,6.06,	0.14645	0.26542	12.15	-1.87026	3.60288	KRT6B Keratin, type II cytoskeletal 6B
IPI00219575.5	1.72,1.40,	0.14648	0.26542	1.56	1.29073	0.64155	BLMH Bleomycin hydrolase
IPI00794082.2	1.72,1.40,	0.14648	0.26542	1.56	1.29073	0.64155	BLMH cDNA FLJ57650, highly similar to Bleomycin hydrolase
IPI00008982.1	1.36,1.21,	0.14671	0.26548	1.29	1.94885	0.36737	ALDH18A1 Isoform Long of Delta-1-pyrroline-5-carboxylate synthetase
IPI00218547.1	1.36,1.21,	0.14671	0.26548	1.29	1.94885	0.36737	ALDH18A1 Isoform Short of Delta-1-pyrroline-5-carboxylate synthetase
IPI00790571.2	0.60,0.73,	0.14848	0.26761	0.66	2.07314	-0.59946	CLTA Isoform 3 of Clathrin light chain A
IPI00945731.1	0.60,0.73,	0.14848	0.26761	0.66	2.07314	-0.59946	CLTA cDNA FLJ60566, highly similar to Clathrin light chain A
IPI00014587.1	0.60,0.73,	0.14848	0.26761	0.66	2.07314	-0.59946	CLTA Isoform Brain of Clathrin light chain A
IPI00216393.1	0.60,0.73,	0.14848	0.26761	0.66	2.07314	-0.59946	CLTA Isoform Non-brain of Clathrin light chain A
IPI00953567.1	0.81,0.71,	0.14886	0.26761	0.76	2.30103	-0.39593	TMCO1 Transmembrane and coiled-coil domains 1, isoform CRA_a
IPI00761107.1	0.81,0.71,	0.14886	0.26761	0.76	2.30103	-0.39593	TMCO1 Isoform 2 of Transmembrane and coiled-coil domain-containing protein 1
IPI00026111.3	0.81,0.71,	0.14886	0.26761	0.76	2.30103	-0.39593	TMCO1 Isoform 1 of Transmembrane and coiled-coil domain-containing protein 1
IPI00169383.3	0.95,0.92,	0.14891	0.26761	0.94	3.34679	-0.08927	PGK1 Phosphoglycerate kinase 1
IPI00297779.7	0.95,0.92,	0.14891	0.26761	0.94	3.34679	-0.08927	CCT2 T-complex protein 1 subunit beta
IPI00797226.1	1.42,1.77,	0.14938	0.26761	1.6	1.21289	0.67807	DHX40 Isoform 3 of Probable ATP-dependent RNA helicase DHX40
IPI00789290.2	1.42,1.77,	0.14938	0.26761	1.6	1.21289	0.67807	DHX40 Putative uncharacterized protein DHX40
IPI00410110.3	1.42,1.77,	0.14938	0.26761	1.6	1.21289	0.67807	DHX40 Isoform 1 of Probable ATP-dependent RNA helicase DHX40
IPI00952676.1	1.42,1.77,	0.14938	0.26761	1.6	1.21289	0.67807	DHX40 Putative uncharacterized protein DHX40
IPI00888071.1	1.42,1.77,	0.14938	0.26761	1.6	1.21289	0.67807	LOC100134387 similar to DEAH (Asp-Glu-Ala-His) box polypeptide 40
IPI00867688.2	1.42,1.77,	0.14938	0.26761	1.6	1.21289	0.67807	- Similar to DEAH (Asp-Glu-Ala-His) box polypeptide 40
IPI00012341.1	1.88,1.47,	0.15116	0.27001	1.67	1.07546	0.73985	SFRS5 Isoform SRP40-1 of Splicing factor, arginine/serine-rich 5
IPI00413654.3	1.88,1.47,	0.15116	0.27001	1.67	1.07546	0.73985	SFRS5 Isoform SRP40-4 of Splicing factor, arginine/serine-rich 5
IPI00915825.1	1.88,1.47,	0.15116	0.27001	1.67	1.07546	0.73985	SFRS5 CS0DF038YO05 variant (Fragment)
IPI00300725.7	21.46,6.49,	0.15132	0.27001	13.98	-2.04941	3.80529	KRT6A Keratin, type II cytoskeletal 6A
IPI00909059.5	21.46,6.49,	0.15132	0.27001	13.98	-2.04941	3.80529	KRT6C cDNA FLJ53910, highly similar to Keratin, type II cytoskeletal 6A
IPI00942257.1	21.46,6.49,	0.15132	0.27001	13.98	-2.04941	3.80529	KRT6A 58 kDa protein
IPI00018415.1	0.68,0.53,	0.15248	0.27172	0.6	1.94885	-0.73697	TM9SF2 Transmembrane 9 superfamily member 2
IPI00902914.2	0.68,0.53,	0.15248	0.27172	0.6	1.94885	-0.73697	TM9SF2 cDNA FLJ36188 fis, clone TESTI2027179, highly similar to Transmembrane 9 superfamily protein member 2
IPI00646917.1	0.78,0.86,	0.15268	0.27189	0.82	2.49485	-0.2863	NUDT21 Cleavage and polyadenylation specificity factor subunit 5
IPI00853547.1	1.05,1.03,	0.15323	0.27233	1.04	3.69897	0.05658	G6PD Isoform 3 of Glucose-6-phosphate 1-dehydrogenase
IPI00216008.4	1.05,1.03,	0.15323	0.27233	1.04	3.69897	0.05658	G6PD Isoform Long of Glucose-6-phosphate 1-dehydrogenase
IPI00289800.7	1.05,1.03,	0.15323	0.27233	1.04	3.69897	0.05658	G6PD Isoform Short of Glucose-6-phosphate 1-dehydrogenase
IPI00005050.1	0.84,0.90,	0.15395	0.27325	0.87	2.74473	-0.20091	MRPS14 28S ribosomal protein S14, mitochondrial
IPI00478410.2	0.90,0.84,	0.15395	0.27325	0.87	2.74473	-0.20091	ATP5C1 Isoform Liver of ATP synthase subunit gamma, mitochondrial
IPI00016786.1	0.54,0.69,	0.15493	0.27463	0.62	1.94885	-0.68966	CDC42 Isoform 2 of Cell division control protein 42 homolog
IPI00909484.1	0.54,0.69,	0.15493	0.27463	0.62	1.94885	-0.68966	- cDNA FLJ54776, highly similar to Cell division control protein 42 homolog
IPI00215879.1	2.66,1.80,	0.15558	0.27508	2.23	0.43203	1.15704	SFRS6 Isoform SRP55-3 of Splicing factor, arginine/serine-rich 6
IPI00556297.1	2.66,1.80,	0.15558	0.27508	2.23	0.43203	1.15704	SFRS6 Arginine/serine-rich splicing factor 6 variant (Fragment)
IPI00012345.2	2.66,1.80,	0.15558	0.27508	2.23	0.43203	1.15704	SFRS6 Isoform SRP55-1 of Splicing factor, arginine/serine-rich 6
IPI00010865.1	1.45,1.25,	0.1557	0.27508	1.35	1.69897	0.43296	CSNK2B Casein kinase II subunit beta
IPI00640088.1	1.45,1.25,	0.1557	0.27508	1.35	1.69897	0.43296	CSNK2B Casein kinase 2, beta polypeptide, isoform CRA_d
IPI00012828.3	1.65,1.35,	0.1563	0.27524	1.5	1.34679	0.58496	ACAA1 3-ketoacyl-CoA thiolase, peroxisomal
IPI00926442.1	1.65,1.35,	0.1563	0.27524	1.5	1.34679	0.58496	ACAA1 Putative uncharacterized protein ACAA1
IPI00796781.1	1.65,1.35,	0.1563	0.27524	1.5	1.34679	0.58496	ACAA1 17 kDa protein
IPI00790196.1	1.65,1.35,	0.1563	0.27524	1.5	1.34679	0.58496	ACAA1 cDNA FLJ61196, highly similar to 3-ketoacyl-CoA thiolase, peroxisomal
IPI00927496.1	1.65,1.35,	0.1563	0.27524	1.5	1.34679	0.58496	ACAA1 Putative uncharacterized protein ACAA1
IPI00479786.5	1.12,1.07,	0.15736	0.27674	1.1	2.90309	0.1375	KHSRP KH-type splicing regulatory protein
IPI00855957.2	1.12,1.07,	0.15736	0.27674	1.1	2.90309	0.1375	KHSRP Isoform 2 of Far upstream element-binding protein 2
IPI00032903.3	0.67,0.51,	0.15842	0.27753	0.59	1.89279	-0.76121	PTRH2 Peptidyl-tRNA hydrolase 2, mitochondrial
IPI00555597.2	0.67,0.51,	0.15842	0.27753	0.59	1.89279	-0.76121	PTRH2 cDNA FLJ32471 fis, clone SKNMC2000322, highly similar to Peptidyl-tRNA hydrolase 2, mitochondrial
IPI00027280.2	1.21,1.12,	0.15853	0.27753	1.16	2.39254	0.21412	TOP2B Isoform Beta-2 of DNA topoisomerase 2-beta
IPI00925477.1	1.21,1.12,	0.15853	0.27753	1.16	2.39254	0.21412	TOP2B Topoisomerase II beta
IPI00217709.1	1.21,1.12,	0.15853	0.27753	1.16	2.39254	0.21412	TOP2B Isoform Beta-1 of DNA topoisomerase 2-beta
IPI00926528.1	1.21,1.12,	0.15853	0.27753	1.16	2.39254	0.21412	- 138 kDa protein
IPI00941371.1	1.21,1.12,	0.15853	0.27753	1.16	2.39254	0.21412	TOP2B 134 kDa protein
IPI00334291.9	0.97,0.95,	0.15886	0.27775	0.96	3.69897	-0.05889	LONP1 Lon protease homolog
IPI00005158.1	0.97,0.95,	0.15886	0.27775	0.96	3.69897	-0.05889	LONP1 Lon protease homolog, mitochondrial
IPI00943894.1	1.36,1.20,	0.15927	0.27801	1.28	1.89279	0.35614	PYGL liver glycogen phosphorylase isoform 2
IPI00783313.2	1.36,1.20,	0.15927	0.27801	1.28	1.89279	0.35614	PYGL Glycogen phosphorylase, liver form
IPI00793677.1	0.76,0.85,	0.15963	0.27801	0.8	2.39254	-0.32193	C21orf33 Putative uncharacterized protein C21orf33
IPI00218482.2	0.76,0.85,	0.15963	0.27801	0.8	2.39254	-0.32193	C21orf33 Isoform Short of ES1 protein homolog, mitochondrial
IPI00024913.2	0.76,0.85,	0.15963	0.27801	0.8	2.39254	-0.32193	C21orf33 Isoform Long of ES1 protein homolog, mitochondrial
IPI00798025.1	0.76,0.85,	0.15963	0.27801	0.8	2.39254	-0.32193	C21orf33 Putative uncharacterized protein C21orf33
IPI00299145.9	23.98,6.55,	0.15993	0.27835	15.26	-2.18156	3.93168	KRT6C Keratin, type II cytoskeletal 6C
IPI00396321.1	0.81,0.70,	0.16029	0.2788	0.76	2.21824	-0.39593	LRRC59 Leucine-rich repeat-containing protein 59
IPI00017469.1	1.13,1.23,	0.16048	0.27895	1.18	2.30103	0.23879	SPR Sepiapterin reductase
IPI00025974.3	0.52,0.33,	0.16074	0.27922	0.43	1.74352	-1.21759	CHMP4B Charged multivesicular body protein 4b
IPI00853598.1	0.94,0.90,	0.16195	0.27958	0.92	3.09691	-0.12029	SEC13 cDNA FLJ56334, highly similar to SEC13-related protein
IPI00845335.2	0.94,0.90,	0.16195	0.27958	0.92	3.09691	-0.12029	SEC13 SEC13-like 1 isoform
IPI00479141.2	0.94,0.90,	0.16195	0.27958	0.92	3.09691	-0.12029	SEC13 Protein SEC13 homolog
IPI00789755.1	0.94,0.90,	0.16195	0.27958	0.92	3.09691	-0.12029	SEC13 SEC13 protein isoform 2
IPI00453476.2	0.94,0.90,	0.16195	0.27958	0.92	3.09691	-0.12029	- 29 kDa protein
IPI00375370.1	0.94,0.90,	0.16195	0.27958	0.92	3.09691	-0.12029	SEC13 Protein SEC13 homolog
IPI00556487.4	0.94,0.90,	0.16195	0.27958	0.92	3.09691	-0.12029	SEC13 Putative uncharacterized protein SEC13
IPI00549725.6	0.94,0.90,	0.16195	0.27958	0.92	3.09691	-0.12029	PGAM1 Phosphoglycerate mutase 1
IPI00793080.1	1.25,1.14,	0.16199	0.27958	1.19	2.21824	0.25096	C14orf21 Putative uncharacterized protein C14orf21
IPI00216999.2	1.25,1.14,	0.16199	0.27958	1.19	2.21824	0.25096	C14orf21 Pumilio domain-containing protein C14orf21
IPI00008557.5	1.29,1.16,	0.16404	0.28294	1.22	2.07314	0.28688	IGF2BP1 Insulin-like growth factor 2 mRNA-binding protein 1
IPI00005202.2	0.49,0.66,	0.16422	0.28307	0.58	1.84013	-0.78588	PGRMC2 Membrane-associated progesterone receptor component 2
IPI00006723.5	1.72,1.37,	0.16517	0.28369	1.54	1.21289	0.62293	SNRNP40 cDNA FLJ56825, highly similar to WD repeat protein 57
IPI00940685.1	1.72,1.37,	0.16517	0.28369	1.54	1.21289	0.62293	SNRNP40 U5 small nuclear ribonucleoprotein 40 kDa protein
IPI00514587.1	0.91,0.85,	0.16526	0.28369	0.88	2.74473	-0.18442	SARS Seryl-tRNA synthetase
IPI00302176.5	0.85,0.91,	0.16526	0.28369	0.88	2.74473	-0.18442	GAR1 Isoform 1 of H/ACA ribonucleoprotein complex subunit 1
IPI00607820.1	0.85,0.91,	0.16526	0.28369	0.88	2.74473	-0.18442	GAR1 Isoform 2 of H/ACA ribonucleoprotein complex subunit 1
IPI00220637.5	0.91,0.85,	0.16526	0.28369	0.88	2.74473	-0.18442	SARS Seryl-tRNA synthetase, cytoplasmic
IPI00005161.3	0.71,0.82,	0.16567	0.28369	0.76	2.21824	-0.39593	ARPC2 Actin-related protein 2/3 complex subunit 2
IPI00925291.1	0.70,0.54,	0.16595	0.28369	0.62	1.89279	-0.68966	CYP51A1 cDNA FLJ34004 fis, clone FCBBF1000232, highly similar to Cytochrome P450 51A1
IPI00295772.5	0.70,0.54,	0.16595	0.28369	0.62	1.89279	-0.68966	CYP51A1 cytochrome P450, family 51, subfamily A, polypeptide 1 isoform 1
IPI00375144.5	0.80,0.68,	0.16607	0.28369	0.74	2.14267	-0.4344	SRRT Isoform 1 of Serrate RNA effector molecule homolog
IPI00927582.2	0.80,0.68,	0.16607	0.28369	0.74	2.14267	-0.4344	SRRT Isoform 5 of Serrate RNA effector molecule homolog
IPI00888085.1	0.80,0.68,	0.16607	0.28369	0.74	2.14267	-0.4344	SRRT Isoform 4 of Serrate RNA effector molecule homolog
IPI00888510.1	0.80,0.68,	0.16607	0.28369	0.74	2.14267	-0.4344	SRRT Isoform 3 of Serrate RNA effector molecule homolog
IPI00220038.1	0.80,0.68,	0.16607	0.28369	0.74	2.14267	-0.4344	SRRT Isoform 2 of Serrate RNA effector molecule homolog
IPI00028055.4	0.73,0.58,	0.16648	0.28369	0.66	1.94885	-0.59946	TMED10 Transmembrane emp24 domain-containing protein 10
IPI00883647.1	0.58,0.73,	0.16648	0.28369	0.66	1.94885	-0.59946	IK RED protein
IPI00943073.1	0.58,0.73,	0.16648	0.28369	0.66	1.94885	-0.59946	IK 66 kDa protein
IPI00011875.1	0.58,0.73,	0.16648	0.28369	0.66	1.94885	-0.59946	IK Protein Red
IPI00926896.1	0.55,0.71,	0.1688	0.28442	0.63	1.89279	-0.66658	SLC4A7 113 kDa protein
IPI00926934.1	0.55,0.71,	0.1688	0.28442	0.63	1.89279	-0.66658	SLC4A7 Solute carrier family 4 sodium bicarbonate cotransporter member 7
IPI00719757.1	0.55,0.71,	0.1688	0.28442	0.63	1.89279	-0.66658	SLC4A7 Isoform 5 of Sodium bicarbonate cotransporter 3
IPI00940366.1	0.55,0.71,	0.1688	0.28442	0.63	1.89279	-0.66658	SLC4A7 Putative uncharacterized protein SLC4A7 (Fragment)
IPI00387156.5	0.55,0.71,	0.1688	0.28442	0.63	1.89279	-0.66658	SLC4A7 Isoform 2 of Sodium bicarbonate cotransporter 3
IPI00927188.1	0.55,0.71,	0.1688	0.28442	0.63	1.89279	-0.66658	SLC4A7 Solute carrier family 4 sodium bicarbonate cotransporter member 7 type 2 variant
IPI00926539.1	0.55,0.71,	0.1688	0.28442	0.63	1.89279	-0.66658	SLC4A7 Putative uncharacterized protein SLC4A7
IPI00927034.1	0.55,0.71,	0.1688	0.28442	0.63	1.89279	-0.66658	SLC4A7 Solute carrier family 4 sodium bicarbonate cotransporter member 7
IPI00328342.8	0.55,0.71,	0.1688	0.28442	0.63	1.89279	-0.66658	SLC4A7 Isoform 1 of Sodium bicarbonate cotransporter 3
IPI00927879.1	0.55,0.71,	0.1688	0.28442	0.63	1.89279	-0.66658	SLC4A7 Solute carrier family 4 sodium bicarbonate cotransporter member 7
IPI00924711.1	0.55,0.71,	0.1688	0.28442	0.63	1.89279	-0.66658	SLC4A7 Solute carrier family 4 sodium bicarbonate cotransporter member 7
IPI00021058.3	0.55,0.71,	0.1688	0.28442	0.63	1.89279	-0.66658	SLC4A7 Solute carrier family 4 sodium bicarbonate cotransporter member 7
IPI00927639.1	0.55,0.71,	0.1688	0.28442	0.63	1.89279	-0.66658	SLC4A7 Solute carrier family 4 sodium bicarbonate cotransporter member 7 type 3 variant
IPI00926820.1	0.55,0.71,	0.1688	0.28442	0.63	1.89279	-0.66658	SLC4A7 Solute carrier family 4 sodium bicarbonate cotransporter member 7
IPI00719704.1	0.55,0.71,	0.1688	0.28442	0.63	1.89279	-0.66658	SLC4A7 Isoform 4 of Sodium bicarbonate cotransporter 3
IPI00396203.6	1.56,1.29,	0.16892	0.28442	1.42	1.4383	0.50589	TBCD Isoform 1 of Tubulin-specific chaperone D
IPI00386607.2	1.56,1.29,	0.16892	0.28442	1.42	1.4383	0.50589	TBCD Isoform 5 of Tubulin-specific chaperone D
IPI00816088.1	1.56,1.29,	0.16892	0.28442	1.42	1.4383	0.50589	TBCD Putative uncharacterized protein TBCD
IPI00030774.2	1.56,1.29,	0.16892	0.28442	1.42	1.4383	0.50589	TBCD Isoform 4 of Tubulin-specific chaperone D
IPI00292771.4	0.34,0.54,	0.16962	0.28507	0.44	1.69897	-1.18442	NUMA1 Isoform 1 of Nuclear mitotic apparatus protein 1
IPI00872028.2	0.34,0.54,	0.16962	0.28507	0.44	1.69897	-1.18442	NUMA1 NUMA1 variant protein (Fragment)
IPI00006196.3	0.34,0.54,	0.16962	0.28507	0.44	1.69897	-1.18442	NUMA1 Isoform 2 of Nuclear mitotic apparatus protein 1
IPI00028412.1	0.52,0.69,	0.17142	0.28785	0.6	1.84013	-0.73697	SSSCA1 Sjoegren syndrome/scleroderma autoantigen 1
IPI00009659.3	0.79,0.66,	0.17149	0.28785	0.73	2.07314	-0.45403	RPRD1B Regulation of nuclear pre-mRNA domain-containing protein 1B
IPI00339384.5	0.62,0.43,	0.17191	0.28819	0.52	1.74352	-0.94342	RDH11 Isoform 1 of Retinol dehydrogenase 11
IPI00607732.1	0.66,0.48,	0.17205	0.28819	0.57	1.79048	-0.81097	NCLN Isoform 2 of Nicalin
IPI00470649.3	0.66,0.48,	0.17205	0.28819	0.57	1.79048	-0.81097	NCLN Isoform 1 of Nicalin
IPI00909064.1	1.59,1.30,	0.17223	0.28819	1.44	1.37623	0.52607	COASY Isoform 2 of Bifunctional coenzyme A synthase
IPI00184821.1	1.59,1.30,	0.17223	0.28819	1.44	1.37623	0.52607	COASY Isoform 1 of Bifunctional coenzyme A synthase
IPI00100197.3	0.60,0.75,	0.17348	0.28849	0.68	1.94885	-0.55639	NSFL1C Isoform 1 of NSFL1 cofactor p47
IPI00397571.1	0.60,0.75,	0.17348	0.28849	0.68	1.94885	-0.55639	NSFL1C Isoform 3 of NSFL1 cofactor p47
IPI00794545.1	0.75,0.60,	0.17348	0.28849	0.68	1.94885	-0.55639	DUT deoxyuridine triphosphatase isoform 3
IPI00376904.2	0.60,0.75,	0.17348	0.28849	0.68	1.94885	-0.55639	NSFL1C p47 protein isoform c
IPI00793322.1	0.75,0.60,	0.17348	0.28849	0.68	1.94885	-0.55639	DUT 24 kDa protein
IPI00749113.2	0.75,0.60,	0.17348	0.28849	0.68	1.94885	-0.55639	DUT Isoform 3 of Deoxyuridine 5&#039;-triphosphate nucleotidohydrolase, mitochondrial
IPI00022830.3	0.60,0.75,	0.17348	0.28849	0.68	1.94885	-0.55639	NSFL1C Isoform 2 of NSFL1 cofactor p47
IPI00443534.1	0.60,0.75,	0.17348	0.28849	0.68	1.94885	-0.55639	- cDNA FLJ46889 fis, clone UTERU3017995, highly similar to Homo sapiens likely ortholog of rat p47
IPI00375015.3	0.75,0.60,	0.17348	0.28849	0.68	1.94885	-0.55639	DUT Isoform 2 of Deoxyuridine 5&#039;-triphosphate nucleotidohydrolase, mitochondrial
IPI00013679.1	0.75,0.60,	0.17348	0.28849	0.68	1.94885	-0.55639	DUT Isoform 1 of Deoxyuridine 5&#039;-triphosphate nucleotidohydrolase, mitochondrial
IPI00216159.14	3.84,2.13,	0.17406	0.28928	2.98	-0.16496	1.57531	GFPT2 Glucosamine--fructose-6-phosphate aminotransferase [isomerizing] 2
IPI00924819.1	0.39,0.59,	0.17484	0.29021	0.49	1.69897	-1.02915	MANF Mesencephalic astrocyte-derived neurotrophic factor
IPI00328748.4	0.39,0.59,	0.17484	0.29021	0.49	1.69897	-1.02915	MANF mesencephalic astrocyte-derived neurotrophic factor
IPI00021700.3	1.06,1.11,	0.17582	0.29166	1.08	2.90309	0.11103	PCNA Proliferating cell nuclear antigen
IPI00291695.4	0.60,0.40,	0.17623	0.29216	0.5	1.69897	-1	GPX8 Probable glutathione peroxidase 8
IPI00025178.3	0.80,0.67,	0.17637	0.29221	0.74	2.07314	-0.4344	BCAS2 Pre-mRNA-splicing factor SPF27
IPI00148255.6	0.78,0.64,	0.1766	0.29241	0.71	2.00877	-0.49411	DIABLO diablo isoform 3 precursor
IPI00024650.1	0.54,0.71,	0.17704	0.29278	0.62	1.84013	-0.68966	SLC16A1 Monocarboxylate transporter 1
IPI00910164.1	0.54,0.71,	0.17704	0.29278	0.62	1.84013	-0.68966	SLC16A1 cDNA FLJ53381, highly similar to Monocarboxylate transporter 1
IPI00015602.1	0.76,0.61,	0.17734	0.29286	0.68	1.94885	-0.55639	TOMM70A Mitochondrial import receptor subunit TOM70
IPI00295857.7	1.21,1.41,	0.17754	0.29286	1.31	1.69897	0.38957	COPA Isoform 1 of Coatomer subunit alpha
IPI00646493.1	1.21,1.41,	0.17754	0.29286	1.31	1.69897	0.38957	COPA Isoform 2 of Coatomer subunit alpha
IPI00640525.2	0.61,0.41,	0.17774	0.29286	0.51	1.69897	-0.97143	CTSA cathepsin A isoform a precursor
IPI00641157.2	0.61,0.41,	0.17774	0.29286	0.51	1.69897	-0.97143	CTSA cathepsin A isoform c precursor
IPI00021794.8	0.61,0.41,	0.17774	0.29286	0.51	1.69897	-0.97143	CTSA Lysosomal protective protein
IPI00414127.3	0.89,0.81,	0.1784	0.29358	0.85	2.49485	-0.23447	RANBP1 Ran-specific GTPase-activating protein
IPI00878075.1	0.89,0.81,	0.1784	0.29358	0.85	2.49485	-0.23447	RANBP1 23 kDa protein
IPI00018349.5	1.21,1.11,	0.18112	0.2977	1.16	2.30103	0.21412	MCM4 DNA replication licensing factor MCM4
IPI00795318.2	1.21,1.11,	0.18112	0.2977	1.16	2.30103	0.21412	MCM4 cDNA FLJ54365, highly similar to DNA replication licensing factor MCM4
IPI00306380.11	1.55,1.27,	0.18214	0.29859	1.41	1.40671	0.4957	GNL3 Isoform 1 of Guanine nucleotide-binding protein-like 3
IPI00003886.3	1.55,1.27,	0.18214	0.29859	1.41	1.40671	0.4957	GNL3 Isoform 2 of Guanine nucleotide-binding protein-like 3
IPI00026670.3	0.75,0.59,	0.18222	0.29859	0.67	1.89279	-0.57777	TCEB2 Transcription elongation factor B polypeptide 2
IPI00917694.1	0.75,0.59,	0.18222	0.29859	0.67	1.89279	-0.57777	TCEB2 Putative uncharacterized protein TCEB2
IPI00410162.1	0.75,0.59,	0.18222	0.29859	0.67	1.89279	-0.57777	TCEB2 elongin B isoform b
IPI00024911.1	0.26,0.48,	0.1824	0.2987	0.37	1.61618	-1.4344	ERP29 Endoplasmic reticulum resident protein 29
IPI00026089.4	0.95,0.91,	0.18288	0.29911	0.93	3.09691	-0.1047	SF3B1 Splicing factor 3B subunit 1
IPI00021347.1	1.53,1.26,	0.18309	0.29911	1.4	1.4383	0.48543	UBE2L3 Ubiquitin-conjugating enzyme E2 L3
IPI00909773.1	1.53,1.26,	0.18309	0.29911	1.4	1.4383	0.48543	UBE2L3 Ubiquitin carrier protein
IPI00909975.1	1.53,1.26,	0.18309	0.29911	1.4	1.4383	0.48543	UBE2L3 Ubiquitin carrier protein
IPI00479871.1	1.84,3.08,	0.18378	0.29951	2.46	0.11419	1.29866	RNPS1 Isoform 2 of RNA-binding protein with serine-rich domain 1
IPI00783594.3	1.84,3.08,	0.18378	0.29951	2.46	0.11419	1.29866	RNPS1 Isoform 3 of RNA-binding protein with serine-rich domain 1
IPI00033561.3	1.84,3.08,	0.18378	0.29951	2.46	0.11419	1.29866	RNPS1 Isoform 1 of RNA-binding protein with serine-rich domain 1
IPI00953520.1	1.84,3.08,	0.18378	0.29951	2.46	0.11419	1.29866	RNPS1 Putative uncharacterized protein RNPS1 (Fragment)
IPI00479307.4	1.66,2.56,	0.1852	0.30127	2.11	0.39254	1.07724	MYH10 Isoform 2 of Myosin-10
IPI00397526.3	1.66,2.56,	0.1852	0.30127	2.11	0.39254	1.07724	MYH10 Isoform 1 of Myosin-10
IPI00790503.3	1.66,2.56,	0.1852	0.30127	2.11	0.39254	1.07724	MYH10 Isoform 3 of Myosin-10
IPI00013894.1	0.66,0.80,	0.18625	0.30207	0.73	2.00877	-0.45403	STIP1 Stress-induced-phosphoprotein 1
IPI00894154.1	0.80,0.66,	0.18625	0.30207	0.73	2.00877	-0.45403	NDUFA10 45 kDa protein
IPI00103509.4	0.80,0.66,	0.18625	0.30207	0.73	2.00877	-0.45403	NDUFA10 NADH dehydrogenase ubiquinone 1 alpha subcomplex
IPI00479946.3	0.66,0.80,	0.18625	0.30207	0.73	2.00877	-0.45403	STIP1 STIP1 protein
IPI00029561.1	0.80,0.66,	0.18625	0.30207	0.73	2.00877	-0.45403	NDUFA10 NADH dehydrogenase [ubiquinone] 1 alpha subcomplex subunit 10, mitochondrial
IPI00009253.2	0.69,0.50,	0.18709	0.30319	0.6	1.74352	-0.73697	NAPA Alpha-soluble NSF attachment protein
IPI00029997.1	1.45,1.22,	0.18717	0.30319	1.34	1.57757	0.42223	PGLS 6-phosphogluconolactonase
IPI00029631.1	0.77,0.87,	0.18833	0.30489	0.82	2.30103	-0.2863	ERH Enhancer of rudimentary homolog
IPI00221325.3	0.82,0.90,	0.18928	0.30624	0.86	2.49485	-0.21759	RANBP2 E3 SUMO-protein ligase RanBP2
IPI00867679.1	0.30,0.53,	0.19107	0.30877	0.42	1.57757	-1.25154	PSMA6 Similar to Prosomal P27K protein
IPI00029623.1	0.30,0.53,	0.19107	0.30877	0.42	1.57757	-1.25154	PSMA6 Proteasome subunit alpha type-6
IPI00165506.4	0.89,0.80,	0.19361	0.31268	0.84	2.39254	-0.25154	POLDIP2 Polymerase delta-interacting protein 2
IPI00855940.1	0.87,0.93,	0.19417	0.31282	0.9	2.74473	-0.152	XPO7 exportin 7 isoform a
IPI00795569.2	0.87,0.93,	0.19417	0.31282	0.9	2.74473	-0.152	XPO7 exportin 7 isoform c
IPI00302458.10	0.87,0.93,	0.19417	0.31282	0.9	2.74473	-0.152	XPO7 Exportin-7
IPI00216804.1	1.16,1.33,	0.19451	0.31282	1.24	1.84013	0.31034	LUC7L2 Isoform 2 of Putative RNA-binding protein Luc7-like 2
IPI00009010.3	1.16,1.33,	0.19451	0.31282	1.24	1.84013	0.31034	TRMT112 tRNA methyltransferase 112 homolog
IPI00106374.1	1.16,1.33,	0.19451	0.31282	1.24	1.84013	0.31034	LOC391358 similar to CG12975
IPI00006932.4	1.16,1.33,	0.19451	0.31282	1.24	1.84013	0.31034	LUC7L2 cDNA FLJ55988, highly similar to RNA-binding protein Luc7-like 2
IPI00879531.1	2.07,1.46,	0.19465	0.31286	1.76	0.73037	0.81558	- 9 kDa protein
IPI00784704.2	1.16,1.08,	0.19546	0.3136	1.12	2.49485	0.1635	FANCI Isoform 2 of Fanconi anemia group I protein
IPI00306518.3	1.16,1.08,	0.19546	0.3136	1.12	2.49485	0.1635	FANCI Isoform 3 of Fanconi anemia group I protein
IPI00019447.6	1.16,1.08,	0.19546	0.3136	1.12	2.49485	0.1635	FANCI Isoform 1 of Fanconi anemia group I protein
IPI00001676.9	1.12,1.06,	0.19766	0.31675	1.09	2.74473	0.12433	NPLOC4 Isoform 2 of Nuclear protein localization protein 4 homolog
IPI00290543.5	1.12,1.06,	0.19766	0.31675	1.09	2.74473	0.12433	NPLOC4 Isoform 1 of Nuclear protein localization protein 4 homolog
IPI00029048.2	1.10,1.05,	0.1988	0.31728	1.08	2.90309	0.11103	TTLL12 Tubulin--tyrosine ligase-like protein 12
IPI00879002.1	1.10,1.05,	0.1988	0.31728	1.08	2.90309	0.11103	TTLL12 Tubulin tyrosine ligase-like family, member 12
IPI00216320.1	1.28,1.62,	0.1989	0.31728	1.45	1.23807	0.53605	PDXK Isoform 2 of Pyridoxal kinase
IPI00013004.1	1.28,1.62,	0.1989	0.31728	1.45	1.23807	0.53605	PDXK Isoform 1 of Pyridoxal kinase
IPI00216184.3	0.73,0.54,	0.19939	0.31728	0.64	1.74352	-0.64386	PICALM Isoform 2 of Phosphatidylinositol-binding clathrin assembly protein
IPI00871890.1	0.73,0.54,	0.19939	0.31728	0.64	1.74352	-0.64386	PICALM Putative uncharacterized protein PICALM
IPI00290738.4	0.73,0.54,	0.19939	0.31728	0.64	1.74352	-0.64386	PICALM Isoform 1 of Phosphatidylinositol-binding clathrin assembly protein
IPI00871365.1	0.73,0.54,	0.19939	0.31728	0.64	1.74352	-0.64386	PICALM Putative uncharacterized protein PICALM
IPI00400849.2	0.73,0.54,	0.19939	0.31728	0.64	1.74352	-0.64386	PICALM Isoform 3 of Phosphatidylinositol-binding clathrin assembly protein
IPI00872089.1	0.73,0.54,	0.19939	0.31728	0.64	1.74352	-0.64386	PICALM Putative uncharacterized protein PICALM
IPI00293464.5	0.65,0.43,	0.19955	0.31728	0.54	1.61618	-0.88897	DDB1;LOC100290337 DNA damage-binding protein 1
IPI00909008.1	0.65,0.43,	0.19955	0.31728	0.54	1.61618	-0.88897	DDB1 cDNA FLJ51067, highly similar to DNA damage-binding protein 1
IPI00000874.1	1.08,1.04,	0.19995	0.31728	1.06	3.09691	0.08406	PRDX1 Peroxiredoxin-1
IPI00552149.2	2.13,1.47,	0.2	0.31728	1.8	0.66194	0.848	PHF6 PHD finger protein 6, isoform CRA_d
IPI00395568.1	2.13,1.47,	0.2	0.31728	1.8	0.66194	0.848	PHF6 Isoform 1 of PHD finger protein 6
IPI00939291.1	2.13,1.47,	0.2	0.31728	1.8	0.66194	0.848	PHF6 cDNA FLJ60207, highly similar to PHD finger protein 6
IPI00256684.2	0.84,0.71,	0.20023	0.31728	0.77	2.07314	-0.37707	AP2A1 Isoform B of AP-2 complex subunit alpha-1
IPI00304577.4	0.84,0.71,	0.20023	0.31728	0.77	2.07314	-0.37707	AP2A1 Isoform A of AP-2 complex subunit alpha-1
IPI00953149.1	0.84,0.71,	0.20023	0.31728	0.77	2.07314	-0.37707	AP2A1 108 kDa protein
IPI00009950.1	0.71,0.51,	0.20045	0.31744	0.61	1.69897	-0.71312	LMAN2 Vesicular integral-membrane protein VIP36
IPI00005792.2	0.76,0.87,	0.20105	0.31777	0.82	2.21824	-0.2863	PABPN1 Isoform 1 of Polyadenylate-binding protein 2
IPI00414963.2	0.76,0.87,	0.20105	0.31777	0.82	2.21824	-0.2863	PABPN1 Isoform 2 of Polyadenylate-binding protein 2
IPI00438229.2	1.06,1.03,	0.20113	0.31777	1.04	3.34679	0.05658	TRIM28 Isoform 1 of Transcription intermediary factor 1-beta
IPI00304925.5	1.06,1.03,	0.20113	0.31777	1.04	3.34679	0.05658	HSPA1A;HSPA1B Heat shock 70 kDa protein 1A/1B
IPI00643583.2	0.83,0.91,	0.20171	0.3181	0.87	2.49485	-0.20091	DYNLRB1 Isoform 1 of Dynein light chain roadblock-type 1
IPI00910924.1	0.83,0.91,	0.20171	0.3181	0.87	2.49485	-0.20091	DYNLRB1 cDNA FLJ59194, moderately similar to Dynein light chain 2A, cytoplasmic
IPI00412497.2	0.83,0.91,	0.20171	0.3181	0.87	2.49485	-0.20091	DYNLRB1 Dynein, light chain, roadblock-type 1
IPI00156689.3	1.53,2.32,	0.20212	0.3181	1.92	0.50578	0.94111	VAT1 Synaptic vesicle membrane protein VAT-1 homolog
IPI00746351.2	1.58,1.26,	0.20217	0.3181	1.42	1.29073	0.50589	DIS3 Isoform 1 of Exosome complex exonuclease RRP44
IPI00027831.1	1.04,1.02,	0.20234	0.3181	1.03	3.69897	0.04264	GRWD1 Glutamate-rich WD repeat-containing protein 1
IPI00216057.6	1.52,2.30,	0.20345	0.3181	1.91	0.51684	0.93357	SORD Sorbitol dehydrogenase
IPI00013917.3	1.02,1.01,	0.20357	0.3181	1.02	4.30103	0.02857	RPS12 40S ribosomal protein S12
IPI00103525.1	1.01,1.02,	0.20357	0.3181	1.02	4.30103	0.02857	PSPC1 Isoform 1 of Paraspeckle component 1
IPI00395775.6	1.01,1.02,	0.20357	0.3181	1.02	4.30103	0.02857	PSPC1 Isoform 2 of Paraspeckle component 1
IPI00398002.6	1.29,1.66,	0.20359	0.3181	1.48	1.16463	0.5656	PLEC Isoform 3 of Plectin-1
IPI00420096.4	1.29,1.66,	0.20359	0.3181	1.48	1.16463	0.5656	PLEC Isoform 8 of Plectin-1
IPI00398776.3	1.29,1.66,	0.20359	0.3181	1.48	1.16463	0.5656	PLEC Isoform 7 of Plectin-1
IPI00014898.3	1.29,1.66,	0.20359	0.3181	1.48	1.16463	0.5656	PLEC Isoform 1 of Plectin-1
IPI00398775.3	1.29,1.66,	0.20359	0.3181	1.48	1.16463	0.5656	PLEC Isoform 9 of Plectin-1
IPI00398779.5	1.29,1.66,	0.20359	0.3181	1.48	1.16463	0.5656	PLEC Isoform 4 of Plectin-1
IPI00398778.3	1.29,1.66,	0.20359	0.3181	1.48	1.16463	0.5656	PLEC Isoform 6 of Plectin-1
IPI00186711.4	1.29,1.66,	0.20359	0.3181	1.48	1.16463	0.5656	PLEC Isoform 2 of Plectin-1
IPI00398777.3	1.29,1.66,	0.20359	0.3181	1.48	1.16463	0.5656	PLEC Isoform 5 of Plectin-1
IPI00215901.1	0.99,0.98,	0.20612	0.32131	0.98	4.30103	-0.02915	AK2 Isoform 1 of Adenylate kinase 2, mitochondrial
IPI00063827.1	0.98,0.99,	0.20612	0.32131	0.98	4.30103	-0.02915	ABHD14B Isoform 1 of Abhydrolase domain-containing protein 14B
IPI00910706.1	0.98,0.99,	0.20612	0.32131	0.98	4.30103	-0.02915	ABHD14B cDNA FLJ52710, highly similar to Abhydrolase domain-containing protein 14B
IPI00218988.4	0.99,0.98,	0.20612	0.32131	0.98	4.30103	-0.02915	AK2 Isoform 2 of Adenylate kinase 2, mitochondrial
IPI00022793.5	0.67,0.82,	0.20711	0.32248	0.74	1.94885	-0.4344	HADHB Trifunctional enzyme subunit beta, mitochondrial
IPI00301364.3	0.82,0.67,	0.20711	0.32248	0.74	1.94885	-0.4344	SKP1 Isoform 1 of S-phase kinase-associated protein 1
IPI00220578.3	0.47,0.69,	0.2092	0.32554	0.58	1.61618	-0.78588	GNAI3 Guanine nucleotide-binding protein G(k) subunit alpha
IPI00927397.1	0.77,0.88,	0.21041	0.32667	0.82	2.21824	-0.2863	MPHOSPH10 Putative uncharacterized protein MPHOSPH10
IPI00012149.1	0.77,0.88,	0.21041	0.32667	0.82	2.21824	-0.2863	MPHOSPH10 U3 small nucleolar ribonucleoprotein protein MPP10
IPI00005969.3	0.88,0.77,	0.21041	0.32667	0.82	2.21824	-0.2863	CAPZA1 F-actin-capping protein subunit alpha-1
IPI00873484.1	0.88,0.77,	0.21041	0.32667	0.82	2.21824	-0.2863	CAPZA1 Putative uncharacterized protein CAPZA1 (Fragment)
IPI00412579.6	0.90,0.95,	0.21157	0.32826	0.92	2.90309	-0.12029	RPL10A 60S ribosomal protein L10a
IPI00873244.1	1.15,1.07,	0.21298	0.32826	1.11	2.49485	0.15056	CSDE1 Isoform Short of Cold shock domain-containing protein E1
IPI00844264.7	1.15,1.07,	0.21298	0.32826	1.11	2.49485	0.15056	CSDE1 upstream of NRAS isoform 3
IPI00470891.2	1.15,1.07,	0.21298	0.32826	1.11	2.49485	0.15056	CSDE1 Isoform Long of Cold shock domain-containing protein E1
IPI00304435.3	0.75,0.87,	0.21299	0.32826	0.81	2.14267	-0.30401	NIPSNAP1 Protein NipSnap homolog 1
IPI00893815.1	0.75,0.87,	0.21299	0.32826	0.81	2.14267	-0.30401	NIPSNAP1 Putative uncharacterized protein NIPSNAP1
IPI00017510.3	0.75,0.87,	0.21299	0.32826	0.81	2.14267	-0.30401	MT-CO2 Cytochrome c oxidase subunit 2
IPI00925052.1	0.88,0.94,	0.21302	0.32826	0.91	2.74473	-0.13606	ARPC4;TTLL3 Putative uncharacterized protein ARPC4
IPI00925334.1	0.88,0.94,	0.21302	0.32826	0.91	2.74473	-0.13606	ARPC4;TTLL3 Putative uncharacterized protein ARPC4
IPI00790262.1	0.88,0.94,	0.21302	0.32826	0.91	2.74473	-0.13606	TTLL3 Similar to Actin-related protein 2/3 complex subunit 4
IPI00926232.1	0.88,0.94,	0.21302	0.32826	0.91	2.74473	-0.13606	ARPC4;TTLL3 Putative uncharacterized protein ARPC4
IPI00024993.4	0.88,0.94,	0.21302	0.32826	0.91	2.74473	-0.13606	ECHS1 Enoyl-CoA hydratase, mitochondrial
IPI00554811.2	0.88,0.94,	0.21302	0.32826	0.91	2.74473	-0.13606	TTLL3;ARPC4 Actin-related protein 2/3 complex subunit 4
IPI00376283.1	0.36,0.12,	0.21414	0.32961	0.24	1.54061	-2.05889	RBBP6 Isoform 2 of Retinoblastoma-binding protein 6
IPI00337315.1	0.36,0.12,	0.21414	0.32961	0.24	1.54061	-2.05889	RBBP6 Isoform 1 of Retinoblastoma-binding protein 6
IPI00171798.1	1.29,1.13,	0.21512	0.33093	1.21	1.89279	0.27501	MTA2 Metastasis-associated protein MTA2
IPI00305833.3	0.92,0.84,	0.21601	0.3321	0.88	2.49485	-0.18442	SMU1 WD40 repeat-containing protein SMU1
IPI00034049.1	1.12,1.27,	0.21814	0.33483	1.2	1.94885	0.26303	UPF1 Isoform 1 of Regulator of nonsense transcripts 1
IPI00399170.1	1.12,1.27,	0.21814	0.33483	1.2	1.94885	0.26303	UPF1 Isoform 2 of Regulator of nonsense transcripts 1
IPI00549885.4	1.09,1.20,	0.2189	0.33483	1.14	2.21824	0.18903	PDHB Isoform 2 of Pyruvate dehydrogenase E1 component subunit beta, mitochondrial
IPI00003925.6	1.09,1.20,	0.2189	0.33483	1.14	2.21824	0.18903	PDHB Isoform 1 of Pyruvate dehydrogenase E1 component subunit beta, mitochondrial
IPI00385042.4	1.14,1.32,	0.21928	0.33483	1.23	1.79048	0.29866	GTPBP4 Nucleolar GTP-binding protein 1
IPI00026965.1	1.32,1.14,	0.21928	0.33483	1.23	1.79048	0.29866	UBE2D3 Isoform 1 of Ubiquitin-conjugating enzyme E2 D3
IPI00375142.2	1.32,1.14,	0.21928	0.33483	1.23	1.79048	0.29866	UBE2D3 Isoform 3 of Ubiquitin-conjugating enzyme E2 D3
IPI00478393.3	1.32,1.14,	0.21928	0.33483	1.23	1.79048	0.29866	UBE2D3 17 kDa protein
IPI00332376.4	1.32,1.14,	0.21928	0.33483	1.23	1.79048	0.29866	UBE2D2 Ubiquitin-conjugating enzyme E2 D2
IPI00019932.4	1.32,1.14,	0.21928	0.33483	1.23	1.79048	0.29866	UBE2D2 ubiquitin-conjugating enzyme E2D 2 isoform 2
IPI00939434.1	1.32,1.14,	0.21928	0.33483	1.23	1.79048	0.29866	UBE2D2 17 kDa protein
IPI00749013.2	1.32,1.14,	0.21928	0.33483	1.23	1.79048	0.29866	UBE2D3 Isoform 2 of Ubiquitin-conjugating enzyme E2 D3
IPI00025815.2	1.19,1.45,	0.22125	0.33746	1.32	1.47108	0.40054	TARDBP TDP43
IPI00639819.1	1.19,1.45,	0.22125	0.33746	1.32	1.47108	0.40054	TARDBP TAR DNA binding protein
IPI00099996.2	0.51,0.73,	0.22166	0.33789	0.62	1.61618	-0.68966	RG9MTD1 Mitochondrial ribonuclease P protein 1
IPI00402231.1	0.41,0.66,	0.22237	0.33859	0.54	1.50515	-0.88897	DNAJC5 Isoform 1 of DnaJ homolog subfamily C member 5
IPI00023780.3	0.41,0.66,	0.22237	0.33859	0.54	1.50515	-0.88897	DNAJC5 Isoform 2 of DnaJ homolog subfamily C member 5
IPI00908375.1	1.08,1.18,	0.22292	0.33924	1.13	2.30103	0.17632	SEC23A cDNA FLJ52821, highly similar to Protein transport protein Sec23A
IPI00300567.1	0.49,0.72,	0.22526	0.34241	0.6	1.57757	-0.73697	DCI Isoform 1 of 3,2-trans-enoyl-CoA isomerase, mitochondrial
IPI00398758.1	0.49,0.72,	0.22526	0.34241	0.6	1.57757	-0.73697	DCI Isoform 2 of 3,2-trans-enoyl-CoA isomerase, mitochondrial
IPI00007928.4	1.04,1.09,	0.2281	0.34653	1.06	2.90309	0.08406	PRPF8 Pre-mRNA-processing-splicing factor 8
IPI00023673.1	0.06,0.28,	0.2295	0.34818	0.17	1.61618	-2.55639	LGALS3BP Galectin-3-binding protein
IPI00306960.3	0.68,0.84,	0.2297	0.34818	0.76	1.89279	-0.39593	NARS Asparaginyl-tRNA synthetase, cytoplasmic
IPI00794610.2	1.21,1.09,	0.2297	0.34818	1.15	2.14267	0.20163	DNAJC7 DnaJ (Hsp40) homolog, subfamily C, member 7 isoform 2
IPI00329629.6	1.21,1.09,	0.2297	0.34818	1.15	2.14267	0.20163	DNAJC7 DnaJ homolog subfamily C member 7
IPI00217963.3	5.76,2.20,	0.23064	0.3494	3.98	-0.80187	1.99277	KRT16 Keratin, type I cytoskeletal 16
IPI00414554.5	0.72,0.48,	0.23209	0.34969	0.6	1.54061	-0.73697	ARPC5L Actin-related protein 2/3 complex subunit 5-like protein
IPI00784808.1	1.56,1.22,	0.2323	0.34969	1.39	1.23807	0.47508	SEPT9 septin 9 isoform b
IPI00871679.3	1.56,1.22,	0.2323	0.34969	1.39	1.23807	0.47508	SEPT9 63 kDa protein
IPI00883870.1	1.56,1.22,	0.2323	0.34969	1.39	1.23807	0.47508	SEPT9 septin 9 isoform d
IPI00784936.1	1.56,1.22,	0.2323	0.34969	1.39	1.23807	0.47508	SEPT9 septin 9 isoform c
IPI00784614.1	1.56,1.22,	0.2323	0.34969	1.39	1.23807	0.47508	SEPT9 septin 9 isoform a
IPI00455033.5	1.56,1.22,	0.2323	0.34969	1.39	1.23807	0.47508	SEPT9 septin 9 isoform e
IPI00306290.5	1.56,1.22,	0.2323	0.34969	1.39	1.23807	0.47508	XPOT Exportin-T
IPI00784835.3	1.56,1.22,	0.2323	0.34969	1.39	1.23807	0.47508	SEPT9 septin 9 isoform f
IPI00232806.4	0.79,0.90,	0.23241	0.34969	0.84	2.21824	-0.25154	SMC2 Isoform 2 of Structural maintenance of chromosomes protein 2
IPI00007927.4	0.79,0.90,	0.23241	0.34969	0.84	2.21824	-0.25154	SMC2 Isoform 1 of Structural maintenance of chromosomes protein 2
IPI00008964.3	0.79,0.59,	0.23252	0.34969	0.69	1.69897	-0.53533	RAB1B Ras-related protein Rab-1B
IPI00896425.1	0.79,0.59,	0.23252	0.34969	0.69	1.69897	-0.53533	RAB1B RAB1B protein
IPI00794580.2	1.29,1.12,	0.23343	0.35027	1.2	1.84013	0.26303	PRMT5 cDNA FLJ54078, highly similar to Protein arginine N-methyltransferase 5
IPI00441473.3	1.29,1.12,	0.23343	0.35027	1.2	1.84013	0.26303	PRMT5 Protein arginine N-methyltransferase 5
IPI00016912.1	0.53,0.24,	0.23353	0.35027	0.38	1.37623	-1.39593	TTC1 Tetratricopeptide repeat protein 1
IPI00179964.5	0.87,0.94,	0.23382	0.35027	0.9	2.61083	-0.152	PTBP1 Isoform 1 of Polypyrimidine tract-binding protein 1
IPI00219678.3	0.94,0.87,	0.23382	0.35027	0.9	2.61083	-0.152	EIF2S1 Eukaryotic translation initiation factor 2 subunit 1
IPI00334175.3	0.87,0.94,	0.23382	0.35027	0.9	2.61083	-0.152	PTBP1 Isoform 2 of Polypyrimidine tract-binding protein 1
IPI00183626.8	0.87,0.94,	0.23382	0.35027	0.9	2.61083	-0.152	PTBP1 polypyrimidine tract-binding protein 1 isoform a
IPI00290204.1	2.67,1.54,	0.2363	0.35296	2.1	0.19487	1.07039	SNRNP70 Isoform 1 of U1 small nuclear ribonucleoprotein 70 kDa
IPI00219483.1	2.67,1.54,	0.2363	0.35296	2.1	0.19487	1.07039	SNRNP70 Isoform 2 of U1 small nuclear ribonucleoprotein 70 kDa
IPI00926411.1	0.85,0.69,	0.23719	0.35296	0.77	1.89279	-0.37707	EIF4G1 eukaryotic translation initiation factor 4 gamma, 1 isoform 2
IPI00479262.4	0.85,0.69,	0.23719	0.35296	0.77	1.89279	-0.37707	EIF4G1 Eukaryotic translation initiation factor 4 gamma, 1, isoform CRA_c
IPI00955980.1	0.85,0.69,	0.23719	0.35296	0.77	1.89279	-0.37707	EIF4G1 eukaryotic translation initiation factor 4 gamma, 1 isoform 1
IPI00927510.1	0.85,0.69,	0.23719	0.35296	0.77	1.89279	-0.37707	EIF4G1 Isoform D of Eukaryotic translation initiation factor 4 gamma 1
IPI00386533.3	0.85,0.69,	0.23719	0.35296	0.77	1.89279	-0.37707	EIF4G1 eukaryotic translation initiation factor 4 gamma, 1 isoform 4
IPI00924828.1	0.85,0.69,	0.23719	0.35296	0.77	1.89279	-0.37707	EIF4G1 172 kDa protein
IPI00552639.2	0.85,0.69,	0.23719	0.35296	0.77	1.89279	-0.37707	EIF4G1 Isoform A of Eukaryotic translation initiation factor 4 gamma 1
IPI00927765.1	0.85,0.69,	0.23719	0.35296	0.77	1.89279	-0.37707	EIF4G1 Isoform E of Eukaryotic translation initiation factor 4 gamma 1
IPI00759560.2	0.85,0.69,	0.23719	0.35296	0.77	1.89279	-0.37707	EIF4G1 Eukaryotic translation initiation factor 4 gamma, 1 isoform 2
IPI00798400.1	0.85,0.69,	0.23719	0.35296	0.77	1.89279	-0.37707	EIF4G1 eukaryotic translation initiation factor 4 gamma, 1 isoform 3
IPI00947127.1	1.03,1.07,	0.23778	0.35345	1.05	3.09691	0.07039	LDHA lactate dehydrogenase A isoform 3
IPI00217966.9	1.03,1.07,	0.23778	0.35345	1.05	3.09691	0.07039	LDHA Isoform 1 of L-lactate dehydrogenase A chain
IPI00006252.3	0.84,0.67,	0.23859	0.35426	0.76	1.84013	-0.39593	AIMP1 Aminoacyl tRNA synthetase complex-interacting multifunctional protein 1
IPI00793201.1	0.84,0.67,	0.23859	0.35426	0.76	1.84013	-0.39593	AIMP1 small inducible cytokine subfamily E, member 1 isoform b precursor
IPI00909239.1	0.96,0.91,	0.23994	0.35509	0.94	2.90309	-0.08927	ACTN1 actinin, alpha 1 isoform c
IPI00921118.1	0.96,0.91,	0.23994	0.35509	0.94	2.90309	-0.08927	ACTN1 Actinin alpha 1 isoform 3
IPI00759776.1	0.96,0.91,	0.23994	0.35509	0.94	2.90309	-0.08927	ACTN1 actinin, alpha 1 isoform a
IPI00013508.5	0.96,0.91,	0.23994	0.35509	0.94	2.90309	-0.08927	ACTN1 Alpha-actinin-1
IPI00299000.5	0.96,0.91,	0.23994	0.35509	0.94	2.90309	-0.08927	PA2G4 Proliferation-associated protein 2G4
IPI00794875.1	0.96,0.91,	0.23994	0.35509	0.94	2.90309	-0.08927	PA2G4 41 kDa protein
IPI00022228.2	1.47,1.18,	0.24168	0.35682	1.32	1.37623	0.40054	HDLBP Vigilin
IPI00894287.2	1.47,1.18,	0.24168	0.35682	1.32	1.37623	0.40054	HDLBP cDNA FLJ56889, moderately similar to Vigilin
IPI00103599.1	0.38,0.66,	0.24177	0.35682	0.52	1.40671	-0.94342	BRI3BP BRI3-binding protein
IPI00063903.5	0.38,0.66,	0.24177	0.35682	0.52	1.40671	-0.94342	USMG5 Up-regulated during skeletal muscle growth protein 5
IPI00937212.1	0.38,0.66,	0.24177	0.35682	0.52	1.40671	-0.94342	USMG5P1;LOC100290142;LOC100293675 hypothetical protein XP_002343862
IPI00306382.2	0.48,0.73,	0.24213	0.35696	0.6	1.50515	-0.73697	SCAMP3 Isoform 1 of Secretory carrier-associated membrane protein 3
IPI00306383.2	0.48,0.73,	0.24213	0.35696	0.6	1.50515	-0.73697	SCAMP3 Isoform 2 of Secretory carrier-associated membrane protein 3
IPI00397904.6	0.56,0.78,	0.24227	0.35697	0.67	1.61618	-0.57777	NUP93 Nuclear pore complex protein Nup93
IPI00026215.1	1.25,1.10,	0.24302	0.35788	1.18	1.94885	0.23879	FEN1 Flap endonuclease 1
IPI00792103.1	0.86,0.70,	0.24532	0.3589	0.78	1.89279	-0.35845	MRPS28 16 kDa protein
IPI00795057.1	0.86,0.70,	0.24532	0.3589	0.78	1.89279	-0.35845	MRPS28 9 kDa protein
IPI00791486.1	0.86,0.70,	0.24532	0.3589	0.78	1.89279	-0.35845	MRPS28 20 kDa protein
IPI00022276.3	0.86,0.70,	0.24532	0.3589	0.78	1.89279	-0.35845	MRPS28 28S ribosomal protein S28, mitochondrial
IPI00795922.1	0.86,0.70,	0.24532	0.3589	0.78	1.89279	-0.35845	MRPS28 Mitochondrial ribosomal protein S28 variant
IPI00641116.2	0.91,0.80,	0.24543	0.3589	0.86	2.21824	-0.21759	DPM1 Dolichyl-phosphate mannosyltransferase polypeptide 1, catalytic subunit
IPI00796864.1	0.91,0.80,	0.24543	0.3589	0.86	2.21824	-0.21759	DPM1 Dolichyl-phosphate mannosyltransferase polypeptide 1, catalytic subunit
IPI00022018.1	0.91,0.80,	0.24543	0.3589	0.86	2.21824	-0.21759	DPM1 Dolichol-phosphate mannosyltransferase
IPI00304935.6	1.45,1.17,	0.24548	0.3589	1.31	1.40671	0.38957	SAAL1 Similar to Protein SAAL1. Isoform 2
IPI00657888.1	1.54,1.20,	0.24564	0.3589	1.37	1.23807	0.45418	GMPPA Isoform 2 of Mannose-1-phosphate guanyltransferase alpha
IPI00101782.3	1.54,1.20,	0.24564	0.3589	1.37	1.23807	0.45418	GMPPA Isoform 1 of Mannose-1-phosphate guanyltransferase alpha
IPI00872929.2	1.08,1.20,	0.24572	0.3589	1.14	2.14267	0.18903	APOBEC3C Similar to Apolipoprotein B mRNA editing enzyme, catalytic polypeptide-like 3C
IPI00395865.4	1.20,1.08,	0.24572	0.3589	1.14	2.14267	0.18903	RBBP7 Histone-binding protein RBBP7
IPI00555878.1	1.08,1.20,	0.24572	0.3589	1.14	2.14267	0.18903	APOBEC3C Probable DNA dC- dU-editing enzyme APOBEC-3C
IPI00879702.2	1.20,1.08,	0.24572	0.3589	1.14	2.14267	0.18903	RBBP7 Retinoblastoma binding protein 7
IPI00030847.3	0.52,0.76,	0.24704	0.36064	0.64	1.54061	-0.64386	TM9SF3 Transmembrane 9 superfamily member 3
IPI00890717.1	1.14,1.37,	0.24891	0.36219	1.26	1.57757	0.33342	UBE2V1 42 kDa protein
IPI00472498.3	1.14,1.37,	0.24891	0.36219	1.26	1.57757	0.33342	UBE2V1 Isoform 3 of Ubiquitin-conjugating enzyme E2 variant 1
IPI00397947.1	1.14,1.37,	0.24891	0.36219	1.26	1.57757	0.33342	TMEM189-UBE2V1 TMEM189-UBE2V1 readthrough transcript
IPI00030962.7	1.14,1.37,	0.24891	0.36219	1.26	1.57757	0.33342	UBE2V1 Isoform 5 of Ubiquitin-conjugating enzyme E2 variant 1
IPI00447356.1	1.14,1.37,	0.24891	0.36219	1.26	1.57757	0.33342	UBE2V1 Isoform 2 of Ubiquitin-conjugating enzyme E2 variant 1
IPI00019599.1	1.14,1.37,	0.24891	0.36219	1.26	1.57757	0.33342	UBE2V1 Isoform 1 of Ubiquitin-conjugating enzyme E2 variant 1
IPI00019407.1	0.82,0.62,	0.2495	0.3626	0.72	1.69897	-0.47393	NSDHL Sterol-4-alpha-carboxylate 3-dehydrogenase, decarboxylating
IPI00890837.1	1.43,1.16,	0.2496	0.3626	1.3	1.4383	0.37851	SMCHD1 Isoform 1 of Structural maintenance of chromosomes flexible hinge domain-containing protein 1
IPI00465022.9	1.43,1.16,	0.2496	0.3626	1.3	1.4383	0.37851	SMCHD1 Isoform 2 of Structural maintenance of chromosomes flexible hinge domain-containing protein 1
IPI00926312.1	1.62,1.22,	0.2511	0.3638	1.42	1.09691	0.50589	OGDH oxoglutarate dehydrogenase isoform 3 precursor
IPI00829595.2	1.62,1.22,	0.2511	0.3638	1.42	1.09691	0.50589	OGDH cDNA FLJ53308, highly similar to 2-oxoglutarate dehydrogenase E1 component, mitochondrial
IPI00098902.4	1.62,1.22,	0.2511	0.3638	1.42	1.09691	0.50589	OGDH 2-oxoglutarate dehydrogenase, mitochondrial
IPI00910683.2	1.62,1.22,	0.2511	0.3638	1.42	1.09691	0.50589	OGDH cDNA FLJ59557, highly similar to 2-oxoglutarate dehydrogenase E1 component, mitochondrial
IPI00926925.1	1.62,1.22,	0.2511	0.3638	1.42	1.09691	0.50589	OGDH OGDH protein
IPI00074224.12	0.94,0.86,	0.25216	0.36435	0.9	2.49485	-0.152	EIF1AXP1;EIF1AX Eukaryotic translation initiation factor 1A, X-chromosomal
IPI00232533.5	0.94,0.86,	0.25216	0.36435	0.9	2.49485	-0.152	EIF1AXP1;EIF1AX Eukaryotic translation initiation factor 1A, X-chromosomal
IPI00003949.1	0.86,0.94,	0.25216	0.36435	0.9	2.49485	-0.152	UBE2N Ubiquitin-conjugating enzyme E2 N
IPI00023004.7	0.94,0.86,	0.25216	0.36435	0.9	2.49485	-0.152	EIF1AY Eukaryotic translation initiation factor 1A, Y-chromosomal
IPI00874051.1	0.86,0.94,	0.25216	0.36435	0.9	2.49485	-0.152	UBE2N Ubiquitin carrier protein (Fragment)
IPI00719549.2	1.29,1.11,	0.25239	0.36449	1.2	1.79048	0.26303	RBM4 Transcriptional coactivator CoAZ
IPI00307409.6	1.32,1.12,	0.25328	0.36558	1.22	1.69897	0.28688	MRPL9 39S ribosomal protein L9, mitochondrial
IPI00329633.5	1.08,1.21,	0.25571	0.36869	1.14	2.07314	0.18903	TARS Threonyl-tRNA synthetase, cytoplasmic
IPI00908949.1	1.08,1.21,	0.25571	0.36869	1.14	2.07314	0.18903	TARS cDNA FLJ53464, highly similar to Threonyl-tRNA synthetase, cytoplasmic
IPI00291755.6	0.61,0.82,	0.25695	0.36996	0.72	1.65659	-0.47393	NUP210 Isoform 1 of Nuclear pore membrane glycoprotein 210
IPI00013167.1	0.95,0.88,	0.25708	0.36996	0.92	2.61083	-0.12029	MRPS25 28S ribosomal protein S25, mitochondrial
IPI00641924.2	0.95,0.88,	0.25708	0.36996	0.92	2.61083	-0.12029	MRPS9 28S ribosomal protein S9, mitochondrial
IPI00939163.1	1.24,1.09,	0.25742	0.36996	1.16	1.94885	0.21412	HSPH1 Isoform Alpha of Heat shock protein 105 kDa
IPI00514983.4	1.24,1.09,	0.25742	0.36996	1.16	1.94885	0.21412	HSPH1 Heat shock 105kDa/110kDa protein 1, isoform CRA_b
IPI00218993.1	1.24,1.09,	0.25742	0.36996	1.16	1.94885	0.21412	HSPH1 Isoform Beta of Heat shock protein 105 kDa
IPI00299254.4	1.65,1.22,	0.25936	0.37226	1.44	1.03409	0.52607	EIF5B Eukaryotic translation initiation factor 5B
IPI00216695.1	0.57,0.80,	0.25943	0.37226	0.68	1.57757	-0.55639	BAZ1B Isoform 2 of Tyrosine-protein kinase BAZ1B
IPI00069817.2	0.57,0.80,	0.25943	0.37226	0.68	1.57757	-0.55639	BAZ1B Isoform 1 of Tyrosine-protein kinase BAZ1B
IPI00017726.1	1.16,1.06,	0.26184	0.37551	1.11	2.30103	0.15056	HSD17B10 Isoform 1 of 3-hydroxyacyl-CoA dehydrogenase type-2
IPI00221222.7	0.64,0.84,	0.2629	0.37683	0.74	1.69897	-0.4344	SUB1 Activated RNA polymerase II transcriptional coactivator p15
IPI00215790.6	1.14,1.40,	0.26359	0.37742	1.27	1.47108	0.34483	RPL38 60S ribosomal protein L38
IPI00792410.1	1.14,1.40,	0.26359	0.37742	1.27	1.47108	0.34483	RPL38 8 kDa protein
IPI00941161.1	0.90,0.96,	0.26468	0.37858	0.93	2.74473	-0.1047	USO1 General vesicular transport factor p115
IPI00031583.4	0.90,0.96,	0.26468	0.37858	0.93	2.74473	-0.1047	USO1 Putative uncharacterized protein DKFZp451D234
IPI00219994.2	1.08,1.03,	0.26655	0.38085	1.06	2.90309	0.08406	CSE1L Isoform 3 of Exportin-2
IPI00022744.5	1.08,1.03,	0.26655	0.38085	1.06	2.90309	0.08406	CSE1L Isoform 1 of Exportin-2
IPI00025058.2	1.14,1.41,	0.26806	0.38199	1.28	1.4383	0.35614	ADAR Isoform 3 of Double-stranded RNA-specific adenosine deaminase
IPI00025057.2	1.14,1.41,	0.26806	0.38199	1.28	1.4383	0.35614	ADAR Isoform 2 of Double-stranded RNA-specific adenosine deaminase
IPI00394665.4	1.14,1.41,	0.26806	0.38199	1.28	1.4383	0.35614	ADAR Isoform 1 of Double-stranded RNA-specific adenosine deaminase
IPI00394668.2	1.14,1.41,	0.26806	0.38199	1.28	1.4383	0.35614	ADAR Isoform 4 of Double-stranded RNA-specific adenosine deaminase
IPI00760588.2	1.14,1.41,	0.26806	0.38199	1.28	1.4383	0.35614	ADAR Isoform 5 of Double-stranded RNA-specific adenosine deaminase
IPI00154590.6	2.04,1.31,	0.26951	0.38385	1.68	0.57438	0.74846	MKI67IP MKI67 FHA domain-interacting nucleolar phosphoprotein
IPI00926109.1	1.45,1.15,	0.27096	0.38475	1.3	1.34679	0.37851	DHX30 Isoform 2 of Putative ATP-dependent RNA helicase DHX30
IPI00927809.1	1.45,1.15,	0.27096	0.38475	1.3	1.34679	0.37851	DHX30 Putative uncharacterized protein DHX30
IPI00411733.4	1.45,1.15,	0.27096	0.38475	1.3	1.34679	0.37851	DHX30 Isoform 1 of Putative ATP-dependent RNA helicase DHX30
IPI00477295.4	1.45,1.15,	0.27096	0.38475	1.3	1.34679	0.37851	DHX30 Isoform 3 of Putative ATP-dependent RNA helicase DHX30
IPI00014533.1	1.11,1.32,	0.2711	0.38475	1.22	1.65659	0.28688	UBTF Isoform UBF1 of Nucleolar transcription factor 1
IPI00220833.1	1.11,1.32,	0.2711	0.38475	1.22	1.65659	0.28688	UBTF Isoform UBF2 of Nucleolar transcription factor 1
IPI00041325.1	1.11,1.04,	0.27114	0.38475	1.08	2.61083	0.11103	NHP2 H/ACA ribonucleoprotein complex subunit 2
IPI00013706.5	1.26,1.09,	0.27278	0.38626	1.18	1.84013	0.23879	MRPL20 39S ribosomal protein L20, mitochondrial
IPI00908416.1	1.14,1.05,	0.27307	0.38626	1.1	2.39254	0.1375	EIF4E eukaryotic translation initiation factor 4E isoform 2
IPI00293655.3	1.14,1.05,	0.27307	0.38626	1.1	2.39254	0.1375	DDX1 ATP-dependent RNA helicase DDX1
IPI00788723.1	1.14,1.05,	0.27307	0.38626	1.1	2.39254	0.1375	LOC100131693 similar to hCG1777996
IPI00027485.3	1.14,1.05,	0.27307	0.38626	1.1	2.39254	0.1375	EIF4E Eukaryotic translation initiation factor 4E
IPI00873680.2	1.14,1.05,	0.27307	0.38626	1.1	2.39254	0.1375	EIF4E eukaryotic translation initiation factor 4E isoform 3
IPI00017375.2	1.08,1.23,	0.27341	0.38654	1.16	1.94885	0.21412	SEC23A Protein transport protein Sec23A
IPI00658000.3	2.09,1.31,	0.27647	0.3905	1.7	0.51684	0.76553	IGF2BP3 Isoform 1 of Insulin-like growth factor 2 mRNA-binding protein 3
IPI00003944.1	0.75,0.90,	0.2765	0.3905	0.82	1.94885	-0.2863	DBT Lipoamide acyltransferase component of branched-chain alpha-keto acid dehydrogenase complex, mitochondrial
IPI00293078.1	2.05,1.30,	0.27692	0.39084	1.67	0.55091	0.73985	DDX27 Probable ATP-dependent RNA helicase DDX27
IPI00011274.3	0.92,0.97,	0.27703	0.39084	0.95	2.90309	-0.074	HNRPDL Isoform 1 of Heterogeneous nuclear ribonucleoprotein D-like
IPI00007004.4	0.62,0.84,	0.27735	0.39108	0.73	1.61618	-0.45403	RRP15 RRP15-like protein
IPI00219034.3	0.85,0.64,	0.27767	0.39133	0.74	1.65659	-0.4344	NDUFA8 NADH dehydrogenase [ubiquinone] 1 alpha subcomplex subunit 8
IPI00414264.4	0.14,0.49,	0.27842	0.39177	0.32	1.21289	-1.64386	SRI sorcin isoform b
IPI00946099.1	0.14,0.49,	0.27842	0.39177	0.32	1.21289	-1.64386	SRI Putative uncharacterized protein SRI
IPI00027175.1	0.14,0.49,	0.27842	0.39177	0.32	1.21289	-1.64386	SRI Sorcin
IPI00394788.4	0.91,0.77,	0.27954	0.39314	0.84	2.00877	-0.25154	AARS2 Probable alanyl-tRNA synthetase, mitochondrial
IPI00219291.5	0.78,0.50,	0.28088	0.39383	0.64	1.40671	-0.64386	ATP5J2 Putative uncharacterized protein ATP5J2
IPI00926491.1	0.78,0.50,	0.28088	0.39383	0.64	1.40671	-0.64386	PTCD1 cDNA FLJ56092, highly similar to Pentatricopeptide repeat protein 1
IPI00220300.5	0.78,0.50,	0.28088	0.39383	0.64	1.40671	-0.64386	ATP5J2 Isoform 1 of ATP synthase subunit f, mitochondrial
IPI00719814.1	0.78,0.50,	0.28088	0.39383	0.64	1.40671	-0.64386	ATP5J2 ATP synthase, H+ transporting, mitochondrial F0 complex, subunit F2 isoform 2d
IPI00456013.1	0.78,0.50,	0.28088	0.39383	0.64	1.40671	-0.64386	ATP5J2 ATP synthase, H+ transporting, mitochondrial F0 complex, subunit F2 isoform 2c
IPI00008986.1	0.70,0.88,	0.28091	0.39383	0.79	1.79048	-0.34008	SLC7A5 Large neutral amino acids transporter small subunit 1
IPI00025273.1	1.24,1.08,	0.28127	0.39392	1.16	1.89279	0.21412	GART Isoform Long of Trifunctional purine biosynthetic protein adenosine-3
IPI00013452.11	1.24,1.08,	0.28127	0.39392	1.16	1.89279	0.21412	EPRS Bifunctional aminoacyl-tRNA synthetase
IPI00166873.3	0.79,0.92,	0.28355	0.39691	0.86	2.07314	-0.21759	C9orf23 Alba-like protein C9orf23
IPI00023972.5	1.45,1.14,	0.28417	0.39737	1.3	1.31831	0.37851	DDX47 Probable ATP-dependent RNA helicase DDX47
IPI00397372.2	1.45,1.14,	0.28417	0.39737	1.3	1.31831	0.37851	DDX47 DEAD (Asp-Glu-Ala-Asp) box polypeptide 47 isoform 2
IPI00647648.3	1.12,1.04,	0.28789	0.40152	1.08	2.49485	0.11103	GLYR1 Isoform 2 of Putative oxidoreductase GLYR1
IPI00000155.8	1.12,1.04,	0.28789	0.40152	1.08	2.49485	0.11103	GLYR1 Cytokine-like nuclear factor n-pac, isoform CRA_a
IPI00647134.3	1.12,1.04,	0.28789	0.40152	1.08	2.49485	0.11103	GLYR1 Isoform 3 of Putative oxidoreductase GLYR1
IPI00644210.3	1.12,1.04,	0.28789	0.40152	1.08	2.49485	0.11103	GLYR1 Isoform 4 of Putative oxidoreductase GLYR1
IPI00910934.2	1.12,1.04,	0.28789	0.40152	1.08	2.49485	0.11103	GLYR1 Isoform 5 of Putative oxidoreductase GLYR1
IPI00217553.1	0.91,0.76,	0.28927	0.40324	0.84	1.94885	-0.25154	MRPL41 39S ribosomal protein L41, mitochondrial
IPI00018452.3	1.22,1.07,	0.29121	0.40531	1.14	1.94885	0.18903	CPNE1 Copine-1
IPI00917016.1	1.22,1.07,	0.29121	0.40531	1.14	1.94885	0.18903	CPNE1 59 kDa protein
IPI00894409.1	1.22,1.07,	0.29121	0.40531	1.14	1.94885	0.18903	CPNE1 copine I isoform b
IPI00304596.3	1.06,1.02,	0.29144	0.40542	1.04	3.09691	0.05658	NONO Non-POU domain-containing octamer-binding protein
IPI00939442.1	1.03,1.01,	0.29328	0.40735	1.02	3.69897	0.02857	HSPA1L Heat shock 70 kDa protein 1-like
IPI00643152.2	1.03,1.01,	0.29328	0.40735	1.02	3.69897	0.02857	HSPA1L cDNA FLJ56386, highly similar to Heat shock 70 kDa protein 1L
IPI00893099.1	1.03,1.01,	0.29328	0.40735	1.02	3.69897	0.02857	HSPA1L Heat shock 70kDa protein 1-like variant
IPI00642807.1	0.76,0.44,	0.29463	0.4088	0.6	1.29073	-0.73697	NDUFB8 NADH dehydrogenase (Ubiquinone) 1 beta subcomplex, 8, 19kDa, isoform CRA_a
IPI00028883.1	0.76,0.44,	0.29463	0.4088	0.6	1.29073	-0.73697	NDUFB8 NADH dehydrogenase [ubiquinone] 1 beta subcomplex subunit 8, mitochondrial
IPI00032831.4	0.67,0.30,	0.29557	0.4094	0.48	1.16463	-1.05889	SNAP29 Synaptosomal-associated protein 29
IPI00829908.1	0.94,0.83,	0.29589	0.4094	0.88	2.21824	-0.18442	SR140 Isoform 2 of U2-associated protein SR140
IPI00790699.3	0.94,0.83,	0.29589	0.4094	0.88	2.21824	-0.18442	SR140 Isoform 3 of U2-associated protein SR140
IPI00143753.6	0.94,0.83,	0.29589	0.4094	0.88	2.21824	-0.18442	SR140 Isoform 1 of U2-associated protein SR140
IPI00945497.1	0.94,0.83,	0.29589	0.4094	0.88	2.21824	-0.18442	SR140 Putative uncharacterized protein ENSP00000417356
IPI00873926.1	0.80,0.51,	0.29628	0.4094	0.66	1.37623	-0.59946	CAPRIN1 Isoform 2 of Caprin-1
IPI00910763.2	0.80,0.51,	0.29628	0.4094	0.66	1.37623	-0.59946	CAPRIN1 cDNA FLJ57278
IPI00783872.2	0.80,0.51,	0.29628	0.4094	0.66	1.37623	-0.59946	CAPRIN1 Isoform 1 of Caprin-1
IPI00935818.1	0.99,0.97,	0.2971	0.40948	0.98	3.69897	-0.02915	AHCY adenosylhomocysteinase isoform 2
IPI00002520.1	0.97,0.99,	0.2971	0.40948	0.98	3.69897	-0.02915	SHMT2 Serine hydroxymethyltransferase, mitochondrial
IPI00867542.1	0.99,0.97,	0.2971	0.40948	0.98	3.69897	-0.02915	PAAF1 Isoform 2 of Proteasomal ATPase-associated factor 1
IPI00789370.3	0.97,0.99,	0.2971	0.40948	0.98	3.69897	-0.02915	SHMT2 serine hydroxymethyltransferase 2 (mitochondrial) isoform 3
IPI00743862.2	0.99,0.97,	0.2971	0.40948	0.98	3.69897	-0.02915	PAAF1 Isoform 1 of Proteasomal ATPase-associated factor 1
IPI00942092.1	1.30,1.09,	0.29796	0.41046	1.2	1.65659	0.26303	ADSL Isoform 1 of Adenylosuccinate lyase
IPI00004795.1	0.94,0.98,	0.29909	0.41177	0.96	3.09691	-0.05889	CLNS1A Methylosome subunit pICln
IPI00465044.2	1.75,1.20,	0.29949	0.41177	1.48	0.8203	0.5656	RCC2 Protein RCC2
IPI00873898.1	0.93,0.80,	0.29983	0.41177	0.86	2.07314	-0.21759	OSBPL8 Oxysterol-binding protein
IPI00790135.1	0.93,0.80,	0.29983	0.41177	0.86	2.07314	-0.21759	OSBPL8 79 kDa protein
IPI00394737.1	0.93,0.80,	0.29983	0.41177	0.86	2.07314	-0.21759	OSBPL8 Isoform 2 of Oxysterol-binding protein-related protein 8
IPI00163644.2	0.93,0.80,	0.29983	0.41177	0.86	2.07314	-0.21759	OSBPL8 Oxysterol-binding protein
IPI00400922.5	1.80,1.21,	0.30036	0.41229	1.5	0.75933	0.58496	PDCD11 Protein RRP5 homolog
IPI00642256.2	0.75,0.41,	0.3013	0.413	0.58	1.23807	-0.78588	CAPZB Isoform 2 of F-actin-capping protein subunit beta
IPI00218782.3	0.75,0.41,	0.3013	0.413	0.58	1.23807	-0.78588	CAPZB cDNA FLJ60094, highly similar to F-actin capping protein subunit beta
IPI00013678.2	0.54,0.82,	0.30165	0.413	0.68	1.40671	-0.55639	MTX1 Isoform 1 of Metaxin-1
IPI00914855.1	0.54,0.82,	0.30165	0.413	0.68	1.40671	-0.55639	MTX1 Isoform 3 of Metaxin-1
IPI00760637.1	0.54,0.82,	0.30165	0.413	0.68	1.40671	-0.55639	MTX1 Metaxin 1
IPI00787306.1	1.13,1.04,	0.30231	0.41327	1.08	2.39254	0.11103	RCC1 regulator of chromosome condensation 1 isoform b
IPI00747309.1	1.13,1.04,	0.30231	0.41327	1.08	2.39254	0.11103	RCC1;SNHG3-RCC1 Regulator of chromosome condensation
IPI00001661.3	1.13,1.04,	0.30231	0.41327	1.08	2.39254	0.11103	RCC1 regulator of chromosome condensation 1 isoform a
IPI00440719.2	0.85,0.95,	0.30537	0.41703	0.9	2.30103	-0.152	NAA10 Putative uncharacterized protein ENSP00000359026
IPI00013184.1	0.85,0.95,	0.30537	0.41703	0.9	2.30103	-0.152	NAA10 N-terminal acetyltransferase complex ARD1 subunit homolog A
IPI00514053.1	1.07,1.24,	0.306	0.41747	1.16	1.84013	0.21412	ARCN1 Coatomer subunit delta
IPI00298520.4	1.07,1.24,	0.306	0.41747	1.16	1.84013	0.21412	ARCN1 Coatomer subunit delta variant 2
IPI00908668.1	0.74,0.91,	0.30676	0.41809	0.82	1.84013	-0.2863	API5 apoptosis inhibitor 5 isoform c
IPI00643524.2	0.81,0.51,	0.30692	0.41809	0.66	1.34679	-0.59946	C1orf128 Isoform 2 of UPF0424 protein C1orf128
IPI00015351.2	0.81,0.51,	0.30692	0.41809	0.66	1.34679	-0.59946	C1orf128 Isoform 1 of UPF0424 protein C1orf128
IPI00011857.1	1.08,1.28,	0.30761	0.41861	1.18	1.69897	0.23879	CHAF1B Chromatin assembly factor 1 subunit B
IPI00719567.1	1.09,1.32,	0.30839	0.41861	1.2	1.57757	0.26303	PRKRA Isoform 3 of Interferon-inducible double stranded RNA-dependent protein kinase activator A
IPI00915919.1	1.09,1.32,	0.30839	0.41861	1.2	1.57757	0.26303	PRKRA Putative uncharacterized protein PRKRA
IPI00917410.1	1.09,1.32,	0.30839	0.41861	1.2	1.57757	0.26303	PRKRA Putative uncharacterized protein PRKRA
IPI00021167.3	1.09,1.32,	0.30839	0.41861	1.2	1.57757	0.26303	PRKRA Isoform 1 of Interferon-inducible double stranded RNA-dependent protein kinase activator A
IPI00916597.1	1.09,1.32,	0.30839	0.41861	1.2	1.57757	0.26303	PRKRA Putative uncharacterized protein PRKRA
IPI00718940.1	1.09,1.32,	0.30839	0.41861	1.2	1.57757	0.26303	PRKRA Isoform 2 of Interferon-inducible double stranded RNA-dependent protein kinase activator A
IPI00299524.2	1.03,1.10,	0.30855	0.41861	1.06	2.61083	0.08406	NCAPD2 Condensin complex subunit 1
IPI00217949.12	1.76,1.19,	0.30996	0.42031	1.48	0.78928	0.5656	UBE2S Ubiquitin-conjugating enzyme E2 S
IPI00008530.1	1.21,1.06,	0.31114	0.4217	1.14	1.94885	0.18903	RPLP0 60S acidic ribosomal protein P0
IPI00000733.4	1.19,1.79,	0.31517	0.42695	1.49	0.74473	0.57531	UTP18 U3 small nucleolar RNA-associated protein 18 homolog
IPI00178440.3	0.95,0.84,	0.31785	0.42883	0.9	2.21824	-0.152	EEF1B2 Elongation factor 1-beta
IPI00007402.3	0.95,0.84,	0.31785	0.42883	0.9	2.21824	-0.152	IPO7 Importin-7
IPI00719752.2	1.47,1.12,	0.31787	0.42883	1.3	1.21289	0.37851	EIF3B Isoform 2 of Eukaryotic translation initiation factor 3 subunit B
IPI00396370.6	1.47,1.12,	0.31787	0.42883	1.3	1.21289	0.37851	EIF3B Isoform 1 of Eukaryotic translation initiation factor 3 subunit B
IPI00011603.2	0.94,0.81,	0.31818	0.42883	0.88	2.07314	-0.18442	PSMD3 26S proteasome non-ATPase regulatory subunit 3
IPI00658109.1	0.94,0.81,	0.31818	0.42883	0.88	2.07314	-0.18442	CKMT1B;CKMT1A Isoform 1 of Creatine kinase U-type, mitochondrial
IPI00790702.1	1.08,1.30,	0.31835	0.42883	1.19	1.61618	0.25096	AP2B1 Adaptor-related protein complex 2, beta 1 subunit, isoform CRA_f
IPI00784156.1	1.08,1.30,	0.31835	0.42883	1.19	1.61618	0.25096	AP2B1 Isoform 1 of AP-2 complex subunit beta
IPI00784366.1	1.08,1.30,	0.31835	0.42883	1.19	1.61618	0.25096	AP2B1 Isoform 2 of AP-2 complex subunit beta
IPI00940851.1	0.87,0.96,	0.31847	0.42883	0.92	2.39254	-0.12029	ELAVL1 ELAV-like protein 1
IPI00020602.1	0.96,0.87,	0.31847	0.42883	0.92	2.39254	-0.12029	CSNK2A2 Casein kinase II subunit alpha&#039;
IPI00301936.4	0.87,0.96,	0.31847	0.42883	0.92	2.39254	-0.12029	ELAVL1 cDNA FLJ60076, highly similar to ELAV-like protein 1
IPI00470610.4	1.07,1.02,	0.31873	0.42896	1.04	2.90309	0.05658	PYCR2 Pyrroline-5-carboxylate reductase 2
IPI00012912.1	0.84,0.55,	0.31935	0.42958	0.7	1.37623	-0.51457	CPT2 Carnitine O-palmitoyltransferase 2, mitochondrial
IPI00783302.1	0.90,0.69,	0.32387	0.43501	0.79	1.65659	-0.34008	PTCD3 Isoform 1 of Pentatricopeptide repeat-containing protein 3, mitochondrial
IPI00032140.4	0.69,0.90,	0.32387	0.43501	0.79	1.65659	-0.34008	SERPINH1 Serpin H1
IPI00910487.1	0.69,0.90,	0.32387	0.43501	0.79	1.65659	-0.34008	SERPINH1 cDNA FLJ52569, highly similar to Collagen-binding protein 2
IPI00479306.1	0.84,0.54,	0.32445	0.43557	0.69	1.34679	-0.53533	PSMB5 Proteasome subunit beta type-5
IPI00465308.3	0.34,0.74,	0.32672	0.43797	0.54	1.09691	-0.88897	PIGS Isoform 1 of GPI transamidase component PIG-S
IPI00554703.1	0.34,0.74,	0.32672	0.43797	0.54	1.09691	-0.88897	PIGS Isoform 2 of GPI transamidase component PIG-S
IPI00013895.1	0.81,0.47,	0.32673	0.43797	0.64	1.23807	-0.64386	S100A11 Protein S100-A11
IPI00946181.1	1.29,2.51,	0.32815	0.43857	1.9	0.12831	0.926	PECI Putative uncharacterized protein PECI
IPI00419263.4	1.29,2.51,	0.32815	0.43857	1.9	0.12831	0.926	PECI peroxisomal D3,D2-enoyl-CoA isomerase isoform 1
IPI00639841.2	1.29,2.51,	0.32815	0.43857	1.9	0.12831	0.926	PECI Isoform 1 of Peroxisomal 3,2-trans-enoyl-CoA isomerase
[truncated: 3,058 more rows]
