# Supplementary material for: Identification of Novel Targets for miR-29a Using miRNA Proteomics
Source: PLoS One. 2012 Aug 27;7(8):e43243. doi: 10.1371/journal.pone.0043243 (PMC3428309; doi:10.1371/journal.pone.0043243)
Supplement: Table S3 — List of targets of miR-34a obtained from consensus target prediction. (XLS) [file pone.0043243.s005.xls]

## Sheet: Sheet1
	Ref Seq ID		IPI	Gene Symbol	Desciption	HGNC ID
1	NM_000034	1.1	IPI00465439	ALDOA	aldolase A, fructose-bisphosphate	414
2	NM_000081	2.1	IPI00017094	LYST	lysosomal trafficking regulator	1968
2	NM_000081	2.2	IPI00796450	LYST	lysosomal trafficking regulator	1968
2	NM_000081	2.3	IPI00220899	LYST	lysosomal trafficking regulator	1968
3	NM_000214	3.1	IPI00930191	JAG1	jagged 1	6188
3	NM_000214	3.2	IPI00099650	JAG1	jagged 1	6188
4	NM_000245	4.1	IPI00029273	MET	met proto-oncogene (hepatocyte growth factor receptor)	7029
4	NM_000245	4.2	IPI00930286	MET	met proto-oncogene (hepatocyte growth factor receptor)	7029
5	NM_000302	5.1	IPI00943008	PLOD1	procollagen-lysine 1, 2-oxoglutarate 5-dioxygenase 1	9081
6	NM_000555	6.1	IPI00220076	DCX	doublecortin	2714
6	NM_000555	6.2	IPI00945328	DCX	doublecortin	2714
6	NM_000555	6.3	IPI00220078	DCX	doublecortin	2714
7	NM_000602	7.1	IPI00926949	SERPINE1	serpin peptidase inhibitor, clade E (nexin, plasminogen activator inhibitor type 1), member 1	8583
7	NM_000602	7.2	IPI00007118	SERPINE1	serpin peptidase inhibitor, clade E (nexin, plasminogen activator inhibitor type 1), member 1	8583
8	NM_000633	8.1	IPI00020961	BCL2	B-cell CLL/lymphoma 2	990
9	NM_000723	9.1	IPI00183965	CACNB1	calcium channel, voltage-dependent, beta 1 subunit	1401
10	NM_000725	10.1	IPI00794433	CACNB3	calcium channel, voltage-dependent, beta 3 subunit	1403
10	NM_000725	10.2	IPI00005567	CACNB3	calcium channel, voltage-dependent, beta 3 subunit	1403
10	NM_000725	10.3	IPI00031790	CACNB3	calcium channel, voltage-dependent, beta 3 subunit	1403
11	NM_000966	11.1	IPI00787602	RARG	retinoic acid receptor, gamma	9866
11	NM_000966	11.2	IPI00788710	RARG	retinoic acid receptor, gamma	9866
11	NM_000966	11.3	IPI00465344	RARG	retinoic acid receptor, gamma	9866
12	NM_001003682	12.1	IPI00465423	TMEM200B	transmembrane protein 200B	33785
13	NM_001004106	13.1	IPI00968220	GRK6	G protein-coupled receptor kinase 6	4545
13	NM_001004106	13.2	IPI00967659	GRK6	G protein-coupled receptor kinase 6	4545
13	NM_001004106	13.3	IPI00017330	GRK6	G protein-coupled receptor kinase 6	4545
13	NM_001004106	13.4	IPI00966567	GRK6	G protein-coupled receptor kinase 6	4545
14	NM_001005210	14.1	IPI00140246	LRRC55	leucine rich repeat containing 55	32324
14	NM_001005210	14.2	IPI00946260	LRRC55	leucine rich repeat containing 55	32324
15	NM_001005417	15.1	IPI00941315	B4GALT2	UDP-Gal:betaGlcNAc beta 1,4- galactosyltransferase, polypeptide 2	925
16	NM_001005476	16.1	IPI00940183	PKP4	plakophilin 4	9026
16	NM_001005476	16.2	IPI00334400	PKP4	plakophilin 4	9026
16	NM_001005476	16.3	IPI00747119	PKP4	plakophilin 4	9026
17	NM_001017523	17.1	IPI00446036	BTBD11	BTB (POZ) domain containing 11	23844
17	NM_001017523	17.2	IPI00181388	BTBD11	BTB (POZ) domain containing 11	23844
18	NM_001043318	18.1	IPI00879657	C14ORF43	chromosome 14 open reading frame 43	19853
18	NM_001043318	18.2	IPI00878852	C14ORF43	chromosome 14 open reading frame 43	19853
18	NM_001043318	18.3	IPI00784739	C14ORF43	chromosome 14 open reading frame 43	19853
19	NM_001048249	19.1	IPI00384971	C5ORF43	chromosome 5 open reading frame 43	33861
20	NM_001094	20.1	IPI00002807	ACCN1	amiloride-sensitive cation channel 1, neuronal	99
20	NM_001094	20.2	IPI00790877	ACCN1	amiloride-sensitive cation channel 1, neuronal	99
21	NM_001148	21.1	IPI00964706	ANK2	ankyrin 2, neuronal	493
21	NM_001148	21.2	IPI00074962	ANK2	ankyrin 2, neuronal	493
22	NM_001149	22.1	IPI00871666	ANK3	ankyrin 3, node of Ranvier (ankyrin G)	494
22	NM_001149	22.2	IPI00472779	ANK3	ankyrin 3, node of Ranvier (ankyrin G)	494
22	NM_001149	22.3	IPI00966889	ANK3	ankyrin 3, node of Ranvier (ankyrin G)	494
22	NM_001149	22.4	IPI00333558	ANK3	ankyrin 3, node of Ranvier (ankyrin G)	494
23	NM_001259	23.1	IPI00023529	CDK6	cyclin-dependent kinase 6	1777
23	NM_001259	23.2	IPI00878174	CDK6	cyclin-dependent kinase 6	1777
24	NM_001332	24.1	IPI00964405	CTNND2	catenin (cadherin-associated protein), delta 2 (neural plakophilin-related arm-repeat protein)	2516
24	NM_001332	24.2	IPI00969177	CTNND2	catenin (cadherin-associated protein), delta 2 (neural plakophilin-related arm-repeat protein)	2516
24	NM_001332	24.3	IPI00966793	CTNND2	catenin (cadherin-associated protein), delta 2 (neural plakophilin-related arm-repeat protein)	2516
24	NM_001332	24.4	IPI00301317	CTNND2	catenin (cadherin-associated protein), delta 2 (neural plakophilin-related arm-repeat protein)	2516
25	NM_001406	25.1	IPI00019501	EFNB3	ephrin-B3	3228
26	NM_001543	26.1	IPI00784368	NDST1	N-deacetylase/N-sulfotransferase (heparan glucosaminyl) 1	7680
27	NM_001699	27.1	IPI00397361	AXL	AXL receptor tyrosine kinase	905
28	NM_001742	28.1	IPI00220012	CALCR	calcitonin receptor	1440
28	NM_001742	28.2	IPI00419304	CALCR	calcitonin receptor	1440
29	NM_001789	29.1	IPI00925909	CDC25A	cell division cycle 25 homolog A (S. pombe)	1725
29	NM_001789	29.2	IPI00220981	CDC25A	cell division cycle 25 homolog A (S. pombe)	1725
30	NM_001949	30.1	IPI00743509	E2F3	E2F transcription factor 3	3115
31	NM_001995	31.1	IPI00012728	ACSL1	acyl-CoA synthetase long-chain family member 1	3569
31	NM_001995	31.2	IPI00942534	ACSL1	acyl-CoA synthetase long-chain family member 1	3569
32	NM_002193	32.1	IPI00297026	INHBB	inhibin, beta B	6067
33	NM_002373	33.1	IPI00887765	MAP1A	microtubule-associated protein 1A	6835
34	NM_002633	34.1	IPI00955977	PGM1	phosphoglucomutase 1	8905
34	NM_002633	34.2	IPI00219526	PGM1	phosphoglucomutase 1	8905
35	NM_002660	35.1	IPI00383849	PLCG1	phospholipase C, gamma 1	9065
36	NM_002718	36.1	IPI00944998	PPP2R3A	protein phosphatase 2, regulatory subunit B'', alpha	9307
36	NM_002718	36.2	IPI00029144	PPP2R3A	protein phosphatase 2, regulatory subunit B'', alpha	9307
37	NM_002755	37.1	IPI00219604	MAP2K1	mitogen-activated protein kinase kinase 1	6840
38	NM_002756	38.1	IPI00218857	MAP2K3	mitogen-activated protein kinase kinase 3	6843
39	NM_002855	39.1	IPI00003648	PVRL1	poliovirus receptor-related 1 (herpesvirus entry mediator C)	9706
40	NM_002892	40.1	IPI00296069	ARID4A	AT rich interactive domain 4A (RBP1-like)	9885
40	NM_002892	40.2	IPI00880162	ARID4A	AT rich interactive domain 4A (RBP1-like)	9885
40	NM_002892	40.3	IPI00879477	ARID4A	AT rich interactive domain 4A (RBP1-like)	9885
41	NM_002938	41.1	IPI00967218	RNF4	ring finger protein 4	10067
41	NM_002938	41.2	IPI00943708	RNF4	ring finger protein 4	10067
41	NM_002938	41.3	IPI00297694	RNF4	ring finger protein 4	10067
41	NM_002938	41.4	IPI00943879	RNF4	ring finger protein 4	10067
41	NM_002938	41.5	IPI00967026	RNF4	ring finger protein 4	10067
41	NM_002938	41.6	IPI00936344	RNF4	ring finger protein 4	10067
41	NM_002938	41.7	IPI00965666	RNF4	ring finger protein 4	10067
42	NM_002971	42.1	IPI00926916	SATB1	SATB homeobox 1	10541
42	NM_002971	42.2	IPI00925653	SATB1	SATB homeobox 1	10541
42	NM_002971	42.3	IPI00009804	SATB1	SATB homeobox 1	10541
42	NM_002971	42.4	IPI00926252	SATB1	SATB homeobox 1	10541
42	NM_002971	42.5	IPI00926120	SATB1	SATB homeobox 1	10541
42	NM_002971	42.6	IPI00927074	SATB1	SATB homeobox 1	10541
42	NM_002971	42.7	IPI00925809	SATB1	SATB homeobox 1	10541
43	NM_003107	43.1	IPI00001617	SOX4	SRY (sex determining region Y)-box 4	11200
44	NM_003155	44.1	IPI00005564	STC1	stanniocalcin 1	11373
45	NM_003204	45.1	IPI00031017	NFE2L1	nuclear factor (erythroid-derived 2)-like 1	7781
46	NM_003205	46.1	IPI00012966	TCF12	transcription factor 12	11623
46	NM_003205	46.2	IPI00794490	TCF12	transcription factor 12	11623
47	NM_003373	47.1	IPI00291175	VCL	vinculin	12665
48	NM_003457	48.1	IPI00013457	ZNF207	zinc finger protein 207	12998
49	NM_003557	49.1	IPI00163602	PIP5K1A	phosphatidylinositol-4-phosphate 5-kinase, type I, alpha	8994
50	NM_003575	50.1	IPI00003798	ZNF282	zinc finger protein 282	13076
51	NM_003615	51.1	IPI00328342	SLC4A7	solute carrier family 4, sodium bicarbonate cotransporter, member 7	11033
52	NM_003632	52.1	IPI00219249	CNTNAP1	contactin associated protein 1	8011
53	NM_003646	53.1	IPI00869055	DGKZ	diacylglycerol kinase, zeta 104kDa	2857
53	NM_003646	53.2	IPI00300125	DGKZ	diacylglycerol kinase, zeta 104kDa	2857
54	NM_003768	54.1	IPI00014850	PEA15	phosphoprotein enriched in astrocytes 15	8822
55	NM_004069	55.1	IPI00219840	AP2S1	adaptor-related protein complex 2, sigma 1 subunit	565
56	NM_004101	56.1	IPI00967588	F2RL2	coagulation factor II (thrombin) receptor-like 2	3539
56	NM_004101	56.2	IPI00010870	F2RL2	coagulation factor II (thrombin) receptor-like 2	3539
58	NM_004241	58.1	IPI00641392	JMJD1C	jumonji domain containing 1C	12313
59	NM_004263	59.1	IPI00032914	SEMA4F	sema domain, immunoglobulin domain (Ig), transmembrane domain (TM) and short cytoplasmic domain, (semaphorin) 4F	10734
60	NM_004274	60.1	IPI00297089	AKAP6	A kinase (PRKA) anchor protein 6	376
60	NM_004274	60.2	IPI00794215	AKAP6	A kinase (PRKA) anchor protein 6	376
61	NM_004277	61.1	IPI00925337	SLC25A27	solute carrier family 25, member 27	21065
61	NM_004277	61.2	IPI00644996	SLC25A27	solute carrier family 25, member 27	21065
61	NM_004277	61.3	IPI00383871	SLC25A27	solute carrier family 25, member 27	21065
61	NM_004277	61.4	IPI00941571	SLC25A27	solute carrier family 25, member 27	21065
62	NM_004337	62.1	IPI00031737	OSGIN2	oxidative stress induced growth inhibitor family member 2	1355
63	NM_004370	63.1	IPI00329573	COL12A1	collagen, type XII, alpha 1	2188
64	NM_004438	64.1	IPI00917056	EPHA4	EPH receptor A4	3388
64	NM_004438	64.2	IPI00916323	EPHA4	EPH receptor A4	3388
64	NM_004438	64.3	IPI00008318	EPHA4	EPH receptor A4	3388
64	NM_004438	64.4	IPI00916754	EPHA4	EPH receptor A4	3388
65	NM_004451	65.1	IPI00792208	ESRRA	estrogen-related receptor alpha	3471
66	NM_004458	66.1	IPI00964767	ACSL4	acyl-CoA synthetase long-chain family member 4	3571
66	NM_004458	66.2	IPI00219897	ACSL4	acyl-CoA synthetase long-chain family member 4	3571
67	NM_004480	67.1	IPI00302523	FUT8	fucosyltransferase 8 (alpha (1,6) fucosyltransferase)	4019
68	NM_004529	68.1	IPI00000033	MLLT3	myeloid/lymphoid or mixed-lineage leukemia (trithorax homolog, Drosophila); translocated to, 3	7136
68	NM_004529	68.2	IPI00644625	MLLT3	myeloid/lymphoid or mixed-lineage leukemia (trithorax homolog, Drosophila); translocated to, 3	7136
69	NM_004687	69.1	IPI00292693	MTMR4	myotubularin related protein 4	7452
70	NM_004756	70.1	IPI00002560	NUMBL	numb homolog (Drosophila)-like	8061
71	NM_004992	71.1	IPI00964558	MECP2	methyl CpG binding protein 2 (Rett syndrome)	6990
71	NM_004992	71.2	IPI00852714	MECP2	methyl CpG binding protein 2 (Rett syndrome)	6990
71	NM_004992	71.3	IPI00418234	MECP2	methyl CpG binding protein 2 (Rett syndrome)	6990
72	NM_005076	72.1	IPI00024966	CNTN2	contactin 2 (axonal)	2172
73	NM_005095	73.1	IPI00856055	ZMYM4	zinc finger, MYM-type 4	13055
73	NM_005095	73.2	IPI00642195	ZMYM4	zinc finger, MYM-type 4	13055
73	NM_005095	73.3	IPI00477949	ZMYM4	zinc finger, MYM-type 4	13055
74	NM_005211	74.1	IPI00011218	CSF1R	colony stimulating factor 1 receptor	2433
75	NM_005249	75.1	IPI00024386	FOXG1	forkhead box G1	3811
76	NM_005374	76.1	IPI00956110	MPP2	membrane protein, palmitoylated 2 (MAGUK p55 subfamily member 2)	7220
77	NM_005618	77.1	IPI00413521	DLL1	delta-like 1 (Drosophila)	2908
78	NM_005639	78.1	IPI00791789	SYT1	synaptotagmin I	11509
78	NM_005639	78.2	IPI00791335	SYT1	synaptotagmin I	11509
78	NM_005639	78.3	IPI00009439	SYT1	synaptotagmin I	11509
78	NM_005639	78.4	IPI00793459	SYT1	synaptotagmin I	11509
79	NM_005700	79.1	IPI00956436	DPP3	dipeptidyl-peptidase 3	3008
79	NM_005700	79.2	IPI00956389	DPP3	dipeptidyl-peptidase 3	3008
79	NM_005700	79.3	IPI00956642	DPP3	dipeptidyl-peptidase 3	3008
79	NM_005700	79.4	IPI00020672	DPP3	dipeptidyl-peptidase 3	3008
79	NM_005700	79.5	IPI00956400	DPP3	dipeptidyl-peptidase 3	3008
80	NM_005785	80.1	IPI00797716	RNF41	ring finger protein 41	18401
80	NM_005785	80.2	IPI00375624	RNF41	ring finger protein 41	18401
80	NM_005785	80.3	IPI00024801	RNF41	ring finger protein 41	18401
81	NM_005910	81.1	IPI00025499	MAPT	microtubule-associated protein tau	6893
81	NM_005910	81.1	IPI00025499	MAPT	microtubule-associated protein tau isoform 5	NP_001116539
81	NM_005910	81.1	IPI00025499	AC217779.1	microtubule-associated protein tau isoform 5	NP_001116539
82	NM_006206	82.1	IPI00967402	PDGFRA	platelet-derived growth factor receptor, alpha polypeptide	8803
82	NM_006206	82.2	IPI00966241	PDGFRA	platelet-derived growth factor receptor, alpha polypeptide	8803
82	NM_006206	82.3	IPI00027721	PDGFRA	platelet-derived growth factor receptor, alpha polypeptide	8803
82	NM_006206	82.4	IPI00967879	PDGFRA	platelet-derived growth factor receptor, alpha polypeptide	8803
83	NM_006228	83.1	IPI00013701	PNOC	prepronociceptin	9163
83	NM_006228	83.2	IPI00789117	PNOC	prepronociceptin	9163
84	NM_006243	84.1	IPI00014978	PPP2R5A	protein phosphatase 2, regulatory subunit B', alpha	9309
85	NM_006270	85.1	IPI00020418	RRAS	related RAS viral (r-ras) oncogene homolog	10447
86	NM_006336	86.1	IPI00642228	ZER1	zer-1 homolog (C. elegans)	30960
86	NM_006336	86.2	IPI00376483	ZER1	zer-1 homolog (C. elegans)	30960
86	NM_006336	86.3	IPI00641677	ZER1	zer-1 homolog (C. elegans)	30960
87	NM_006373	87.1	IPI00789469	VAT1	vesicle amine transport protein 1 homolog (T. californica)	16919
87	NM_006373	87.2	IPI00156689	VAT1	vesicle amine transport protein 1 homolog (T. californica)	16919
88	NM_006386	88.1	IPI00023785	DDX17	DEAD (Asp-Glu-Ala-Asp) box polypeptide 17	2740
88	NM_006386	88.2	IPI00889541	DDX17	DEAD (Asp-Glu-Ala-Asp) box polypeptide 17	2740
89	NM_006426	89.1	IPI00022388	DPYSL4	dihydropyrimidinase-like 4	3016
90	NM_006823	90.1	IPI00220907	PKIA	protein kinase (cAMP-dependent, catalytic) inhibitor alpha	9017
91	NM_006951	91.1	IPI00298925	TAF5	TAF5 RNA polymerase II, TATA box binding protein (TBP)-associated factor, 100kDa	11539
92	NM_007185	92.1	IPI00852999	CELF3	CUGBP, Elav-like family member 3	11967
92	NM_007185	92.2	IPI00293640	CELF3	CUGBP, Elav-like family member 3	11967
93	NM_007249	93.1	IPI00027024	KLF12	Kruppel-like factor 12	6346
93	NM_007249	93.2	IPI00239722	KLF12	Kruppel-like factor 12	6346
94	NM_012166	94.1	IPI00552091	FBXO10	F-box protein 10	13589
95	NM_012214	95.1	IPI00016743	MGAT4A	mannosyl (alpha-1,3-)-glycoprotein beta-1,4-N-acetylglucosaminyltransferase, isozyme A	7047
96	NM_012238	96.1	IPI00016802	SIRT1	sirtuin 1	14929
96	NM_012238	96.2	IPI00879854	SIRT1	sirtuin 1	14929
97	NM_012264	97.1	IPI00016853	TMEM184B	transmembrane protein 184B	1310
97	NM_012264	97.2	IPI00892744	TMEM184B	transmembrane protein 184B	1310
98	NM_012482	98.1	IPI00032563	ZNF281	zinc finger protein 281	13075
99	NM_013272	99.1	IPI00925015	SLCO3A1	solute carrier organic anion transporter family, member 3A1	10952
99	NM_013272	99.2	IPI00296394	SLCO3A1	solute carrier organic anion transporter family, member 3A1	10952
99	NM_013272	99.3	IPI00925207	SLCO3A1	solute carrier organic anion transporter family, member 3A1	10952
100	NM_013302	100.1	IPI00011689	EEF2K	eukaryotic elongation factor-2 kinase	24615
101	NM_013306	101.1	IPI00016820	SNX15	sorting nexin 15	14978
102	NM_013449	102.1	IPI00943770	BAZ2A	bromodomain adjacent to zinc finger domain, 2A	962
102	NM_013449	102.2	IPI00794774	BAZ2A	bromodomain adjacent to zinc finger domain, 2A	962
102	NM_013449	102.3	IPI00296388	BAZ2A	bromodomain adjacent to zinc finger domain, 2A	962
103	NM_014141	103.1	IPI00029343	CNTNAP2	contactin associated protein-like 2	13830
103	NM_014141	103.2	IPI00646209	CNTNAP2	contactin associated protein-like 2	13830
104	NM_014232	104.1	IPI00553138	VAMP2	vesicle-associated membrane protein 2 (synaptobrevin 2)	12643
104	NM_014232	104.2	IPI00791199	VAMP2	vesicle-associated membrane protein 2 (synaptobrevin 2)	12643
105	NM_014283	105.1	IPI00003441	C1ORF9	chromosome 1 open reading frame 9	1240
106	NM_014289	106.1	IPI00002547	CAPN6	calpain 6	1483
107	NM_014325	107.1	IPI00797709	CORO1C	coronin, actin binding protein, 1C	2254
107	NM_014325	107.2	IPI00943173	CORO1C	coronin, actin binding protein, 1C	2254
108	NM_014423	108.1	IPI00965337	AFF4	AF4/FMR2 family, member 4	17869
108	NM_014423	108.2	IPI00004344	AFF4	AF4/FMR2 family, member 4	17869
108	NM_014423	108.3	IPI00658213	AFF4	AF4/FMR2 family, member 4	17869
108	NM_014423	108.4	IPI00792797	AFF4	AF4/FMR2 family, member 4	17869
109	NM_014517	109.1	IPI00927387	UBP1	upstream binding protein 1 (LBP-1a)	12507
109	NM_014517	109.2	IPI00925286	UBP1	upstream binding protein 1 (LBP-1a)	12507
109	NM_014517	109.3	IPI00005018	UBP1	upstream binding protein 1 (LBP-1a)	12507
110	NM_014562	110.1	IPI00027682	OTX1	orthodenticle homeobox 1	8521
111	NM_014618	111.1	IPI00005607	DBC1	deleted in bladder cancer 1	2687
111	NM_014618	111.2	IPI00719605	DBC1	deleted in bladder cancer 1	2687
112	NM_014747	112.1	IPI00006094	RIMS3	regulating synaptic membrane exocytosis 3	21292
113	NM_014853	113.1	IPI00844541	SGSM2	small G protein signaling modulator 2	29026
113	NM_014853	113.2	IPI00293361	SGSM2	small G protein signaling modulator 2	29026
114	NM_014901	114.1	IPI00470579	RNF44	ring finger protein 44	19180
115	NM_014903	115.1	IPI00873753	NAV3	neuron navigator 3	15998
115	NM_014903	115.2	IPI00742959	NAV3	neuron navigator 3	15998
115	NM_014903	115.3	IPI00887007	NAV3	neuron navigator 3	15998
115	NM_014903	115.4	IPI00217051	NAV3	neuron navigator 3	15998
116	NM_014912	116.1	IPI00448595	CPEB3	cytoplasmic polyadenylation element binding protein 3	21746
117	NM_014992	117.1	IPI00337800	DAAM1	dishevelled associated activator of morphogenesis 1	18142
118	NM_015071	118.1	IPI00792369	ARHGAP26	Rho GTPase activating protein 26	17073
118	NM_015071	118.2	IPI00903169	ARHGAP26	Rho GTPase activating protein 26	17073
118	NM_015071	118.3	IPI00007913	ARHGAP26	Rho GTPase activating protein 26	17073
119	NM_015080	119.1	IPI00007921	NRXN2	neurexin 2	8009
120	NM_015100	120.1	IPI00410717	POGZ	pogo transposable element with ZNF domain	18801
121	NM_015138	121.1	IPI00783965	RTF1	Rtf1, Paf1/RNA polymerase II complex component, homolog (S. cerevisiae)	28996
121	NM_015138	121.2	IPI00303832	RTF1	Rtf1, Paf1/RNA polymerase II complex component, homolog (S. cerevisiae)	28996
122	NM_015215	122.1	IPI00166031	CAMTA1	calmodulin binding transcription activator 1	18806
122	NM_015215	122.2	IPI00943321	CAMTA1	calmodulin binding transcription activator 1	18806
122	NM_015215	122.3	IPI00915425	CAMTA1	calmodulin binding transcription activator 1	18806
123	NM_015265	123.1	IPI00010433	SATB2	SATB homeobox 2	21637
124	NM_015288	124.1	IPI00879315	PHF15	PHD finger protein 15	22984
124	NM_015288	124.2	IPI00884143	PHF15	PHD finger protein 15	22984
124	NM_015288	124.3	IPI00792658	PHF15	PHD finger protein 15	22984
125	NM_015328	125.1	IPI00101645	AHCYL2	adenosylhomocysteinase-like 2	22204
126	NM_015336	126.1	IPI00410687	ZDHHC17	zinc finger, DHHC-type containing 17	18412
126	NM_015336	126.2	IPI00410688	ZDHHC17	zinc finger, DHHC-type containing 17	18412
127	NM_015352	127.1	IPI00058192	POFUT1	protein O-fucosyltransferase 1	14988
128	NM_015447	128.1	IPI00395444	CAMSAP1	calmodulin regulated spectrin-associated protein 1	19946
128	NM_015447	128.2	IPI00478199	CAMSAP1	calmodulin regulated spectrin-associated protein 1	19946
128	NM_015447	128.3	IPI00647751	CAMSAP1	calmodulin regulated spectrin-associated protein 1	19946
129	NM_015455	129.1	IPI00008205	CNOT6	CCR4-NOT transcription complex, subunit 6	14099
130	NM_015568	130.1	IPI00045904	PPP1R16B	protein phosphatase 1, regulatory (inhibitor) subunit 16B	15850
131	NM_016269	131.1	IPI00220456	LEF1	lymphoid enhancer-binding factor 1	6551
131	NM_016269	131.2	IPI00007156	LEF1	lymphoid enhancer-binding factor 1	6551
132	NM_016272	132.1	IPI00879738	TOB2	transducer of ERBB2, 2	11980
132	NM_016272	132.2	IPI00028889	TOB2	transducer of ERBB2, 2	11980
133	NM_016374	133.1	IPI00647132	ARID4B	AT rich interactive domain 4B (RBP1-like)	15550
133	NM_016374	133.2	IPI00328828	ARID4B	AT rich interactive domain 4B (RBP1-like)	15550
133	NM_016374	133.3	IPI00644516	ARID4B	AT rich interactive domain 4B (RBP1-like)	15550
134	NM_016505	134.1	IPI00099810	ZCCHC17	zinc finger, CCHC domain containing 17	30246
134	NM_016505	134.2	IPI00383254	ZCCHC17	zinc finger, CCHC domain containing 17	30246
134	NM_016505	134.3	IPI00943175	ZCCHC17	zinc finger, CCHC domain containing 17	30246
135	NM_016620	135.1	IPI00220279	ZNF644	zinc finger protein 644	29222
136	NM_016626	136.1	IPI00790901	MEX3C	mex-3 homolog C (C. elegans)	28040
136	NM_016626	136.2	IPI00396285	MEX3C	mex-3 homolog C (C. elegans)	28040
137	NM_017423	137.1	IPI00328391	GALNT7	UDP-N-acetyl-alpha-D-galactosamine:polypeptide N-acetylgalactosaminyltransferase 7 (GalNAc-T7)	4129
138	NM_017617	138.1	IPI00412982	NOTCH1	notch 1	7881
139	NM_017629	139.1	IPI00030602	EIF2C4	eukaryotic translation initiation factor 2C, 4	18424
139	NM_017629	139.2	IPI00873752	EIF2C4	eukaryotic translation initiation factor 2C, 4	18424
140	NM_017637	140.1	IPI00465099	BNC2	basonuclin 2	30988
141	NM_017699	141.1	IPI00871570	SIDT1	SID1 transmembrane family, member 1	25967
142	NM_017775	142.1	IPI00170855	TTC19	tetratricopeptide repeat domain 19	26006
143	NM_017789	143.1	IPI00924493	SEMA4C	sema domain, immunoglobulin domain (Ig), transmembrane domain (TM) and short cytoplasmic domain, (semaphorin) 4C	10731
143	NM_017789	143.2	IPI00926910	SEMA4C	sema domain, immunoglobulin domain (Ig), transmembrane domain (TM) and short cytoplasmic domain, (semaphorin) 4C	10731
143	NM_017789	143.3	IPI00073763	SEMA4C	sema domain, immunoglobulin domain (Ig), transmembrane domain (TM) and short cytoplasmic domain, (semaphorin) 4C	10731
144	NM_017824	144.1	IPI00414168	2012-03-05	membrane-associated ring finger (C3HC4) 5	26025
145	NM_017938	145.1	IPI00295716	FAM70A	family with sequence similarity 70, member A	26086
146	NM_018026	146.1	IPI00376229	PACS1	phosphofurin acidic cluster sorting protein 1	30032
146	NM_018026	146.2	IPI00456262	PACS1	phosphofurin acidic cluster sorting protein 1	30032
147	NM_018133	147.1	IPI00030554	MSL2	male-specific lethal 2 homolog (Drosophila)	25544
147	NM_018133	147.2	IPI00921864	MSL2	male-specific lethal 2 homolog (Drosophila)	25544
147	NM_018133	147.3	IPI00946691	MSL2	male-specific lethal 2 homolog (Drosophila)	25544
147	NM_018133	147.4	IPI00946375	MSL2	male-specific lethal 2 homolog (Drosophila)	25544
147	NM_018133	147.5	IPI00946768	MSL2	male-specific lethal 2 homolog (Drosophila)	25544
148	NM_018157	148.1	IPI00853186	RIC8B	resistance to inhibitors of cholinesterase 8 homolog B (C. elegans)	25555
149	NM_018351	149.1	IPI00942099	FGD6	FYVE, RhoGEF and PH domain containing 6	21740
149	NM_018351	149.2	IPI00419100	FGD6	FYVE, RhoGEF and PH domain containing 6	21740
149	NM_018351	149.3	IPI00471914	FGD6	FYVE, RhoGEF and PH domain containing 6	21740
150	NM_018416	150.1	IPI00000781	FOXJ2	forkhead box J2	24818
151	NM_018490	151.1	IPI00217954	LGR4	leucine-rich repeat-containing G protein-coupled receptor 4	13299
152	NM_018710	152.1	IPI00175029	TMEM55A	transmembrane protein 55A	25452
153	NM_018711	153.1	IPI00166786	SVOP	SV2 related protein homolog (rat)	25417
154	NM_018712	154.1	IPI00166479	ELMOD1	ELMO/CED-12 domain containing 1	25334
155	NM_018970	155.1	IPI00927326	GPR85	G protein-coupled receptor 85	4536
155	NM_018970	155.2	IPI00014802	GPR85	G protein-coupled receptor 85	4536
156	NM_019106	156.1	IPI00940800	2012-09-03	septin 3	10750
156	NM_019106	156.2	IPI00745056	2012-09-03	septin 3	10750
156	NM_019106	156.3	IPI00894256	2012-09-03	septin 3	10750
157	NM_019590	157.1	IPI00645403	KIAA1217	KIAA1217	25428
158	NM_020062	158.1	IPI00307619	SLC2A4RG	SLC2A4 regulator	15930
159	NM_020150	159.1	IPI00015954	SAR1A	SAR1 homolog A (S. cerevisiae)	10534
160	NM_020428	160.1	IPI00645589	SLC44A2	solute carrier family 44, member 2	17292
160	NM_020428	160.2	IPI00549521	SLC44A2	solute carrier family 44, member 2	17292
161	NM_020443	161.1	IPI00641075	NAV1	neuron navigator 1	15989
161	NM_020443	161.2	IPI00936559	NAV1	neuron navigator 1	15989
162	NM_020645	162.1	IPI00009882	NRIP3	nuclear receptor interacting protein 3	1167
163	NM_020698	163.1	IPI00794447	TMCC3	transmembrane and coiled-coil domain family 3	29199
163	NM_020698	163.2	IPI00240059	TMCC3	transmembrane and coiled-coil domain family 3	29199
164	NM_020718	164.1	IPI00297289	USP31	ubiquitin specific peptidase 31	20060
164	NM_020718	164.2	IPI00641372	USP31	ubiquitin specific peptidase 31	20060
165	NM_020752	165.1	IPI00412541	GPR158	G protein-coupled receptor 158	23689
166	NM_020783	166.1	IPI00022735	SYT4	synaptotagmin IV	11512
167	NM_020792	167.1	IPI00790972	NCEH1	neutral cholesterol ester hydrolase 1	29260
167	NM_020792	167.2	IPI00925612	NCEH1	neutral cholesterol ester hydrolase 1	29260
167	NM_020792	167.3	IPI00002230	NCEH1	neutral cholesterol ester hydrolase 1	29260
167	NM_020792	167.4	IPI00924788	NCEH1	neutral cholesterol ester hydrolase 1	29260
168	NM_020897	168.1	IPI00163724	HCN3	hyperpolarization activated cyclic nucleotide-gated potassium channel 3	19183
169	NM_021809	169.1	IPI00029174	TGIF2	TGFB-induced factor homeobox 2	15764
170	NM_022166	170.1	IPI00183487	XYLT1	xylosyltransferase I	15516
171	NM_022469	171.1	IPI00328709	GREM2	gremlin 2	17655
172	NM_022730	172.1	IPI00917467	COPS7B	COP9 constitutive photomorphogenic homolog subunit 7B (Arabidopsis)	16760
172	NM_022730	172.2	IPI00478990	COPS7B	COP9 constitutive photomorphogenic homolog subunit 7B (Arabidopsis)	16760
172	NM_022730	172.3	IPI00009301	COPS7B	COP9 constitutive photomorphogenic homolog subunit 7B (Arabidopsis)	16760
173	NM_022735	173.1	IPI00009315	ACBD3	acyl-CoA binding domain containing 3	15453
174	NM_022737	174.1	IPI00396363	AC024575.1	Lipid phosphate phosphatase-related protein type 2	Q96GM1
175	NM_022898	175.1	IPI00009646	BCL11B	B-cell CLL/lymphoma 11B (zinc finger protein)	13222
176	NM_024092	176.1	IPI00031697	TMEM109	transmembrane protein 109	28771
177	NM_024408	177.1	IPI00955451	NOTCH2	notch 2	7882
177	NM_024408	177.2	IPI00297655	NOTCH2	notch 2	7882
178	NM_024665	178.1	IPI00927137	TBL1XR1	transducin (beta)-like 1 X-linked receptor 1	29529
178	NM_024665	178.2	IPI00927546	TBL1XR1	transducin (beta)-like 1 X-linked receptor 1	29529
178	NM_024665	178.3	IPI00924550	TBL1XR1	transducin (beta)-like 1 X-linked receptor 1	29529
178	NM_024665	178.4	IPI00792325	TBL1XR1	transducin (beta)-like 1 X-linked receptor 1	29529
178	NM_024665	178.5	IPI00926545	TBL1XR1	transducin (beta)-like 1 X-linked receptor 1	29529
178	NM_024665	178.6	IPI00002922	TBL1XR1	transducin (beta)-like 1 X-linked receptor 1	29529
178	NM_024665	178.7	IPI00925198	TBL1XR1	transducin (beta)-like 1 X-linked receptor 1	29529
178	NM_024665	178.8	IPI00924818	TBL1XR1	transducin (beta)-like 1 X-linked receptor 1	29529
178	NM_024665	178.9	IPI00926594	TBL1XR1	transducin (beta)-like 1 X-linked receptor 1	29529
178	NM_024665	178.1	IPI00926628	TBL1XR1	transducin (beta)-like 1 X-linked receptor 1	29529
178	NM_024665	178.11	IPI00926848	TBL1XR1	transducin (beta)-like 1 X-linked receptor 1	29529
178	NM_024665	178.12	IPI00927791	TBL1XR1	transducin (beta)-like 1 X-linked receptor 1	29529
179	NM_024721	179.1	IPI00827480	ZFHX4	zinc finger homeobox 4	30939
180	NM_025146	180.1	IPI00018627	NAA50	N(alpha)-acetyltransferase 50, NatE catalytic subunit	29533
180	NM_025146	180.2	IPI00946830	NAA50	N(alpha)-acetyltransferase 50, NatE catalytic subunit	29533
181	NM_030576	181.1	IPI00549972	LIMD2	LIM domain containing 2	28142
182	NM_030791	182.1	IPI00306840	SGPP1	sphingosine-1-phosphate phosphatase 1	17720
183	NM_031483	183.1	IPI00176010	ITCH	itchy E3 ubiquitin protein ligase homolog (mouse)	13890
184	NM_032145	184.1	IPI00290571	FBXO30	F-box protein 30	15600
185	NM_032434	185.1	IPI00097492	ZNF512	zinc finger protein 512	29380
186	NM_032603	186.1	IPI00916696	LOXL3	lysyl oxidase-like 3	13869
186	NM_032603	186.2	IPI00011385	LOXL3	lysyl oxidase-like 3	13869
187	NM_032682	187.1	IPI00748383	FOXP1	forkhead box P1	3823
187	NM_032682	187.2	IPI00023098	FOXP1	forkhead box P1	3823
187	NM_032682	187.3	IPI00789197	FOXP1	forkhead box P1	3823
187	NM_032682	187.4	IPI00792198	FOXP1	forkhead box P1	3823
187	NM_032682	187.5	IPI00946366	FOXP1	forkhead box P1	3823
187	NM_032682	187.6	IPI00796132	FOXP1	forkhead box P1	3823
187	NM_032682	187.7	IPI00947347	FOXP1	forkhead box P1	3823
188	NM_032932	188.1	IPI00174771	RAB11FIP4	RAB11 family interacting protein 4 (class II)	30267
189	NM_033224	189.1	IPI00045051	PURB	purine-rich element binding protein B	9702
190	NM_052840	190.1	IPI00171103	CELF6	CUGBP, Elav-like family member 6	14059
190	NM_052840	190.2	IPI00922660	CELF6	CUGBP, Elav-like family member 6	14059
191	NM_052885	191.1	IPI00658045	SLC2A13	solute carrier family 2 (facilitated glucose transporter), member 13	15956
191	NM_052885	191.2	IPI00956587	SLC2A13	solute carrier family 2 (facilitated glucose transporter), member 13	15956
192	NM_052905	192.1	IPI00044748	FMNL2	formin-like 2	18267
192	NM_052905	192.2	IPI00847987	FMNL2	formin-like 2	18267
192	NM_052905	192.3	IPI00926722	FMNL2	formin-like 2	18267
193	NM_053056	193.1	IPI00028098	CCND1	cyclin D1	1582
194	NM_053279	194.1	IPI00794895	FAM167A	family with sequence similarity 167, member A	15549
194	NM_053279	194.2	IPI00376475	FAM167A	family with sequence similarity 167, member A	15549
195	NM_080836	195.1	IPI00964435	STK35	serine/threonine kinase 35	16254
195	NM_080836	195.2	IPI00967083	STK35	serine/threonine kinase 35	16254
196	NM_080867	196.1	IPI00103544	SOCS4	suppressor of cytokine signaling 4	19392
197	NM_139279	197.1	IPI00917993	MCFD2	multiple coagulation factor deficiency 2	18451
197	NM_139279	197.2	IPI00916077	MCFD2	multiple coagulation factor deficiency 2	18451
197	NM_139279	197.3	IPI00328680	MCFD2	multiple coagulation factor deficiency 2	18451
198	NM_144677	198.1	IPI00746336	MGAT5B	mannosyl (alpha-1,6-)-glycoprotein beta-1,6-N-acetyl-glucosaminyltransferase, isozyme B	24140
199	NM_145245	199.1	IPI00060473	EVI5L	ecotropic viral integration site 5-like	30464
199	NM_145245	199.2	IPI00930364	EVI5L	ecotropic viral integration site 5-like	30464
200	NM_152424	200.1	IPI00167391	FAM123B	family with sequence similarity 123B	26837
201	NM_152660	201.1	IPI00178377	FAM76A	family with sequence similarity 76, member A	28530
202	NM_152896	202.1	IPI00044681	UHRF2	ubiquitin-like with PHD and ring finger domains 2	12557
203	NM_153757	203.1	IPI00070003	NAP1L5	nucleosome assembly protein 1-like 5	19968
204	NM_173570	204.1	IPI00946593	ZDHHC23	zinc finger, DHHC-type containing 23	28654
204	NM_173570	204.2	IPI00944966	ZDHHC23	zinc finger, DHHC-type containing 23	28654
204	NM_173570	204.3	IPI00873910	ZDHHC23	zinc finger, DHHC-type containing 23	28654
204	NM_173570	204.4	IPI00942470	ZDHHC23	zinc finger, DHHC-type containing 23	28654
205	NM_181874	205.1	IPI00376864	GRM7	glutamate receptor, metabotropic 7	4599
205	NM_181874	205.2	IPI00745954	GRM7	glutamate receptor, metabotropic 7	4599
205	NM_181874	205.3	IPI00926301	GRM7	glutamate receptor, metabotropic 7	4599
205	NM_181874	205.4	IPI00924978	GRM7	glutamate receptor, metabotropic 7	4599
206	NM_182485	206.1	IPI00964498	CPEB2	cytoplasmic polyadenylation element binding protein 2	21745
206	NM_182485	206.2	IPI00376209	CPEB2	cytoplasmic polyadenylation element binding protein 2	21745
207	NM_182734	207.1	IPI00395561	PLCB1	phospholipase C, beta 1 (phosphoinositide-specific)	15917
208	NM_182970	208.1	IPI00301500	RIMS4	regulating synaptic membrane exocytosis 4	16183
210	NM_198490	210.1	IPI00329441	RAB43	RAB43, member RAS oncogene family	19983
211	NM_198793	211.1	IPI00872082	CD47	CD47 molecule	1682
211	NM_198793	211.2	IPI00942115	CD47	CD47 molecule	1682
211	NM_198793	211.3	IPI00216514	CD47	CD47 molecule	1682
212	NM_198993	212.1	IPI00395602	STAC2	SH3 and cysteine rich domain 2	23990
212	NM_198993	212.2	IPI00827786	STAC2	SH3 and cysteine rich domain 2	23990
213	NM_207444	213.1	IPI00167948	C15ORF53	chromosome 15 open reading frame 53	33796
