# Supplementary material for: Identification of Novel Targets for miR-29a Using miRNA Proteomics
Source: PLoS One. 2012 Aug 27;7(8):e43243. doi: 10.1371/journal.pone.0043243 (PMC3428309; doi:10.1371/journal.pone.0043243)
Supplement: Table S4 — List of targets of miR-29a obtained from consensus target prediction. (XLS) [file pone.0043243.s006.xls]

## Sheet: Sheet1
	Ref Seq ID		IPI	Gene Symbol	Description	HGNC ID		Locus		40	Average ratio	log ratio	Description
1	NM_022552	1.1	IPI00893229	DNMT3A	DNA (cytosine-5-)-methyltransferase 3 alpha	2978	1.08406	IPI00013475	1	113	2.12	1.08406	TUBB2A Tubulin beta-2A chain
1	NM_022552	1.2	IPI00329216	DNMT3A	DNA (cytosine-5-)-methyltransferase 3 alpha	2978	1.07177	IPI00930715	1	114	2.02	1.01436	TUBB2A cDNA, FLJ93005, highly similar to Homo sapiens tubulin, beta polypeptide (TUBB), mRNA
2	NM_015435	2.1	IPI00940554	RNF19A	ring finger protein 19A	13432	0.933033	IPI00179953	2	132	0.6	-0.73697	NASP Isoform 1 of Nuclear autoantigenic sperm protein
2	NM_015435	2.2	IPI00019056	RNF19A	ring finger protein 19A	13432	0.01	IPI00234252	3	135	0.37	-1.4344	SMARCC1 SWI/SNF complex subunit SMARCC1
2	NM_015435	2.3	IPI00869122	RNF19A	ring finger protein 19A	13432	100	IPI00844215	1	137	0.8	-0.32193	SPTAN1 Isoform 1 of Spectrin alpha chain, brain
2	NM_015435	2.4	IPI00793570	RNF19A	ring finger protein 19A	13432		IPI00219575	5	206	1.56	0.64155	BLMH Bleomycin hydrolase
3	NM_017544	3.1	IPI00956309	NKRF	NFKB repressing factor	19374		IPI00016786	1	227	0.62	-0.68966	CDC42 Isoform 2 of Cell division control protein 42 homolog
3	NM_017544	3.2	IPI00005675	NKRF	NFKB repressing factor	19374		IPI00470883	2	236	1.01	0.01436	STAG2 stromal antigen 2 isoform a
4	NM_018416	4.1	IPI00000781	FOXJ2	forkhead box J2	24818		IPI00215919	5	256	0.69	-0.53533	ARF5 ADP-ribosylation factor 5
5	NM_018667	5.1	IPI00032902	SMPD3	sphingomyelin phosphodiesterase 3, neutral membrane (neutral sphingomyelinase II)	14240		IPI00747849	2	258	0.49	-1.02915	ATP1B1 Isoform 1 of Sodium/potassium-transporting ATPase subunit beta-1
6	NM_018898	6.1	IPI00299664	PCDHAC1	protocadherin alpha subfamily C, 1	8676		IPI00216527	1	260	1.28	0.35614	ATP2B1 Isoform B of Plasma membrane calcium-transporting ATPase 1
6	NM_018898	6.1	IPI00299664	PCDHAC1	protocadherin alpha-C1 isoform 2 precursor	NP_114088		IPI00003944	1	265	0.82	-0.2863	DBT Lipoamide acyltransferase component of branched-chain alpha-keto acid dehydrogenase complex, mitochondrial
7	NM_018899	7.1	IPI00001516	PCDHAC2	protocadherin alpha subfamily C, 2	8677		IPI00024971	1	276	0.74	-0.4344	OSBP Isoform 1 of Oxysterol-binding protein 1
7	NM_018899	7.2	IPI00218806	PCDHAC2	protocadherin alpha subfamily C, 2	8677		IPI00815784	1	283	1.05	0.07039	PPP2CA Serine/threonine-protein phosphatase
8	NM_018901	8.1	IPI00001513	PCDHA10	protocadherin alpha 10	8664		IPI00008380	1	284	1.05	0.07039	PPP2CA Serine/threonine-protein phosphatase 2A catalytic subunit alpha isoform
8	NM_018901	8.2	IPI00218626	PCDHA10	protocadherin alpha 10	8664		IPI00024650	1	286	0.62	-0.68966	SLC16A1 Monocarboxylate transporter 1
8	NM_018901	8.3	IPI00968229	PCDHA10	protocadherin alpha 10	8664		IPI00910164	1	287	0.62	-0.68966	SLC16A1 cDNA FLJ53381, highly similar to Monocarboxylate transporter 1
9	NM_018904	9.1	IPI00218472	PCDHA13	protocadherin alpha 13	8667		IPI00555698	1	304	0.77	-0.37707	CSDA CSDA protein variant (Fragment)
9	NM_018904	9.2	IPI00001510	PCDHA13	protocadherin alpha 13	8667		IPI00031801	4	305	0.77	-0.37707	CSDA Isoform 1 of DNA-binding protein A
10	NM_018905	10.1	IPI00001498	PCDHA2	protocadherin alpha 2	8668		IPI00219148	2	306	0.77	-0.37707	CSDA Isoform 3 of DNA-binding protein A
11	NM_018906	11.1	IPI00001497	PCDHA3	protocadherin alpha 3	8669		IPI00916597	1	307	1.2	0.26303	PRKRA Putative uncharacterized protein PRKRA
12	NM_018907	12.1	IPI00009044	PCDHA4	protocadherin alpha 4	8670		IPI00719567	1	308	1.2	0.26303	PRKRA Isoform 3 of Interferon-inducible double stranded RNA-dependent protein kinase activator A
12	NM_018907	12.2	IPI00965887	PCDHA4	protocadherin alpha 4	8670		IPI00021167	3	309	1.2	0.26303	PRKRA Isoform 1 of Interferon-inducible double stranded RNA-dependent protein kinase activator A
13	NM_018908	13.1	IPI00001496	PCDHA5	protocadherin alpha 5	8671		IPI00075248	11	347	0.49	-1.02915	CALM1;CALM2;CALM3 Calmodulin
13	NM_018908	13.2	IPI00930348	PCDHA5	protocadherin alpha 5	8671		IPI00794543	1	356	0.49	-1.02915	CALM1;CALM2;CALM3 cDNA FLJ75174, highly similar to Homo sapiens calmodulin 1 (phosphorylase kinase, delta), mRNA
14	NM_018909	14.1	IPI00009042	PCDHA6	protocadherin alpha 6	8672		IPI00217519	3	367	0.46	-1.12029	RALA Ras-related protein Ral-A
15	NM_018911	15.1	IPI00001495	PCDHA8	protocadherin alpha 8	8674		IPI00019495	1	384	0.74	-0.4344	DYNLT1 Dynein light chain Tctex-type 1
16	NM_018992	16.1	IPI00004506	KCTD5	potassium channel tetramerisation domain containing 5	21423		IPI00026942	5	406	0.7	-0.51457	ERLIN2 Isoform 1 of Erlin-2
17	NM_019063	17.1	IPI00913926	EML4	echinoderm microtubule associated protein like 4	1316		IPI00401264	5	457	0.54	-0.88897	ERP44 Endoplasmic reticulum resident protein 44
17	NM_019063	17.2	IPI00940934	EML4	echinoderm microtubule associated protein like 4	1316		IPI00006558	3	469	0.72	-0.47393	SH3GLB1 Isoform 1 of Endophilin-B1
17	NM_019063	17.3	IPI00917887	EML4	echinoderm microtubule associated protein like 4	1316		IPI00456048	4	471	0.57	-0.81097	COMMD2 COMM domain-containing protein 2
17	NM_019063	17.4	IPI00001466	EML4	echinoderm microtubule associated protein like 4	1316		IPI00008454	1	477	0.6	-0.73697	DNAJB11 DnaJ homolog subfamily B member 11
18	NM_020443	18.1	IPI00641075	NAV1	neuron navigator 1	15989		IPI00514049	1	478	1.07	0.09761	CMPK1 Cytidine monophosphate (UMP-CMP) kinase 1, cytosolic
18	NM_020443	18.2	IPI00936559	NAV1	neuron navigator 1	15989		IPI00219953	5	479	1.07	0.09761	CMPK1 UMP-CMP kinase 1 isoform a
19	NM_020801	19.1	IPI00002205	ARRDC3	arrestin domain containing 3	29263		IPI00910507	1	493	0.71	-0.49411	BAIAP2 cDNA FLJ59352, highly similar to Brain-specific angiogenesis inhibitor1-associated protein 2
20	NM_021159	20.1	IPI00855727	RAP1GDS1	RAP1, GTP-GDP dissociation stimulator 1	9859		IPI00185159	7	494	0.71	-0.49411	BAIAP2 Isoform 4 of Brain-specific angiogenesis inhibitor 1-associated protein 2
21	NM_021643	21.1	IPI00789581	TRIB2	tribbles homolog 2 (Drosophila)	30809		IPI00642333	1	495	0.71	-0.49411	BAIAP2 Isoform 6 of Brain-specific angiogenesis inhibitor 1-associated protein 2
21	NM_021643	21.2	IPI00012516	TRIB2	tribbles homolog 2 (Drosophila)	30809		IPI00031370	3	642	2.12	1.08406	TUBB2B Tubulin beta-2B chain
22	NM_022443	22.1	IPI00036554	MLF1	myeloid leukemia factor 1	7125		IPI00375577	1	652	0.72	-0.47393	TMEM65 Transmembrane protein 65
22	NM_022443	22.2	IPI00946526	MLF1	myeloid leukemia factor 1	7125		IPI00293336	5	662	0.32	-1.64386	MBLAC2 Isoform 1 of Metallo-beta-lactamase domain-containing protein 2
22	NM_022443	22.3	IPI00719604	MLF1	myeloid leukemia factor 1	7125		IPI00027626	3	#N/A	1.24	0.31034	CCT6A T-complex protein 1 subunit zeta
23	NM_022780	23.1	IPI00009707	RMND5A	required for meiotic nuclear division 5 homolog A (S. cerevisiae)	25850		IPI00554702	1	#N/A	0.53	-0.91594	LOC442497;SLC3A2 solute carrier family 3, member 2 isoform d
23	NM_022780	23.2	IPI00554550	RMND5A	required for meiotic nuclear division 5 homolog A (S. cerevisiae)	25850		IPI00745568	2	#N/A	0.34	-1.55639	TIPRL Isoform 1 of TIP41-like protein
24	NM_022893	24.1	IPI00300332	BCL11A	B-cell CLL/lymphoma 11A (zinc finger protein)	13221		IPI00010810	1	#N/A	1.04	0.05658	ETFA Electron transfer flavoprotein subunit alpha, mitochondrial
25	NM_030816	25.1	IPI00790341	ANKRD13C	ankyrin repeat domain 13C	25374		IPI00219156	7	#N/A	1.17	0.22651	RPL30 60S ribosomal protein L30
25	NM_030816	25.2	IPI00297480	ANKRD13C	ankyrin repeat domain 13C	25374		IPI00220663	3	#N/A	0.84	-0.25154	HK1 Isoform 2 of Hexokinase-1
26	NM_032701	26.1	IPI00641165	SUV420H2	suppressor of variegation 4-20 homolog 2 (Drosophila)	28405		IPI00021290	5	#N/A	1.21	0.27501	ACLY ATP-citrate synthase
26	NM_032701	26.2	IPI00013441	SUV420H2	suppressor of variegation 4-20 homolog 2 (Drosophila)	28405		IPI00796333	1	#N/A	0.48	-1.05889	ALDOA 45 kDa protein
26	NM_032701	26.3	IPI00479728	SUV420H2	suppressor of variegation 4-20 homolog 2 (Drosophila)	28405		IPI00005198	2	#N/A	0.92	-0.12029	ILF2 Interleukin enhancer-binding factor 2
27	NM_138390	27.1	IPI00926428	TMEM169	transmembrane protein 169	25130		IPI00023542	6	#N/A	0.49	-1.02915	TMED9 Transmembrane emp24 domain-containing protein 9
27	NM_138390	27.2	IPI00063093	TMEM169	transmembrane protein 169	25130		IPI00902560	1	#N/A	0.5	-1	VDAC2 Isoform 1 of Voltage-dependent anion-selective channel protein 2
27	NM_138390	27.3	IPI00925756	TMEM169	transmembrane protein 169	25130		IPI00026268	3	#N/A	0.66	-0.59946	GNB1 Guanine nucleotide-binding protein G(I)/G(S)/G(T) subunit beta-1
28	NM_138391	28.1	IPI00293381	TMEM183A	transmembrane protein 183A	20173		IPI00903226	1	#N/A	0.84	-0.25154	HK1 cDNA FLJ46359 fis, clone TESTI4049786, highly similar to Hexokinase-1
28	NM_138391	28.2	IPI00176652	TMEM183A	transmembrane protein 183A	20173		IPI00514055	1	#N/A	1.17	0.22651	GNAS Isoform Gnas-1 of Guanine nucleotide-binding protein G(s) subunit alpha isoforms short
28	NM_138391	28.3	IPI00930148	TMEM183A	transmembrane protein 183A	20173		IPI00646491	2	#N/A	1.17	0.22651	GNAS Isoform XLas-2 of Guanine nucleotide-binding protein G(s) subunit alpha isoforms XLas
28	NM_138391	28.4	IPI00641417	TMEM183A	transmembrane protein 183A	20173		IPI00008436	4	#N/A	0.68	-0.55639	POLE4 DNA polymerase epsilon subunit 4
28	NM_138391	28.5	IPI00883982	TMEM183A	transmembrane protein 183A	20173		IPI00783781	1	#N/A	0.92	-0.12029	NUP205 Nuclear pore complex protein Nup205
29	NM_152523	29.1	IPI00185371	CCNYL1	cyclin Y-like 1	26868		IPI00016342	1	#N/A	0.48	-1.05889	RAB7A Ras-related protein Rab-7a
30	NM_152527	30.1	IPI00916583	SLC16A14	solute carrier family 16, member 14 (monocarboxylic acid transporter 14)	26417		IPI00909232	1	#N/A	0.94	-0.08927	HNRNPC cDNA FLJ53542, highly similar to Heterogeneous nuclear ribonucleoproteins C
30	NM_152527	30.2	IPI00847918	SLC16A14	solute carrier family 16, member 14 (monocarboxylic acid transporter 14)	26417		IPI00759596	1	#N/A	0.94	-0.08927	HNRNPC Isoform 4 of Heterogeneous nuclear ribonucleoproteins C1/C2
30	NM_152527	30.3	IPI00917021	SLC16A14	solute carrier family 16, member 14 (monocarboxylic acid transporter 14)	26417		IPI00791301	1	#N/A	0.55	-0.8625	TMPO 46 kDa protein
30	NM_152527	30.4	IPI00043689	SLC16A14	solute carrier family 16, member 14 (monocarboxylic acid transporter 14)	26417		IPI00020004	3	#N/A	0.64	-0.64386	TMEM97 Transmembrane protein 97
31	NM_152624	31.1	IPI00292382	DCP2	DCP2 decapping enzyme homolog (S. cerevisiae)	24452		IPI00215780	5	#N/A	0.53	-0.91594	RPS19 40S ribosomal protein S19
31	NM_152624	31.2	IPI00964870	DCP2	DCP2 decapping enzyme homolog (S. cerevisiae)	24452		IPI00027493	1	#N/A	0.53	-0.91594	LOC442497;SLC3A2 Isoform 2 of 4F2 cell-surface antigen heavy chain
32	NM_152678	32.1	IPI00291723	FAM116A	family with sequence similarity 116, member A	26635		IPI00022277	3	#N/A	0.51	-0.97143	CCDC56 Coiled-coil domain-containing protein 56
32	NM_152678	32.2	IPI00795888	FAM116A	family with sequence similarity 116, member A	26635		IPI00926977	1	#N/A	1.22	0.28688	PSMC6 proteasome 26S ATPase subunit 6
33	NM_152835	33.1	IPI00166098	PDIK1L	PDLIM1 interacting kinase 1 like	18981		IPI00217143	3	#N/A	0.89	-0.16812	SDHA SDHA protein
33	NM_152835	33.2	IPI00642796	PDIK1L	PDLIM1 interacting kinase 1 like	18981		IPI00910184	1	#N/A	0.73	-0.45403	SNX6 cDNA FLJ58001, highly similar to Sorting nexin-6
34	NM_152910	34.1	IPI00329264	DGKH	diacylglycerol kinase, eta	2854		IPI00216592	2	#N/A	0.94	-0.08927	HNRNPC Isoform C1 of Heterogeneous nuclear ribonucleoproteins C1/C2
35	NM_153252	35.1	IPI00953085	BRWD3	bromodomain and WD repeat domain containing 3	17342		IPI00216026	2	#N/A	0.5	-1	VDAC2 Isoform 3 of Voltage-dependent anion-selective channel protein 2
35	NM_153252	35.2	IPI00844073	BRWD3	bromodomain and WD repeat domain containing 3	17342		IPI00024642	2	#N/A	0.56	-0.8365	CCDC47 Isoform 1 of Coiled-coil domain-containing protein 47
35	NM_153252	35.3	IPI00843754	BRWD3	bromodomain and WD repeat domain containing 3	17342		IPI00554722	1	#N/A	0.53	-0.91594	LOC442497;SLC3A2 Isoform 3 of 4F2 cell-surface antigen heavy chain
35	NM_153252	35.4	IPI00844349	BRWD3	bromodomain and WD repeat domain containing 3	17342		IPI00025874	2	#N/A	0.58	-0.78588	RPN1 Dolichyl-diphosphooligosaccharide--protein glycosyltransferase subunit 1 precursor
35	NM_153252	35.5	IPI00844236	BRWD3	bromodomain and WD repeat domain containing 3	17342		IPI00455531	2	#N/A	0.5	-1	LOC729317;VDAC2 similar to voltage-dependent anion channel 2
35	NM_153252	35.6	IPI00167547	BRWD3	bromodomain and WD repeat domain containing 3	17342		IPI00019345	1	#N/A	0.57	-0.81097	RAP1A Ras-related protein Rap-1A
36	NM_173683	36.1	IPI00552082	XKR6	XK, Kell blood group complex subunit-related family, member 6	27806		IPI00552978	1	#N/A	1.01	0.01436	STAG2 Cohesin subunit SA-2
36	NM_173683	36.2	IPI00797673	XKR6	XK, Kell blood group complex subunit-related family, member 6	27806		IPI00873935	1	#N/A	1.21	0.27501	DKC1 Putative uncharacterized protein DKC1
37	NM_178123	37.1	IPI00329002	SESTD1	SEC14 and spectrin domains 1	18379		IPI00554481	1	#N/A	0.53	-0.91594	LOC442497;SLC3A2 Isoform 4 of 4F2 cell-surface antigen heavy chain
37	NM_178123	37.2	IPI00916158	SESTD1	SEC14 and spectrin domains 1	18379		IPI00456758	4	#N/A	2.1	1.07039	RPL27A 60S ribosomal protein L27a
38	NM_181354	38.1	IPI00956605	OXR1	oxidation resistance 1	15822		IPI00795693	1	#N/A	0.55	-0.8625	TMPO 19 kDa protein
38	NM_181354	38.2	IPI00927650	OXR1	oxidation resistance 1	15822		IPI00015954	1	#N/A	0.85	-0.23447	SAR1A GTP-binding protein SAR1a
38	NM_181354	38.3	IPI00298348	OXR1	oxidation resistance 1	15822		IPI00644936	1	#N/A	1.17	0.22651	GNAS Isoform 3 of Guanine nucleotide-binding protein G(s) subunit alpha isoforms short
39	NM_198337	39.1	IPI00892597	INSIG1	insulin induced gene 1	6083		IPI00220667	3	#N/A	0.84	-0.25154	HK1 Isoform 4 of Hexokinase-1
39	NM_198337	39.2	IPI00383584	INSIG1	insulin induced gene 1	6083		IPI00604710	2	#N/A	0.53	-0.91594	LOC442497;SLC3A2 Isoform 1 of 4F2 cell-surface antigen heavy chain
40	NM_198935	40.1	IPI00955028	SS18L1	synovial sarcoma translocation gene on chromosome 18-like 1	15592		IPI00032827	1	#N/A	0.95	-0.074	SF3B14 Pre-mRNA branch site protein p14
40	NM_198935	40.2	IPI00954973	SS18L1	synovial sarcoma translocation gene on chromosome 18-like 1	15592		IPI00010105	1	#N/A	0.9	-0.152	EIF6 Eukaryotic translation initiation factor 6
40	NM_198935	40.3	IPI00954989	SS18L1	synovial sarcoma translocation gene on chromosome 18-like 1	15592		IPI00871191	1	#N/A	1.17	0.22651	GNAS Alpha subunit of GsGTP binding protein (Fragment)
40	NM_198935	40.4	IPI00747811	SS18L1	synovial sarcoma translocation gene on chromosome 18-like 1	15592		IPI00298111	7	#N/A	0.73	-0.45403	SNX6 sorting nexin 6 isoform b
41	NM_199324	41.1	N/A	N/A	N/A			IPI00024145	2	#N/A	0.5	-1	VDAC2 Isoform 2 of Voltage-dependent anion-selective channel protein 2
42	NM_000089	42.1	IPI00941622	COL1A2	collagen, type I, alpha 2	2198		IPI00915274	1	#N/A	1.21	0.27501	DKC1 dyskerin isoform 2
42	NM_000089	42.2	IPI00304962	COL1A2	collagen, type I, alpha 2	2198		IPI00645078	1	#N/A	1.27	0.34483	UBA1 Ubiquitin-like modifier-activating enzyme 1
43	NM_000090	43.1	IPI00021033	COL3A1	collagen, type III, alpha 1	2201		IPI00219835	1	#N/A	1.17	0.22651	GNAS Isoform Gnas-2 of Guanine nucleotide-binding protein G(s) subunit alpha isoforms short
44	NM_000091	44.1	IPI00010360	COL4A3	collagen, type IV, alpha 3 (Goodpasture antigen)	2204		IPI00031812	3	#N/A	0.79	-0.34008	YBX1 Nuclease-sensitive element-binding protein 1
45	NM_000092	45.1	IPI00478572	COL4A4	collagen, type IV, alpha 4	2206		IPI00657874	1	#N/A	0.6	-0.73697	ZNF259 Putative uncharacterized protein ZNF259
46	NM_000094	46.1	IPI00794493	COL7A1	collagen, type VII, alpha 1	2214		IPI00329025	1	#N/A	0.49	-1.02915	JAGN1 Protein jagunal homolog 1
46	NM_000094	46.2	IPI00025418	COL7A1	collagen, type VII, alpha 1	2214		IPI00010796	1	#N/A	0.57	-0.81097	P4HB Protein disulfide-isomerase
47	NM_000138	47.1	IPI00328113	FBN1	fibrillin 1	3603		IPI00657912	1	#N/A	0.6	-0.73697	ZNF259 Putative uncharacterized protein ZNF259
48	NM_000304	48.1	IPI00794688	PMP22	peripheral myelin protein 22	9118		IPI00554611	1	#N/A	0.53	-0.91594	LOC442497;SLC3A2 solute carrier family 3, member 2 isoform b
48	NM_000304	48.2	IPI00007769	PMP22	peripheral myelin protein 22	9118		IPI00465439	5	#N/A	0.48	-1.05889	ALDOA Fructose-bisphosphate aldolase A
49	NM_000314	49.1	IPI00012587	PTEN	phosphatase and tensin homolog	9588		IPI00216308	5	#N/A	0.49	-1.02915	VDAC1 Voltage-dependent anion-selective channel protein 1
49	NM_000314	49.2	IPI00889751	PTEN	phosphatase and tensin homolog	9588		IPI00002459	4	#N/A	0.51	-0.97143	ANXA6 annexin VI isoform 2
50	NM_000393	50.1	IPI00739099	COL5A2	collagen, type V, alpha 2	2210		IPI00394838	3	#N/A	1.21	0.27501	ACLY cDNA FLJ56442, highly similar to ATP-citrate synthase
51	NM_000555	51.1	IPI00220076	DCX	doublecortin	2714		IPI00385033	3	#N/A	1.17	0.22651	GNAS Mutant guanine nucleotide-binding protein G(S), alpha subunit
51	NM_000555	51.2	IPI00945328	DCX	doublecortin	2714		IPI00220219	6	#N/A	0.81	-0.30401	COPB2 Coatomer subunit beta&#039;
51	NM_000555	51.3	IPI00220078	DCX	doublecortin	2714		IPI00021926	4	#N/A	1.22	0.28688	PSMC6 26S protease regulatory subunit S10B
52	NM_000793	52.1	IPI00465076	DIO2	deiodinase, iodothyronine, type II	2884		IPI00872940	1	#N/A	1.17	0.22651	RPL30 Putative uncharacterized protein RPL30 (Fragment)
53	NM_000859	53.1	IPI00964196	HMGCR	3-hydroxy-3-methylglutaryl-CoA reductase	5006		IPI00220665	6	#N/A	0.84	-0.25154	HK1 Isoform 3 of Hexokinase-1
53	NM_000859	53.2	IPI00942166	HMGCR	3-hydroxy-3-methylglutaryl-CoA reductase	5006		IPI00024919	3	#N/A	0.54	-0.88897	PRDX3 Thioredoxin-dependent peroxide reductase, mitochondrial
53	NM_000859	53.3	IPI00922451	HMGCR	3-hydroxy-3-methylglutaryl-CoA reductase	5006		IPI00874145	1	#N/A	1.21	0.27501	DKC1 Putative uncharacterized protein DKC1 (Fragment)
53	NM_000859	53.4	IPI00021770	HMGCR	3-hydroxy-3-methylglutaryl-CoA reductase	5006		IPI00012998	2	#N/A	0.82	-0.2863	CPSF6 Isoform 1 of Cleavage and polyadenylation specificity factor subunit 6
54	NM_000943	54.1	IPI00024129	PPIC	peptidylprolyl isomerase C (cyclophilin C)	9256		IPI00872733	1	#N/A	0.68	-0.55639	POLE4 Putative uncharacterized protein POLE4
55	NM_001003940	55.1	IPI00477176	BMF	Bcl2 modifying factor	24132		IPI00030131	3	#N/A	0.55	-0.8625	TMPO Isoform Beta of Lamina-associated polypeptide 2, isoforms beta/gamma
56	NM_001069	56.1	IPI00013475	TUBB2A	tubulin, beta 2A	12412		IPI00917420	1	#N/A	0.5	-1	VDAC2 30 kDa protein
56	NM_001069	56.2	IPI00930715	TUBB2A	tubulin, beta 2A	12412		IPI00258833	1	#N/A	0.73	-0.45403	SNX6 sorting nexin 6 isoform a
57	NM_001222	57.1	IPI00172452	CAMK2G	calcium/calmodulin-dependent protein kinase II gamma	1463		IPI00647126	2	#N/A	0.82	-0.2863	CPSF6 Putative uncharacterized protein CPSF6
57	NM_001222	57.2	IPI00336118	CAMK2G	calcium/calmodulin-dependent protein kinase II gamma	1463		IPI00869203	1	#N/A	3.51	1.81147	HMX3 Homeobox protein HMX3
58	NM_001621	58.1	IPI00021008	AHR	aryl hydrocarbon receptor	348		IPI00640867	1	#N/A	1.17	0.22651	GNAS GNAS complex locus isoform f
59	NM_001844	59.1	IPI00748487	COL2A1	collagen, type II, alpha 1	2200		IPI00939422	1	#N/A	1.21	0.27501	ACLY ATP citrate lyase isoform 2
59	NM_001844	59.2	IPI00936892	COL2A1	collagen, type II, alpha 1	2200		IPI00877120	1	#N/A	0.57	-0.81097	RAP1A RAP1A, member of RAS oncogene family
59	NM_001844	59.3	IPI00937954	COL2A1	collagen, type II, alpha 1	2200		IPI00221226	7	#N/A	0.51	-0.97143	ANXA6 Annexin A6
60	NM_001845	60.1	IPI00743696	COL4A1	collagen, type IV, alpha 1	2202		IPI00025244	1	#N/A	0.6	-0.73697	ZNF259 Zinc finger protein ZPR1
61	NM_001846	61.1	IPI00940293	COL4A2	collagen, type IV, alpha 2	2203		IPI00095891	2	#N/A	1.17	0.22651	GNAS Isoform XLas-1 of Guanine nucleotide-binding protein G(s) subunit alpha isoforms XLas
61	NM_001846	61.2	IPI00477950	COL4A2	collagen, type IV, alpha 2	2203		IPI00221394	8	#N/A	1.21	0.27501	DKC1 H/ACA ribonucleoprotein complex subunit 4
61	NM_001846	61.3	IPI00306322	COL4A2	collagen, type IV, alpha 2	2203		IPI00171903	2	#N/A	1.02	0.02857	HNRNPM Isoform 1 of Heterogeneous nuclear ribonucleoprotein M
62	NM_001851	62.1	IPI00903058	COL9A1	collagen, type IX, alpha 1	2217		IPI00219217	3	#N/A	1.2	0.26303	LDHB L-lactate dehydrogenase B chain
62	NM_001851	62.2	IPI00874229	COL9A1	collagen, type IX, alpha 1	2217		IPI00030654	1	#N/A	0.82	-0.2863	CPSF6 Isoform 2 of Cleavage and polyadenylation specificity factor subunit 6
63	NM_001854	63.1	IPI00844199	COL11A1	collagen, type XI, alpha 1	2186		IPI00018246	5	#N/A	0.84	-0.25154	HK1 Isoform 1 of Hexokinase-1
63	NM_001854	63.2	IPI00930415	COL11A1	collagen, type XI, alpha 1	2186		IPI00641815	1	#N/A	0.34	-1.55639	TIPRL Isoform 2 of TIP41-like protein
63	NM_001854	63.3	IPI00295575	COL11A1	collagen, type XI, alpha 1	2186		IPI00555744	6	#N/A	2.95	1.56071	RPL14 Ribosomal protein L14 variant
64	NM_001858	64.1	IPI00019090	COL19A1	collagen, type XIX, alpha 1	2196		IPI00946221	1	#N/A	2.74	1.45418	RPL24 Putative uncharacterized protein RPL24
65	NM_002202	65.1	IPI00025071	ISL1	ISL LIM homeobox 1	6132		IPI00306332	4	#N/A	2.74	1.45418	RPL24 60S ribosomal protein L24
66	NM_002482	66.1	IPI00179953	NASP	nuclear autoantigenic sperm protein (histone-binding)	7644		IPI00791426	2	#N/A	2.74	1.45418	RPL24 Putative uncharacterized protein RPL24
67	NM_003074	67.1	IPI00797830	SMARCC1	SWI/SNF related, matrix associated, actin dependent regulator of chromatin, subfamily c, member 1	11104		IPI00793696	1	#N/A	2.74	1.45418	RPL24 19 kDa protein
67	NM_003074	67.2	IPI00793678	SMARCC1	SWI/SNF related, matrix associated, actin dependent regulator of chromatin, subfamily c, member 1	11104		IPI00009865	4	#N/A	6.57	2.71589	KRT10 Keratin, type I cytoskeletal 10
67	NM_003074	67.3	IPI00234252	SMARCC1	SWI/SNF related, matrix associated, actin dependent regulator of chromatin, subfamily c, member 1	11104		IPI00879146	1	#N/A	2	1	RABL4 Isoform 2 of Putative GTP-binding protein RAY-like
67	NM_003074	67.4	IPI00925226	SMARCC1	SWI/SNF related, matrix associated, actin dependent regulator of chromatin, subfamily c, member 1	11104		IPI00878082	2	#N/A	2	1	RABL4 RAB, member of RAS oncogene family-like 4
68	NM_003127	68.1	IPI00844215	SPTAN1	spectrin, alpha, non-erythrocytic 1 (alpha-fodrin)	11273		IPI00878639	1	#N/A	2	1	RABL4 Protein
69	NM_003211	69.1	IPI00333201	TDG	thymine-DNA glycosylase	11700		IPI00872292	1	#N/A	2	1	RABL4 Isoform 1 of Putative GTP-binding protein RAY-like
70	NM_003222	70.1	IPI00023260	TFAP2C	transcription factor AP-2 gamma (activating enhancer binding protein 2 gamma)	11744		IPI00215719	6	#N/A	3.71	1.89142	RPL18 60S ribosomal protein L18
71	NM_003463	71.1	IPI00020164	PTP4A1	protein tyrosine phosphatase type IVA, member 1	9634		IPI00465070	7	#N/A	5.66	2.5008	HIST1H3D;HIST1H3B;HIST1H3I;HIST1H3G;HIST1H3C;HIST1H3H;HIST1H3A;HIST1H3E;HIST1H3F;HIST1H3J Histone H3.1
72	NM_003620	72.1	IPI00005782	PPM1D	protein phosphatase, Mg2+/Mn2+ dependent, 1D	9277		IPI00299904	3	#N/A	1.82	0.86394	MCM7 Isoform 1 of DNA replication licensing factor MCM7
73	NM_003794	73.1	IPI00790243	SNX4	sorting nexin 4	11175		IPI00748954	2	#N/A	1.63	0.70487	- 7 kDa protein
73	NM_003794	73.2	IPI00029403	SNX4	sorting nexin 4	11175		IPI00290770	3	#N/A	1.62	0.69599	CCT3 chaperonin containing TCP1, subunit 3 isoform b
74	NM_004136	74.1	IPI00853333	IREB2	iron-responsive element binding protein 2	6115		IPI00553185	2	#N/A	1.62	0.69599	CCT3 T-complex protein 1 subunit gamma
74	NM_004136	74.2	IPI00008726	IREB2	iron-responsive element binding protein 2	6115		IPI00171611	7	#N/A	5.52	2.46467	HIST2H3D;HIST2H3A;HIST2H3C Histone H3.2
74	NM_004136	74.3	IPI00791130	IREB2	iron-responsive element binding protein 2	6115		IPI00013495	1	#N/A	1.44	0.52607	ABCF1 Isoform 2 of ATP-binding cassette sub-family F member 1
75	NM_004242	75.1	IPI00874031	HMGN3	high mobility group nucleosomal binding domain 3	12312		IPI00873899	1	#N/A	1.44	0.52607	ABCF1 Isoform 1 of ATP-binding cassette sub-family F member 1
75	NM_004242	75.2	IPI00018842	HMGN3	high mobility group nucleosomal binding domain 3	12312		IPI00219038	9	#N/A	5.55	2.47249	LOC644914;H3F3B;LOC440926;H3F3A Histone H3.3
76	NM_004369	76.1	IPI00022200	COL6A3	collagen, type VI, alpha 3	2213		IPI00302850	4	#N/A	2.54	1.34483	SNRPD1 Small nuclear ribonucleoprotein Sm D1
77	NM_004772	77.1	IPI00966658	C5ORF13	chromosome 5 open reading frame 13	16834		IPI00026781	3	#N/A	1.72	0.78241	FASN Fatty acid synthase
77	NM_004772	77.2	IPI00003353	C5ORF13	chromosome 5 open reading frame 13	16834		IPI00217467	3	#N/A	10.26	3.35896	HIST1H1E Histone H1.4
77	NM_004772	77.3	IPI00964004	C5ORF13	chromosome 5 open reading frame 13	16834		IPI00453473	6	#N/A	2.2	1.1375	HIST1H4K;HIST1H4F;HIST1H4I;HIST2H4A;HIST1H4A;HIST1H4C;HIST2H4B;HIST1H4L;HIST1H4E;HIST1H4H;HIST1H4B;HIST1H4J;HIST1H4D;HIST4H4 Histone H4
78	NM_004926	78.1	IPI00016635	ZFP36L1	zinc finger protein 36, C3H type-like 1	1107		IPI00651677	1	#N/A	2.4	1.26303	DDX17 Isoform 2 of Probable ATP-dependent RNA helicase DDX17
79	NM_005302	79.1	IPI00006166	GPR37	G protein-coupled receptor 37 (endothelin receptor type B-like)	4494		IPI00940950	1	#N/A	2.16	1.11103	RPL10 Ribosomal protein L10 (Fragment)
80	NM_005329	80.1	IPI00297981	HAS3	hyaluronan synthase 3	4820		IPI00853161	1	#N/A	2.16	1.11103	RPL10 Ribosomal protein L10, isoform CRA_b
81	NM_005399	81.1	IPI00013905	PRKAB2	protein kinase, AMP-activated, beta 2 non-catalytic subunit	9379		IPI00554723	5	#N/A	2.16	1.11103	RPL10 60S ribosomal protein L10
82	NM_005627	82.1	IPI00297590	SGK1	serum/glucocorticoid regulated kinase 1	10810		IPI00382990	1	#N/A	2.36	1.23879	- DERP12
83	NM_005841	83.1	IPI00967129	SPRY1	sprouty homolog 1, antagonist of FGF signaling (Drosophila)	11269		IPI00871827	1	#N/A	1.35	0.43296	RPL7P32;RPL7 Putative uncharacterized protein RPL7 (Fragment)
83	NM_005841	83.2	IPI00964419	SPRY1	sprouty homolog 1, antagonist of FGF signaling (Drosophila)	11269		IPI00030179	3	#N/A	1.35	0.43296	RPL7P32;RPL7 60S ribosomal protein L7
83	NM_005841	83.3	IPI00306505	SPRY1	sprouty homolog 1, antagonist of FGF signaling (Drosophila)	11269		IPI00004358	4	#N/A	1.35	0.43296	PYGB Glycogen phosphorylase, brain form
83	NM_005841	83.4	IPI00966800	SPRY1	sprouty homolog 1, antagonist of FGF signaling (Drosophila)	11269		IPI00472171	3	#N/A	1.35	0.43296	RPL7P32;RPL7 30 kDa protein
84	NM_005927	84.1	IPI00022791	MFAP3	microfibrillar-associated protein 3	7034		IPI00152906	6	#N/A	1.62	0.69599	HIST1H2BD Histone H2B type 1-D
84	NM_005927	84.2	IPI00914056	MFAP3	microfibrillar-associated protein 3	7034		IPI00419833	9	#N/A	1.62	0.69599	HIST1H2BK Histone H2B type 1-K
85	NM_006332	85.1	IPI00871537	IFI30	interferon, gamma-inducible protein 30	5398		IPI00217030	10	#N/A	2.51	1.32769	RPS4X 40S ribosomal protein S4, X isoform
85	NM_006332	85.2	IPI00007853	IFI30	interferon, gamma-inducible protein 30	5398		IPI00220301	5	#N/A	1.33	0.41143	PRDX6 Peroxiredoxin-6
86	NM_006791	86.1	IPI00001955	MORF4L1	mortality factor 4 like 1	16989		IPI00939667	1	#N/A	0.38	-1.39593	TPP1 Isoform 1 of Tripeptidyl-peptidase 1
86	NM_006791	86.2	IPI00930346	MORF4L1	mortality factor 4 like 1	16989		IPI00554538	6	#N/A	0.38	-1.39593	TPP1 Putative uncharacterized protein TPP1
87	NM_006874	87.1	IPI00396265	ELF2	E74-like factor 2 (ets domain transcription factor)	3317		IPI00909516	1	#N/A	0.38	-1.39593	TPP1 cDNA FLJ58558, highly similar to Tripeptidyl-peptidase 1
88	NM_006892	88.1	IPI00012593	DNMT3B	DNA (cytosine-5-)-methyltransferase 3 beta	2979		IPI00554617	2	#N/A	0.38	-1.39593	TPP1 cDNA FLJ57277, highly similar to Tripeptidyl-peptidase 1
89	NM_007162	89.1	IPI00647494	TFEB	transcription factor EB	11753		IPI00019906	1	#N/A	0.44	-1.18442	BSG Isoform 2 of Basigin
89	NM_007162	89.2	IPI00640180	TFEB	transcription factor EB	11753		IPI00654820	2	#N/A	0.44	-1.18442	MT-ATP6 ATP synthase subunit a
89	NM_007162	89.3	IPI00642910	TFEB	transcription factor EB	11753		IPI00946150	1	#N/A	0.44	-1.18442	SSR3 cDNA FLJ52061, highly similar to Translocon-associated protein subunit gamma
89	NM_007162	89.4	IPI00641758	TFEB	transcription factor EB	11753		IPI00939370	1	#N/A	0.44	-1.18442	CKAP4 CKAP4 protein (Fragment)
89	NM_007162	89.5	IPI00465427	TFEB	transcription factor EB	11753		IPI00009235	3	#N/A	0.44	-1.18442	SSR3 Translocon-associated protein subunit gamma
89	NM_007162	89.6	IPI00641818	TFEB	transcription factor EB	11753		IPI00883950	1	#N/A	0.44	-1.18442	CKAP4 Similar to cytoskeleton-associated protein 4 (Fragment)
89	NM_007162	89.7	IPI00643397	TFEB	transcription factor EB	11753		IPI00141318	2	#N/A	0.44	-1.18442	CKAP4 Isoform 1 of Cytoskeleton-associated protein 4
90	NM_012257	90.1	IPI00550468	HBP1	HMG-box transcription factor 1	23200		IPI00945960	1	#N/A	0.44	-1.18442	SSR3 Putative uncharacterized protein SSR3
90	NM_012257	90.2	IPI00945896	HBP1	HMG-box transcription factor 1	23200		IPI00604713	3	#N/A	0.44	-1.18442	CKAP4 Isoform 2 of Cytoskeleton-associated protein 4
90	NM_012257	90.3	IPI00944899	HBP1	HMG-box transcription factor 1	23200		IPI00218200	8	#N/A	0.46	-1.12029	BCAP31 B-cell receptor-associated protein 31
90	NM_012257	90.4	IPI00607765	HBP1	HMG-box transcription factor 1	23200		IPI00642984	2	#N/A	0.46	-1.12029	BCAP31 B-cell receptor-associated protein 31 isoform a
90	NM_012257	90.5	IPI00946213	HBP1	HMG-box transcription factor 1	23200		IPI00945633	1	#N/A	0.46	-1.12029	SSR1 Putative uncharacterized protein SSR1
90	NM_012257	90.6	IPI00946845	HBP1	HMG-box transcription factor 1	23200		IPI00798011	1	#N/A	0.46	-1.12029	SUMO3 Putative uncharacterized protein SUMO3
90	NM_012257	90.7	IPI00099615	HBP1	HMG-box transcription factor 1	23200		IPI00745893	2	#N/A	0.46	-1.12029	SUMO2 SMT3 suppressor of mif two 3 homolog 2 isoform b precursor
91	NM_012421	91.1	IPI00018294	RLF	rearranged L-myc fusion	10025		IPI00299149	1	#N/A	0.46	-1.12029	SUMO2 Small ubiquitin-related modifier 2
92	NM_014035	92.1	IPI00022302	SNX24	sorting nexin 24	21533		IPI00945795	1	#N/A	0.46	-1.12029	SSR1 Putative uncharacterized protein SSR1
93	NM_014871	93.1	IPI00789114	PAN2	PAN2 poly(A) specific ribonuclease subunit homolog (S. cerevisiae)	20074		IPI00909492	1	#N/A	0.46	-1.12029	SUMO3 cDNA FLJ57440, moderately similar to Small ubiquitin-related modifier 3
93	NM_014871	93.2	IPI00797768	PAN2	PAN2 poly(A) specific ribonuclease subunit homolog (S. cerevisiae)	20074		IPI00434968	2	#N/A	0.46	-1.12029	SUMO4 Small ubiquitin-related modifier 4
93	NM_014871	93.3	IPI00797083	PAN2	PAN2 poly(A) specific ribonuclease subunit homolog (S. cerevisiae)	20074		IPI00793687	1	#N/A	0.46	-1.12029	SUMO3 Putative uncharacterized protein SUMO3
93	NM_014871	93.4	IPI00328254	PAN2	PAN2 poly(A) specific ribonuclease subunit homolog (S. cerevisiae)	20074		IPI00299147	8	#N/A	0.46	-1.12029	SUMO3 Small ubiquitin-related modifier 3
94	NM_014903	94.1	IPI00873753	NAV3	neuron navigator 3	15998		IPI00301021	3	#N/A	0.46	-1.12029	SSR1 Isoform 1 of Translocon-associated protein subunit alpha
94	NM_014903	94.2	IPI00742959	NAV3	neuron navigator 3	15998		IPI00946676	1	#N/A	0.46	-1.12029	SSR1 Putative uncharacterized protein SSR1
94	NM_014903	94.3	IPI00887007	NAV3	neuron navigator 3	15998		IPI00790142	1	#N/A	0.46	-1.12029	SUMO2 10 kDa protein
94	NM_014903	94.4	IPI00217051	NAV3	neuron navigator 3	15998		IPI00827816	1	#N/A	0.46	-1.12029	SUMO4 SMT3 suppressor of mif two 3 homolog 4 precursor
95	NM_014918	95.1	IPI00852578	CHSY1	chondroitin sulfate synthase 1	17198		IPI00140827	3	#N/A	0.46	-1.12029	LOC728825 Putative uncharacterized protein ENSP00000391266
95	NM_014918	95.2	IPI00329141	CHSY1	chondroitin sulfate synthase 1	17198		IPI00946839	1	#N/A	0.46	-1.12029	SSR1 cDNA, FLJ93042, highly similar to Homo sapiens signal sequence receptor, alpha (translocon-associated protein alpha) (SSR1), mRNA
96	NM_015316	96.1	IPI00306903	PPP1R13B	protein phosphatase 1, regulatory (inhibitor) subunit 13B	14950		IPI00413732	3	#N/A	0.48	-1.05889	NOMO1;NOMO3 139 kDa protein
98	NM_000088	98.1	IPI00297646	COL1A1	collagen, type I, alpha 1	2197		IPI00941810	1	#N/A	0.48	-1.05889	NOMO1;NOMO3 139 kDa protein
99	NM_000093	99.1	IPI00844090	COL5A1	collagen, type V, alpha 1	2209		IPI00029133	4	#N/A	0.48	-1.05889	ATP5F1 ATP synthase subunit b, mitochondrial
100	NM_000230	100.1	IPI00012760	LEP	leptin	6553		IPI00333985	2	#N/A	0.48	-1.05889	NOMO2 Isoform 2 of Nodal modulator 2
100	NM_000230	100.2	IPI00970884	LEP	leptin	6553		IPI00329352	3	#N/A	0.48	-1.05889	NOMO1;NOMO3 Nodal modulator 1
101	NM_000237	101.1	IPI00027847	LPL	lipoprotein lipase	6677		IPI00896464	1	#N/A	0.48	-1.05889	IKBIP Isoform 2 of Inhibitor of nuclear factor kappa-B kinase-interacting protein
102	NM_000319	102.1	IPI00792739	PEX5	peroxisomal biogenesis factor 5	9719		IPI00465432	3	#N/A	0.48	-1.05889	NOMO2 Isoform 1 of Nodal modulator 2
102	NM_000319	102.2	IPI00794165	PEX5	peroxisomal biogenesis factor 5	9719		IPI00872411	1	#N/A	0.48	-1.05889	NOMO1;NOMO3 Nodal modulator 3
102	NM_000319	102.3	IPI00165272	PEX5	peroxisomal biogenesis factor 5	9719		IPI00797136	2	#N/A	0.48	-1.05889	IKBIP Isoform 1 of Inhibitor of nuclear factor kappa-B kinase-interacting protein
103	NM_000332	103.1	IPI00903319	ATXN1	ataxin 1	10548		IPI00940361	1	#N/A	0.5	-1	CYP20A1 CYP20A1 protein (Fragment)
104	NM_000386	104.1	IPI00219575	BLMH	bleomycin hydrolase	1059		IPI00296259	4	#N/A	0.5	-1	TMED4 Isoform 1 of Transmembrane emp24 domain-containing protein 4
105	NM_000495	105.1	IPI00021715	COL4A5	collagen, type IV, alpha 5	2207		IPI00914891	1	#N/A	0.5	-1	TMED4 Isoform 2 of Transmembrane emp24 domain-containing protein 4
105	NM_000495	105.2	IPI00965031	COL4A5	collagen, type IV, alpha 5	2207		IPI00953634	1	#N/A	0.5	-1	TMED4 Putative uncharacterized protein TMED4
106	NM_000533	106.1	IPI00792941	PLP1	proteolipid protein 1	9086		IPI00009328	4	#N/A	1.31	0.38957	EIF4A3 Eukaryotic initiation factor 4A-III
106	NM_000533	106.2	IPI00794535	PLP1	proteolipid protein 1	9086		IPI00455315	4	#N/A	0.5	-1	ANXA2 Isoform 1 of Annexin A2
106	NM_000533	106.3	IPI00791779	PLP1	proteolipid protein 1	9086		IPI00554701	2	#N/A	0.5	-1	UQCR10 Cytochrome b-c1 complex subunit 9
106	NM_000533	106.4	IPI00793440	PLP1	proteolipid protein 1	9086		IPI00418169	3	#N/A	0.5	-1	ANXA2 Isoform 2 of Annexin A2
106	NM_000533	106.5	IPI00794078	PLP1	proteolipid protein 1	9086		IPI00027252	6	#N/A	0.5	-1	PHB2 Prohibitin-2
106	NM_000533	106.6	IPI00792893	PLP1	proteolipid protein 1	9086		IPI00456749	2	#N/A	0.52	-0.94342	ATP5G2 Isoform 3 of ATP synthase lipid-binding protein, mitochondrial
106	NM_000533	106.7	IPI00219661	PLP1	proteolipid protein 1	9086		IPI00789532	1	#N/A	0.52	-0.94342	ATP5G2 13 kDa protein
107	NM_000916	107.1	IPI00853643	OXTR	oxytocin receptor	8529		IPI00006482	1	#N/A	0.52	-0.94342	ATP1A1 Isoform Long of Sodium/potassium-transporting ATPase subunit alpha-1
107	NM_000916	107.2	IPI00026886	OXTR	oxytocin receptor	8529		IPI00386271	4	#N/A	0.52	-0.94342	SLC25A12 Calcium-binding mitochondrial carrier protein Aralar1
107	NM_000916	107.3	IPI00852765	OXTR	oxytocin receptor	8529		IPI00796559	1	#N/A	0.52	-0.94342	ATP5G1 11 kDa protein
108	NM_001001974	108.1	IPI00306354	PLEKHA1	pleckstrin homology domain containing, family A (phosphoinositide binding specific) member 1	14335		IPI00028482	3	#N/A	0.52	-0.94342	ATP5G2 Isoform 1 of ATP synthase lipid-binding protein, mitochondrial
109	NM_001008537	109.1	IPI00238220	KIAA2022	KIAA2022	29433		IPI00790579	1	#N/A	0.52	-0.94342	ATP5G1 13 kDa protein
109	NM_001008537	109.2	IPI00645516	KIAA2022	KIAA2022	29433		IPI00009075	1	#N/A	0.52	-0.94342	ATP5G1 ATP synthase lipid-binding protein, mitochondrial
110	NM_001025366	110.1	IPI00954880	VEGFA	vascular endothelial growth factor A	12680		IPI00008727	1	#N/A	0.52	-0.94342	ATP5G3 ATP synthase lipid-binding protein, mitochondrial
110	NM_001025366	110.2	IPI00012567	VEGFA	vascular endothelial growth factor A	12680		IPI00646182	5	#N/A	0.52	-0.94342	ATP1A1 Na+/K+ -ATPase alpha 1 subunit isoform c
111	NM_001033112	111.1	IPI00966235	PAIP2	poly(A) binding protein interacting protein 2	17970		IPI00792819	1	#N/A	0.52	-0.94342	ATP5G2 Isoform 2 of ATP synthase lipid-binding protein, mitochondrial
111	NM_001033112	111.2	IPI00304483	PAIP2	poly(A) binding protein interacting protein 2	17970		IPI00789119	1	#N/A	0.54	-0.88897	PSMB6 20 kDa protein
112	NM_001037535	112.1	IPI00186157	SCML1	sex comb on midleg-like 1 (Drosophila)	10580		IPI00554788	5	#N/A	0.54	-0.88897	KRT18 Keratin, type I cytoskeletal 18
113	NM_001039802	113.1	IPI00016786	CDC42	cell division cycle 42 (GTP binding protein, 25kDa)	1736		IPI00000811	2	#N/A	0.54	-0.88897	PSMB6 Proteasome subunit beta type-6
113	NM_001039802	113.2	IPI00642590	CDC42	cell division cycle 42 (GTP binding protein, 25kDa)	1736		IPI00296337	2	#N/A	1.77	0.82375	PRKDC Isoform 1 of DNA-dependent protein kinase catalytic subunit
114	NM_001042749	114.1	IPI00640203	STAG2	stromal antigen 2	11355		IPI00748807	2	#N/A	1.97	0.9782	NUP160 Isoform 1 of Nuclear pore complex protein Nup160
114	NM_001042749	114.2	IPI00640730	STAG2	stromal antigen 2	11355		IPI00930629	1	#N/A	1.97	0.9782	NUP160 Putative uncharacterized protein NUP160
114	NM_001042749	114.3	IPI00641720	STAG2	stromal antigen 2	11355		IPI00297084	7	#N/A	0.54	-0.88897	DDOST Dolichyl-diphosphooligosaccharide--protein glycosyltransferase 48 kDa subunit
114	NM_001042749	114.4	IPI00642251	STAG2	stromal antigen 2	11355		IPI00719622	1	#N/A	0.54	-0.88897	RPS28 40S ribosomal protein S28
114	NM_001042749	114.5	IPI00647430	STAG2	stromal antigen 2	11355		IPI00216730	3	#N/A	1.76	0.81558	HIST2H2AB Histone H2A type 2-B
114	NM_001042749	114.6	IPI00852883	STAG2	stromal antigen 2	11355		IPI00026302	3	#N/A	1.76	0.81558	RPL31 60S ribosomal protein L31
114	NM_001042749	114.7	IPI00794765	STAG2	stromal antigen 2	11355		IPI00010204	1	#N/A	6.11	2.61117	SFRS3 Splicing factor, arginine/serine-rich 3
114	NM_001042749	114.8	IPI00470883	STAG2	stromal antigen 2	11355		IPI00843996	1	#N/A	6.11	2.61117	SFRS3 Splicing factor, arginine/serine-rich 3, isoform CRA_a
115	NM_001065	115.1	IPI00795875	TNFRSF1A	tumor necrosis factor receptor superfamily, member 1A	11916		IPI00015833	1	#N/A	0.56	-0.8365	CHCHD3 Coiled-coil-helix-coiled-coil-helix domain-containing protein 3, mitochondrial
115	NM_001065	115.2	IPI00018880	TNFRSF1A	tumor necrosis factor receptor superfamily, member 1A	11916		IPI00926408	1	#N/A	0.56	-0.8365	- 26 kDa protein
115	NM_001065	115.3	IPI00929211	TNFRSF1A	tumor necrosis factor receptor superfamily, member 1A	11916		IPI00926903	1	#N/A	0.56	-0.8365	CHCHD3 Putative uncharacterized protein CHCHD3
115	NM_001065	115.4	IPI00796532	TNFRSF1A	tumor necrosis factor receptor superfamily, member 1A	11916		IPI00024670	5	#N/A	0.58	-0.78588	REEP5 Receptor expression-enhancing protein 5
116	NM_001077238	116.1	IPI00304345	AC004410.1	Signal peptide peptidase-like 2B	Q8TCT7		IPI00026964	2	#N/A	0.58	-0.78588	UQCRFS1 Cytochrome b-c1 complex subunit Rieske, mitochondrial
116	NM_001077238	116.2	IPI00398574	AC004410.1	Signal peptide peptidase-like 2B	Q8TCT7		IPI00789792	1	#N/A	0.58	-0.78588	DCTN2 Dynactin 2 (P50), isoform CRA_b
117	NM_001079809	117.1	IPI00293381	TMEM183A	transmembrane protein 183A	20173		IPI00220503	9	#N/A	0.58	-0.78588	DCTN2 dynactin 2
117	NM_001079809	117.2	IPI00176652	TMEM183A	transmembrane protein 183A	20173		IPI00922887	1	#N/A	0.58	-0.78588	REEP5 cDNA FLJ59876, highly similar to Receptor expression-enhancing protein 5
117	NM_001079809	117.3	IPI00930148	TMEM183A	transmembrane protein 183A	20173		IPI00922290	1	#N/A	0.58	-0.78588	- cDNA FLJ53094, highly similar to Receptor expression-enhancing protein 5
117	NM_001079809	117.4	IPI00641417	TMEM183A	transmembrane protein 183A	20173		IPI00292135	1	#N/A	0.58	-0.78588	LBR Lamin-B receptor
117	NM_001079809	117.5	IPI00883982	TMEM183A	transmembrane protein 183A	20173		IPI00104128	3	#N/A	0.58	-0.78588	SEC11A Signal peptidase complex catalytic subunit SEC11A
118	NM_001233	118.1	IPI00759514	CAV2	caveolin 2	1528		IPI00306369	3	#N/A	1.28	0.35614	NSUN2 tRNA (cytosine-5-)-methyltransferase NSUN2
118	NM_001233	118.2	IPI00657910	CAV2	caveolin 2	1528		IPI00219821	3	#N/A	0.6	-0.73697	NASP Isoform 2 of Nuclear autoantigenic sperm protein
118	NM_001233	118.3	IPI00019870	CAV2	caveolin 2	1528		IPI00332499	1	#N/A	0.6	-0.73697	NASP Isoform 3 of Nuclear autoantigenic sperm protein
119	NM_001241	119.1	IPI00217564	CCNT2	cyclin T2	1600		IPI00646459	1	#N/A	0.6	-0.73697	NASP Nuclear autoantigenic sperm protein
120	NM_001259	120.1	IPI00023529	CDK6	cyclin-dependent kinase 6	1777		IPI00023001	2	#N/A	0.6	-0.73697	FAM162A Protein FAM162A
120	NM_001259	120.2	IPI00878174	CDK6	cyclin-dependent kinase 6	1777		IPI00945585	1	#N/A	0.6	-0.73697	FAM162A Putative uncharacterized protein FAM162A
121	NM_001543	121.1	IPI00784368	NDST1	N-deacetylase/N-sulfotransferase (heparan glucosaminyl) 1	7680		IPI00045109	3	#N/A	1.7	0.76553	HIST1H2AA Histone H2A type 1-A
122	NM_001649	122.1	IPI00015180	SHROOM2	shroom family member 2	630		IPI00007188	5	#N/A	0.62	-0.68966	SLC25A5 ADP/ATP translocase 2
123	NM_001662	123.1	IPI00215919	ARF5	ADP-ribosylation factor 5	658		IPI00003968	1	#N/A	0.62	-0.68966	NDUFA9 NADH dehydrogenase [ubiquinone] 1 alpha subcomplex subunit 9, mitochondrial
124	NM_001670	124.1	IPI00010490	ARVCF	armadillo repeat gene deleted in velocardiofacial syndrome	728		IPI00304612	9	#N/A	2.49	1.31615	RPL13A 60S ribosomal protein L13a
125	NM_001677	125.1	IPI00747849	ATP1B1	ATPase, Na+/K+ transporting, beta 1 polypeptide	804		IPI00291328	3	#N/A	0.66	-0.59946	NDUFV2 NADH dehydrogenase [ubiquinone] flavoprotein 2, mitochondrial
126	NM_001682	126.1	IPI00795833	ATP2B1	ATPase, Ca++ transporting, plasma membrane 1	814		IPI00217236	4	#N/A	0.66	-0.59946	TBCA Tubulin-specific chaperone A
126	NM_001682	126.2	IPI00216527	ATP2B1	ATPase, Ca++ transporting, plasma membrane 1	814		IPI00646556	1	#N/A	0.66	-0.59946	NDUFV2 28 kDa protein
127	NM_001759	127.1	IPI00025810	CCND2	cyclin D2	1583		IPI00412122	3	#N/A	0.66	-0.59946	- Putative uncharacterized protein ENSP00000343430 (Fragment)
128	NM_001855	128.1	IPI00295414	COL15A1	collagen, type XV, alpha 1	2192		IPI00168753	5	#N/A	3.51	1.81147	VN1R5 Vomeronasal type-1 receptor 5
129	NM_001856	129.1	IPI00400935	COL16A1	collagen, type XVI, alpha 1	2193		IPI00215911	3	#N/A	0.66	-0.59946	APEX1 DNA-(apurinic or apyrimidinic site) lyase
129	NM_001856	129.2	IPI00641471	COL16A1	collagen, type XVI, alpha 1	2193		IPI00031522	2	#N/A	0.68	-0.55639	HADHA Trifunctional enzyme subunit alpha, mitochondrial
130	NM_001918	130.1	IPI00003944	DBT	dihydrolipoamide branched chain transacylase E2	2698		IPI00902532	2	#N/A	5.98	2.58015	CTCF cDNA FLJ36076 fis, clone TESTI2019760, highly similar to TRANSCRIPTIONAL REPRESSOR CTCF
131	NM_001945	131.1	IPI00012948	HBEGF	heparin-binding EGF-like growth factor	3059		IPI00027988	1	#N/A	5.98	2.58015	CTCF Transcriptional repressor CTCF
132	NM_002039	132.1	IPI00964952	GAB1	GRB2-associated binding protein 1	4066		IPI00411937	4	#N/A	1.43	0.51602	NOP56 Nucleolar protein 56
132	NM_002039	132.2	IPI00031068	GAB1	GRB2-associated binding protein 1	4066		IPI00160421	3	#N/A	0.7	-0.51457	MRPL18 39S ribosomal protein L18, mitochondrial
132	NM_002039	132.3	IPI00964045	GAB1	GRB2-associated binding protein 1	4066		IPI00011416	2	#N/A	0.11	-3.18442	ECH1 Delta(3,5)-Delta(2,4)-dienoyl-CoA isomerase, mitochondrial
133	NM_002130	133.1	IPI00008475	HMGCS1	3-hydroxy-3-methylglutaryl-CoA synthase 1 (soluble)	5007		IPI00000494	6	#N/A	1.6	0.67807	RPL5 60S ribosomal protein L5
133	NM_002130	133.2	IPI00963899	HMGCS1	3-hydroxy-3-methylglutaryl-CoA synthase 1 (soluble)	5007		IPI00604590	3	#N/A	0.7	-0.51457	NME1-NME2;NME1;NME2 Nucleoside diphosphate kinase
134	NM_002293	134.1	IPI00298281	LAMC1	laminin, gamma 1 (formerly LAMB2)	6492		IPI00795292	1	#N/A	0.7	-0.51457	NME1-NME2;NME1;NME2 Isoform 3 of Nucleoside diphosphate kinase B
135	NM_002403	135.1	IPI00022621	MFAP2	microfibrillar-associated protein 2	7033		IPI00217466	3	#N/A	10.31	3.36597	HIST1H1D Histone H1.3
136	NM_002466	136.1	IPI00019993	MYBL2	v-myb myeloblastosis viral oncogene homolog (avian)-like 2	7548		IPI00003348	3	#N/A	0.72	-0.47393	GNB2 Guanine nucleotide-binding protein G(I)/G(S)/G(T) subunit beta-2
136	NM_002466	136.2	IPI00872609	MYBL2	v-myb myeloblastosis viral oncogene homolog (avian)-like 2	7548		IPI00217465	5	#N/A	12.42	3.63459	HIST1H1C Histone H1.2
137	NM_002556	137.1	IPI00024971	OSBP	oxysterol binding protein	8503		IPI00916453	2	#N/A	1.39	0.47508	SUCLG1 cDNA FLJ56352, highly similar to Succinyl-CoA ligase (GDP-forming) subunit alpha, mitochondrial
138	NM_002609	138.1	IPI00909967	PDGFRB	platelet-derived growth factor receptor, beta polypeptide	8804		IPI00872762	2	#N/A	1.39	0.47508	SUCLG1 Succinyl-CoA ligase [GDP-forming] subunit alpha, mitochondrial
138	NM_002609	138.2	IPI00015902	PDGFRB	platelet-derived growth factor receptor, beta polypeptide	8804		IPI00921173	1	#N/A	1.39	0.47508	SUCLG1 Putative uncharacterized protein tmp_locus_1
139	NM_002616	139.1	IPI00477335	PER1	period homolog 1 (Drosophila)	8845		IPI00216456	5	#N/A	1.7	0.76553	HIST1H2AC Histone H2A type 1-C
139	NM_002616	139.2	IPI00440484	PER1	period homolog 1 (Drosophila)	8845		IPI00479595	3	#N/A	0.74	-0.4344	ZC3HC1 Isoform 3 of Nuclear-interacting partner of ALK
140	NM_002715	140.1	IPI00930502	PPP2CB	protein phosphatase 2, catalytic subunit, beta isozyme	9300		IPI00945081	1	#N/A	0.74	-0.4344	ZC3HC1 Putative uncharacterized protein ZC3HC1
140	NM_002715	140.1	IPI00930502	PPP2CA	protein phosphatase 2, catalytic subunit, alpha isozyme	9299		IPI00376005	2	#N/A	0.74	-0.4344	EIF5A Isoform 2 of Eukaryotic translation initiation factor 5A-1
140	NM_002715	140.2	IPI00815784	PPP2CA	protein phosphatase 2, catalytic subunit, alpha isozyme	9299		IPI00411704	9	#N/A	0.74	-0.4344	EIF5A Isoform 1 of Eukaryotic translation initiation factor 5A-1
140	NM_002715	140.3	IPI00008380	PPP2CA	protein phosphatase 2, catalytic subunit, alpha isozyme	9299		IPI00339382	3	#N/A	0.74	-0.4344	ZC3HC1 Isoform 2 of Nuclear-interacting partner of ALK
141	NM_002725	141.1	IPI00020987	PRELP	proline/arginine-rich end leucine-rich repeat protein	9357		IPI00301421	5	#N/A	0.74	-0.4344	ZC3HC1 Isoform 1 of Nuclear-interacting partner of ALK
142	NM_003051	142.1	IPI00024650	SLC16A1	solute carrier family 16, member 1 (monocarboxylic acid transporter 1)	10922		IPI00478874	1	#N/A	0.74	-0.4344	SDCBP Isoform 3 of Syntenin-1
142	NM_003051	142.2	IPI00910164	SLC16A1	solute carrier family 16, member 1 (monocarboxylic acid transporter 1)	10922		IPI00299086	3	#N/A	0.74	-0.4344	SDCBP Isoform 1 of Syntenin-1
142	NM_003051	142.3	IPI00645964	SLC16A1	solute carrier family 16, member 1 (monocarboxylic acid transporter 1)	10922		IPI00552873	2	#N/A	1.67	0.73985	HIST1H2AK;HIST1H2AL;HIST1H2AM;HIST1H2AJ;HIST1H2AI;HIST1H2AG Histone H2A type 1-J
142	NM_003051	142.4	IPI00643709	SLC16A1	solute carrier family 16, member 1 (monocarboxylic acid transporter 1)	10922		IPI00081836	3	#N/A	1.67	0.73985	HIST1H2AH;HIST1H2AK;HIST1H2AL;HIST1H2AM;HIST1H2AJ;HIST1H2AI;HIST1H2AG Histone H2A type 1-H
142	NM_003051	142.5	IPI00646589	SLC16A1	solute carrier family 16, member 1 (monocarboxylic acid transporter 1)	10922		IPI00220855	3	#N/A	1.67	0.73985	H2AFJ Isoform 1 of Histone H2A.J
143	NM_003118	143.1	IPI00014572	SPARC	secreted protein, acidic, cysteine-rich (osteonectin)	11219		IPI00291764	5	#N/A	1.67	0.73985	HIST1H2AK;HIST1H2AL;HIST1H2AM;HIST1H2AJ;HIST1H2AI;HIST1H2AG;HIST1H2AH Histone H2A type 1
144	NM_003174	144.1	IPI00018370	SVIL	supervillin	11480		IPI00386208	1	#N/A	3.52	1.81558	- Gastric-associated differentially-expressed protein YA61P
145	NM_003239	145.1	IPI00021780	TGFB3	transforming growth factor, beta 3	11769		IPI00103483	1	#N/A	1.36	0.44361	COBRA1 Negative elongation factor B
146	NM_003459	146.1	IPI00893911	SLC30A3	solute carrier family 30 (zinc transporter), member 3	11014		IPI00011107	2	#N/A	1.18	0.23879	IDH2 Isocitrate dehydrogenase [NADP], mitochondrial
146	NM_003459	146.2	IPI00941947	SLC30A3	solute carrier family 30 (zinc transporter), member 3	11014		IPI00515061	3	#N/A	1.63	0.70487	HIST1H2BJ Histone H2B type 1-J
146	NM_003459	146.3	IPI00293793	SLC30A3	solute carrier family 30 (zinc transporter), member 3	11014		IPI00152785	3	#N/A	1.63	0.70487	HIST1H2BO Histone H2B type 1-O
147	NM_003477	147.1	IPI00298423	PDHX	pyruvate dehydrogenase complex, component X	21350		IPI00003935	6	#N/A	1.63	0.70487	HIST2H2BE Histone H2B type 2-E
148	NM_003575	148.1	IPI00003798	ZNF282	zinc finger protein 282	13076		IPI00180675	4	#N/A	2.22	1.15056	TUBA1A Tubulin alpha-1A chain
149	NM_003631	149.1	IPI00787604	PARG	poly (ADP-ribose) glycohydrolase	8605		IPI00021304	1	#N/A	5.58	2.48027	KRT2 Keratin, type II cytoskeletal 2 epidermal
149	NM_003631	149.2	IPI00759749	PARG	poly (ADP-ribose) glycohydrolase	8605		IPI00166010	6	#N/A	0.78	-0.35845	CNOT1 Isoform 1 of CCR4-NOT transcription complex subunit 1
149	NM_003631	149.3	IPI00853420	PARG	poly (ADP-ribose) glycohydrolase	8605		IPI00880052	1	#N/A	0.78	-0.35845	CNOT1 Isoform 2 of CCR4-NOT transcription complex subunit 1
149	NM_003631	149.4	IPI00470744	PARG	poly (ADP-ribose) glycohydrolase	8605		IPI00549820	4	#N/A	1.33	0.41143	UCHL5 Isoform 4 of Ubiquitin carboxyl-terminal hydrolase isozyme L5
150	NM_003648	150.1	IPI00374804	DGKD	diacylglycerol kinase, delta 130kDa	2851		IPI00299313	2	#N/A	1.33	0.41143	UCHL5 Isoform 1 of Ubiquitin carboxyl-terminal hydrolase isozyme L5
151	NM_003651	151.1	IPI00555698	CSDA	cold shock domain protein A	2428		IPI00642374	1	#N/A	1.33	0.41143	UCHL5 Ubiquitin carboxyl-terminal hydrolase L5
151	NM_003651	151.2	IPI00031801	CSDA	cold shock domain protein A	2428		IPI00219513	4	#N/A	1.33	0.41143	UCHL5 Isoform 3 of Ubiquitin carboxyl-terminal hydrolase isozyme L5
151	NM_003651	151.3	IPI00219148	CSDA	cold shock domain protein A	2428		IPI00219512	2	#N/A	1.33	0.41143	UCHL5 Isoform 2 of Ubiquitin carboxyl-terminal hydrolase isozyme L5
152	NM_003690	152.1	IPI00916597	PRKRA	protein kinase, interferon-inducible double stranded RNA dependent activator	9438		IPI00641843	2	#N/A	1.33	0.41143	UCHL5 cDNA, FLJ78963, highly similar to Ubiquitin carboxyl-terminal hydrolase isozyme L5
152	NM_003690	152.2	IPI00719567	PRKRA	protein kinase, interferon-inducible double stranded RNA dependent activator	9438		IPI00549849	2	#N/A	1.33	0.41143	UCHL5 Ubiquitin carboxyl-terminal hydrolase L5
152	NM_003690	152.3	IPI00021167	PRKRA	protein kinase, interferon-inducible double stranded RNA dependent activator	9438		IPI00925601	1	#N/A	1.17	0.22651	ATIC 5-aminoimidazole-4-carboxamide ribonucleotide formyltransferase/IMP cyclohydrolase, isoform CRA_g
153	NM_004171	153.1	IPI00300020	SLC1A2	solute carrier family 1 (glial high affinity glutamate transporter), member 2	10940		IPI00289499	3	#N/A	1.17	0.22651	ATIC Bifunctional purine biosynthesis protein PURH
153	NM_004171	153.2	IPI00794423	SLC1A2	solute carrier family 1 (glial high affinity glutamate transporter), member 2	10940		IPI00646889	1	#N/A	0.36	-1.47393	C10orf58 Putative uncharacterized protein C10orf58
154	NM_004235	154.1	IPI00927550	KLF4	Kruppel-like factor 4 (gut)	6348		IPI00939991	1	#N/A	0.36	-1.47393	C10orf57 cDNA, FLJ96497
154	NM_004235	154.2	IPI00012531	KLF4	Kruppel-like factor 4 (gut)	6348		IPI00646289	1	#N/A	0.36	-1.47393	C10orf58 25 kDa protein
154	NM_004235	154.3	IPI00643479	KLF4	Kruppel-like factor 4 (gut)	6348		IPI00215997	5	#N/A	0.37	-1.4344	CD9 CD9 antigen
154	NM_004235	154.4	IPI00927339	KLF4	Kruppel-like factor 4 (gut)	6348		IPI00296190	4	#N/A	0.36	-1.47393	C10orf58 Uncharacterized protein C10orf58
155	NM_004295	155.1	IPI00162088	TRAF4	TNF receptor-associated factor 4	12034		IPI00872379	1	#N/A	0.37	-1.4344	ANXA5 Putative uncharacterized protein ANXA5 (Fragment)
156	NM_004393	156.1	IPI00924847	DAG1	dystroglycan 1 (dystrophin-associated glycoprotein 1)	2666		IPI00795937	1	#N/A	0.37	-1.4344	CD9 15 kDa protein
156	NM_004393	156.2	IPI00926257	DAG1	dystroglycan 1 (dystrophin-associated glycoprotein 1)	2666		IPI00657796	1	#N/A	0.37	-1.4344	CD9 Putative uncharacterized protein CD9
156	NM_004393	156.3	IPI00028911	DAG1	dystroglycan 1 (dystrophin-associated glycoprotein 1)	2666		IPI00329801	12	#N/A	0.37	-1.4344	ANXA5 Annexin A5
156	NM_004393	156.4	IPI00924621	DAG1	dystroglycan 1 (dystrophin-associated glycoprotein 1)	2666		IPI00011302	1	#N/A	0.34	-1.55639	CD59 CD59 glycoprotein
156	NM_004393	156.5	IPI00925763	DAG1	dystroglycan 1 (dystrophin-associated glycoprotein 1)	2666		IPI00879813	1	#N/A	0.41	-1.2863	MTP18 Putative uncharacterized protein ENSP00000383926
156	NM_004393	156.6	IPI00927942	DAG1	dystroglycan 1 (dystrophin-associated glycoprotein 1)	2666		IPI00784376	2	#N/A	0.41	-1.2863	MTP18 Mitochondrial 18 kDa protein
156	NM_004393	156.7	IPI00925319	DAG1	dystroglycan 1 (dystrophin-associated glycoprotein 1)	2666		IPI00337494	7	#N/A	0.41	-1.2863	SLC25A24 Isoform 1 of Calcium-binding mitochondrial carrier protein SCaMC-1
156	NM_004393	156.8	IPI00926069	DAG1	dystroglycan 1 (dystrophin-associated glycoprotein 1)	2666		IPI00291006	2	#N/A	0.8	-0.32193	MDH2 Malate dehydrogenase, mitochondrial
156	NM_004393	156.9	IPI00925548	DAG1	dystroglycan 1 (dystrophin-associated glycoprotein 1)	2666		IPI00419919	5	#N/A	5.06	2.33914	RPL29P4;RPL29 60S ribosomal protein L29
157	NM_004426	157.1	IPI00555755	PHC1	polyhomeotic homolog 1 (Drosophila)	3182		IPI00173589	2	#N/A	5.06	2.33914	- 17 kDa protein
157	NM_004426	157.2	IPI00896519	PHC1	polyhomeotic homolog 1 (Drosophila)	3182		IPI00796934	2	#N/A	5.06	2.33914	RPL29P4;RPL29 cDNA FLJ78093, highly similar to Homo sapiens ribosomal protein L29 (RPL29), mRNA
158	NM_004443	158.1	IPI00289329	EPHB3	EPH receptor B3	3394		IPI00412147	1	#N/A	0.8	-0.32193	SLC27A4 Long-chain fatty acid transport protein 4
159	NM_004530	159.1	IPI00027780	MMP2	matrix metallopeptidase 2 (gelatinase A, 72kDa gelatinase, 72kDa type IV collagenase)	7166		IPI00008527	3	#N/A	0.43	-1.21759	RPLP1 60S acidic ribosomal protein P1
160	NM_004538	160.1	IPI00293145	NAP1L3	nucleosome assembly protein 1-like 3	7639		IPI00871854	1	#N/A	0.44	-1.18442	SAMM50 Putative uncharacterized protein SAMM50
161	NM_004603	161.1	IPI00003370	STX1A	syntaxin 1A (brain)	11433		IPI00412713	4	#N/A	0.44	-1.18442	SAMM50 Sorting and assembly machinery component 50 homolog
162	NM_004687	162.1	IPI00292693	MTMR4	myotubularin related protein 4	7452		IPI00015972	1	#N/A	0.45	-1.152	COX6C Cytochrome c oxidase subunit 6C
163	NM_004731	163.1	IPI00792466	SLC16A7	solute carrier family 16, member 7 (monocarboxylic acid transporter 2)	10928		IPI00879223	2	#N/A	0.45	-1.152	LOC100287880;LOC100292787 hypothetical protein XP_002342432
163	NM_004731	163.2	IPI00793040	SLC16A7	solute carrier family 16, member 7 (monocarboxylic acid transporter 2)	10928		IPI00011770	1	#N/A	0.45	-1.152	NDUFA4 NADH dehydrogenase [ubiquinone] 1 alpha subcomplex subunit 4
163	NM_004731	163.3	IPI00171614	SLC16A7	solute carrier family 16, member 7 (monocarboxylic acid transporter 2)	10928		IPI00019385	3	#N/A	0.48	-1.05889	SSR4 Translocon-associated protein subunit delta precursor
164	NM_004798	164.1	IPI00004533	KIF3B	kinesin family member 3B	6320		IPI00792677	1	#N/A	2.21	1.14405	TUBA1B cDNA FLJ60097, highly similar to Tubulin alpha-ubiquitous chain
165	NM_004863	165.1	IPI00005751	SPTLC2	serine palmitoyltransferase, long chain base subunit 2	11278		IPI00020599	1	#N/A	0.49	-1.02915	CALR Calreticulin
166	NM_005184	166.1	IPI00945782	CALM1	calmodulin 3 (phosphorylase kinase, delta)	1449		IPI00024976	5	#N/A	0.49	-1.02915	TOMM22 Mitochondrial import receptor subunit TOM22 homolog
166	NM_005184	166.1	IPI00945782	CALM1	calmodulin 2 (phosphorylase kinase, delta)	1445		IPI00916600	1	#N/A	0.49	-1.02915	CALM1;CALM2;CALM3 22 kDa protein
166	NM_005184	166.1	IPI00945782	CALM1	calmodulin 1 (phosphorylase kinase, delta)	1442		IPI00386621	2	#N/A	0.49	-1.02915	CALM1;CALM2;CALM3 CALM3 protein
166	NM_005184	166.1	IPI00945782	CALM3	calmodulin 3 (phosphorylase kinase, delta)	1449		IPI00916768	2	#N/A	0.49	-1.02915	CALM1;CALM2;CALM3 21 kDa protein
166	NM_005184	166.1	IPI00945782	CALM3	calmodulin 2 (phosphorylase kinase, delta)	1445		IPI00465248	5	#N/A	0.8	-0.32193	ENO1 Isoform alpha-enolase of Alpha-enolase
166	NM_005184	166.1	IPI00945782	CALM3	calmodulin 1 (phosphorylase kinase, delta)	1442		IPI00646304	4	#N/A	0.8	-0.32193	PPIB Peptidyl-prolyl cis-trans isomerase B
166	NM_005184	166.1	IPI00945782	CALM2	calmodulin 3 (phosphorylase kinase, delta)	1449		IPI00412607	6	#N/A	2.1	1.07039	RPL35 60S ribosomal protein L35
166	NM_005184	166.1	IPI00945782	CALM2	calmodulin 2 (phosphorylase kinase, delta)	1445		IPI00479905	5	#N/A	0.5	-1	NDUFB10 NADH dehydrogenase [ubiquinone] 1 beta subcomplex subunit 10
166	NM_005184	166.1	IPI00945782	CALM2	calmodulin 1 (phosphorylase kinase, delta)	1442		IPI00100656	3	#N/A	0.5	-1	TECR Isoform 1 of Trans-2,3-enoyl-CoA reductase
166	NM_005184	166.2	IPI00075248	CALM1	calmodulin 3 (phosphorylase kinase, delta)	1449		IPI00641106	1	#N/A	1.44	0.52607	MDC1 227 kDa protein
166	NM_005184	166.2	IPI00075248	CALM1	calmodulin 2 (phosphorylase kinase, delta)	1445		IPI00894221	1	#N/A	1.44	0.52607	MDC1 227 kDa protein
166	NM_005184	166.2	IPI00075248	CALM1	calmodulin 1 (phosphorylase kinase, delta)	1442		IPI00339274	5	#N/A	1.67	0.73985	HIST2H2AC Histone H2A type 2-C
166	NM_005184	166.2	IPI00075248	CALM3	calmodulin 3 (phosphorylase kinase, delta)	1449		IPI00552897	2	#N/A	1.44	0.52607	MDC1 Isoform 1 of Mediator of DNA damage checkpoint protein 1
166	NM_005184	166.2	IPI00075248	CALM3	calmodulin 2 (phosphorylase kinase, delta)	1445		IPI00216457	7	#N/A	1.67	0.73985	HIST2H2AA3;HIST2H2AA4 Histone H2A type 2-A
166	NM_005184	166.2	IPI00075248	CALM3	calmodulin 1 (phosphorylase kinase, delta)	1442		IPI00007334	1	#N/A	3	1.58496	ACIN1 Isoform 1 of Apoptotic chromatin condensation inducer in the nucleus
166	NM_005184	166.2	IPI00075248	CALM2	calmodulin 3 (phosphorylase kinase, delta)	1449		IPI00895860	1	#N/A	1.44	0.52607	MDC1 Isoform 3 of Mediator of DNA damage checkpoint protein 1
166	NM_005184	166.2	IPI00075248	CALM2	calmodulin 2 (phosphorylase kinase, delta)	1445		IPI00937211	1	#N/A	1.44	0.52607	- cDNA FLJ51571, moderately similar to Mediator of DNA damage checkpoint protein 1
166	NM_005184	166.2	IPI00075248	CALM2	calmodulin 1 (phosphorylase kinase, delta)	1442		IPI00297991	2	#N/A	3	1.58496	ACIN1 Isoform 3 of Apoptotic chromatin condensation inducer in the nucleus
166	NM_005184	166.3	IPI00794543	CALM1	calmodulin 3 (phosphorylase kinase, delta)	1449		IPI00215975	1	#N/A	3	1.58496	ACIN1 Isoform 2 of Apoptotic chromatin condensation inducer in the nucleus
166	NM_005184	166.3	IPI00794543	CALM1	calmodulin 2 (phosphorylase kinase, delta)	1445		IPI00946415	1	#N/A	3	1.58496	ACIN1 apoptotic chromatin condensation inducer 1 isoform 2
166	NM_005184	166.3	IPI00794543	CALM1	calmodulin 1 (phosphorylase kinase, delta)	1442		IPI00895842	1	#N/A	1.44	0.52607	MDC1 Isoform 4 of Mediator of DNA damage checkpoint protein 1
166	NM_005184	166.3	IPI00794543	CALM3	calmodulin 3 (phosphorylase kinase, delta)	1449		IPI00939838	1	#N/A	1.44	0.52607	MDC1 196 kDa protein
166	NM_005184	166.3	IPI00794543	CALM3	calmodulin 2 (phosphorylase kinase, delta)	1445		IPI00470805	2	#N/A	1.44	0.52607	MDC1 Isoform 2 of Mediator of DNA damage checkpoint protein 1
166	NM_005184	166.3	IPI00794543	CALM3	calmodulin 1 (phosphorylase kinase, delta)	1442		IPI00953089	1	#N/A	1.44	0.52607	MDC1 Mediator of DNA damage checkpoint 1
166	NM_005184	166.3	IPI00794543	CALM2	calmodulin 3 (phosphorylase kinase, delta)	1449		IPI00911038	2	#N/A	3	1.58496	ACIN1 apoptotic chromatin condensation inducer 1 isoform 3
166	NM_005184	166.3	IPI00794543	CALM2	calmodulin 2 (phosphorylase kinase, delta)	1445		IPI00023526	4	#N/A	0.51	-0.97143	RAB6A Isoform 1 of Ras-related protein Rab-6A
166	NM_005184	166.3	IPI00794543	CALM2	calmodulin 1 (phosphorylase kinase, delta)	1442		IPI00930049	1	#N/A	0.51	-0.97143	AHRR HCG1985580, isoform CRA_f
167	NM_005233	167.1	IPI00298105	EPHA3	EPH receptor A3	3387		IPI00303568	3	#N/A	0.51	-0.97143	PTGES2 Prostaglandin E synthase 2
168	NM_005378	168.1	IPI00022372	MYCN	v-myc myelocytomatosis viral related oncogene, neuroblastoma derived (avian)	7559		IPI00217943	3	#N/A	0.51	-0.97143	RAB6A Isoform 2 of Ras-related protein Rab-6A
169	NM_005402	169.1	IPI00217519	RALA	v-ral simian leukemia viral oncogene homolog A (ras related)	9839		IPI00025277	5	#N/A	0.51	-0.97143	PDCD6 Programmed cell death protein 6
169	NM_005402	169.2	IPI00927929	RALA	v-ral simian leukemia viral oncogene homolog A (ras related)	9839		IPI00909703	2	#N/A	0.51	-0.97143	ANXA11 cDNA FLJ51518, highly similar to Annexin A11
170	NM_005461	170.1	IPI00023145	MAFB	v-maf musculoaponeurotic fibrosarcoma oncogene homolog B (avian)	6408		IPI00031517	1	#N/A	1.3	0.37851	MCM6 DNA replication licensing factor MCM6
171	NM_005465	171.1	IPI00031747	AKT3	v-akt murine thymoma viral oncogene homolog 3 (protein kinase B, gamma)	393		IPI00016513	5	#N/A	0.52	-0.94342	RAB10 Ras-related protein Rab-10
172	NM_005595	172.1	IPI00923394	NFIA	nuclear factor I/A	7784		IPI00746438	2	#N/A	1.55	0.63227	RPL11 Isoform 2 of 60S ribosomal protein L11
173	NM_006037	173.1	IPI00010088	HDAC4	histone deacetylase 4	14063		IPI00376798	3	#N/A	1.55	0.63227	RPL11 Isoform 1 of 60S ribosomal protein L11
173	NM_006037	173.2	IPI00892631	HDAC4	histone deacetylase 4	14063		IPI00337705	1	#N/A	1.66	0.73118	STON2 Isoform 2 of Stonin-2
174	NM_006224	174.1	IPI00216048	PITPNA	phosphatidylinositol transfer protein, alpha	9001		IPI00103521	1	#N/A	1.66	0.73118	STON2 Isoform 1 of Stonin-2
174	NM_006224	174.2	IPI00791944	PITPNA	phosphatidylinositol transfer protein, alpha	9001		IPI00300299	6	#N/A	0.53	-0.91594	SPCS3 Signal peptidase complex subunit 3
175	NM_006238	175.1	IPI00955473	PPARD	peroxisome proliferator-activated receptor delta	9235		IPI00019472	4	#N/A	0.53	-0.91594	SLC1A5 Neutral amino acid transporter B(0)
175	NM_006238	175.2	IPI00009330	PPARD	peroxisome proliferator-activated receptor delta	9235		IPI00465028	7	#N/A	0.54	-0.88897	RCTPI1;TPI1 triosephosphate isomerase 1 isoform 2
176	NM_006242	176.1	IPI00006682	PPP1R3D	protein phosphatase 1, regulatory (inhibitor) subunit 3D	9294		IPI00797270	4	#N/A	0.54	-0.88897	RCTPI1;TPI1 Isoform 1 of Triosephosphate isomerase
177	NM_006315	177.1	IPI00827991	PCGF3	polycomb group ring finger 3	10066		IPI00157908	4	#N/A	0.54	-0.88897	AIFM1 Isoform 3 of Apoptosis-inducing factor 1, mitochondrial
177	NM_006315	177.2	IPI00879042	PCGF3	polycomb group ring finger 3	10066		IPI00025252	1	#N/A	0.54	-0.88897	PDIA3 Protein disulfide-isomerase A3
177	NM_006315	177.3	IPI00879673	PCGF3	polycomb group ring finger 3	10066		IPI00219018	7	#N/A	1.15	0.20163	GAPDH Glyceraldehyde-3-phosphate dehydrogenase
177	NM_006315	177.4	IPI00878168	PCGF3	polycomb group ring finger 3	10066		IPI00334282	2	#N/A	0.54	-0.88897	FAM3C Protein FAM3C
177	NM_006315	177.5	IPI00007279	PCGF3	polycomb group ring finger 3	10066		IPI00000690	1	#N/A	0.54	-0.88897	AIFM1 Isoform 1 of Apoptosis-inducing factor 1, mitochondrial
178	NM_006519	178.1	IPI00019495	DYNLT1	dynein, light chain, Tctex-type 1	11697		IPI00797249	1	#N/A	0.55	-0.8625	DCXR 26 kDa protein
179	NM_006534	179.1	IPI00220082	NCOA3	nuclear receptor coactivator 3	7670		IPI00797917	1	#N/A	0.55	-0.8625	DCXR 26 kDa protein
180	NM_006599	180.1	IPI00218772	NFAT5	nuclear factor of activated T-cells 5, tonicity-responsive	7774		IPI00448095	3	#N/A	0.55	-0.8625	DCXR L-xylulose reductase
180	NM_006599	180.2	IPI00217710	NFAT5	nuclear factor of activated T-cells 5, tonicity-responsive	7774		IPI00908600	1	#N/A	1.42	0.50589	DDX10 cDNA FLJ51228, highly similar to Probable ATP-dependent RNA helicase DDX10
180	NM_006599	180.3	IPI00218771	NFAT5	nuclear factor of activated T-cells 5, tonicity-responsive	7774		IPI00297900	4	#N/A	1.42	0.50589	DDX10 Probable ATP-dependent RNA helicase DDX10
181	NM_006618	181.1	IPI00878458	KDM5B	lysine (K)-specific demethylase 5B	18039		IPI00942935	1	#N/A	0.56	-0.8365	YJEFN3 cDNA FLJ59191, highly similar to NADH dehydrogenase (ubiquinone) 1 alpha subcomplex subunit 13
181	NM_006618	181.2	IPI00877939	KDM5B	lysine (K)-specific demethylase 5B	18039		IPI00946421	1	#N/A	0.56	-0.8365	NDUFA13 NADH dehydrogenase [ubiquinone] 1 alpha subcomplex subunit 13
181	NM_006618	181.3	IPI00873956	KDM5B	lysine (K)-specific demethylase 5B	18039		IPI00419473	5	#N/A	0.56	-0.8365	BTF3 Isoform 2 of Transcription factor BTF3
181	NM_006618	181.4	IPI00887643	KDM5B	lysine (K)-specific demethylase 5B	18039		IPI00221035	4	#N/A	0.56	-0.8365	BTF3 Isoform 1 of Transcription factor BTF3
182	NM_006628	182.1	IPI00328526	ARPP19	cAMP-regulated phosphoprotein, 19kDa	16967		IPI00219685	5	#N/A	0.56	-0.8365	YJEFN3 26 kDa protein
182	NM_006628	182.2	IPI00745466	ARPP19	cAMP-regulated phosphoprotein, 19kDa	16967		IPI00299084	1	#N/A	0.56	-0.8365	TMEM33 Transmembrane protein 33
183	NM_006700	183.1	IPI00009146	TRAFD1	TRAF-type zinc finger domain containing 1	24808		IPI00218343	4	#N/A	2.22	1.15056	TUBA1C Tubulin alpha-1C chain
183	NM_006700	183.2	IPI00788949	TRAFD1	TRAF-type zinc finger domain containing 1	24808		IPI00017617	1	#N/A	2.22	1.15056	DDX5 Probable ATP-dependent RNA helicase DDX5
184	NM_006738	184.1	IPI00375281	AKAP13	A kinase (PRKA) anchor protein 13	371		IPI00470528	5	#N/A	3.95	1.98185	RPL15 60S ribosomal protein L15
184	NM_006738	184.2	IPI00065931	AKAP13	A kinase (PRKA) anchor protein 13	371		IPI00022002	6	#N/A	0.82	-0.2863	MRPS27 cDNA FLJ54536, highly similar to Mitochondrial 28S ribosomal protein S27
185	NM_006763	185.1	IPI00020335	BTG2	BTG family, member 2	1131		IPI00942760	1	#N/A	0.82	-0.2863	MRPS27 28S ribosomal protein S27, mitochondrial
186	NM_006818	186.1	IPI00011421	MLLT11	myeloid/lymphoid or mixed-lineage leukemia (trithorax homolog, Drosophila); translocated to, 11	16997		IPI00218606	7	#N/A	1.93	0.9486	RPS23 40S ribosomal protein S23
187	NM_006832	187.1	IPI00000856	FERMT2	fermitin family member 2	15767		IPI00013485	3	#N/A	2.2	1.1375	RPS2 40S ribosomal protein S2
188	NM_006943	188.1	IPI00006180	SOX12	SRY (sex determining region Y)-box 12	11198		IPI00165486	11	#N/A	2.2	1.1375	- 31 kDa protein
189	NM_007085	189.1	IPI00029723	FSTL1	follistatin-like 1	3972		IPI00220739	3	#N/A	0.58	-0.78588	PGRMC1 Membrane-associated progesterone receptor component 1
189	NM_007085	189.2	IPI00945096	FSTL1	follistatin-like 1	3972		IPI00017592	1	#N/A	0.58	-0.78588	LETM1 Isoform 1 of LETM1 and EF-hand domain-containing protein 1, mitochondrial
189	NM_007085	189.3	IPI00944946	FSTL1	follistatin-like 1	3972		IPI00074587	8	#N/A	6.45	2.6893	SFRS13A Isoform 1 of Splicing factor, arginine/serine-rich 13A
190	NM_007175	190.1	IPI00026942	ERLIN2	ER lipid raft associated 2	1356		IPI00645384	3	#N/A	6.45	2.6893	SFRS13A FUS interacting protein (Serine/arginine-rich) 1
190	NM_007175	190.2	IPI00793890	ERLIN2	ER lipid raft associated 2	1356		IPI00646643	1	#N/A	6.45	2.6893	SFRS13A;LOC653884 FUS interacting protein (Serine/arginine-rich) 1
191	NM_007249	191.1	IPI00027024	KLF12	Kruppel-like factor 12	6346		IPI00009071	3	#N/A	6.45	2.6893	SFRS13A Isoform 3 of Splicing factor, arginine/serine-rich 13A
191	NM_007249	191.2	IPI00239722	KLF12	Kruppel-like factor 12	6346		IPI00386662	1	#N/A	6.45	2.6893	SFRS13A Isoform 4 of Splicing factor, arginine/serine-rich 13A
192	NM_007361	192.1	IPI00028908	NID2	nidogen 2 (osteonidogen)	13389		IPI00412643	1	#N/A	6.45	2.6893	SFRS13A Isoform 2 of Splicing factor, arginine/serine-rich 13A
193	NM_012104	193.1	IPI00011518	BACE1	beta-site APP-cleaving enzyme 1	933		IPI00001159	10	#N/A	2.11	1.07724	GCN1L1 Translational activator GCN1
193	NM_012104	193.2	IPI00967477	BACE1	beta-site APP-cleaving enzyme 1	933		IPI00922295	1	#N/A	0.59	-0.76121	- cDNA FLJ53092, moderately similar to Surfeit locus protein 4
194	NM_012110	194.1	IPI00015878	CHIC2	cysteine-rich hydrophobic domain 2	1935		IPI00922900	1	#N/A	0.59	-0.76121	SURF4 Surfeit 4, isoform CRA_c
195	NM_012199	195.1	IPI00646765	EIF2C1	eukaryotic translation initiation factor 2C, 1	3262		IPI00005737	1	#N/A	0.59	-0.76121	SURF4 Isoform 1 of Surfeit locus protein 4
195	NM_012199	195.2	IPI00007736	EIF2C1	eukaryotic translation initiation factor 2C, 1	3262		IPI00014230	1	#N/A	0.59	-0.76121	C1QBP Complement component 1 Q subcomponent-binding protein, mitochondrial
196	NM_012234	196.1	IPI00296594	RYBP	RING1 and YY1 binding protein	10480		IPI00012382	3	#N/A	0.59	-0.76121	SNRPA U1 small nuclear ribonucleoprotein A
197	NM_012279	197.1	IPI00550375	ZNF346	zinc finger protein 346	16403		IPI00641719	1	#N/A	0.59	-0.76121	SURF4 Surfeit 4
198	NM_012308	198.1	IPI00166009	KDM2A	lysine (K)-specific demethylase 2A	13606		IPI00399142	5	#N/A	0.59	-0.76121	SURF4 Surfeit 4
198	NM_012308	198.2	IPI00739880	KDM2A	lysine (K)-specific demethylase 2A	13606		IPI00783097	3	#N/A	1.51	0.59455	GARS Glycyl-tRNA synthetase
199	NM_013261	199.1	IPI00033138	PPARGC1A	peroxisome proliferator-activated receptor gamma, coactivator 1 alpha	9237		IPI00915808	1	#N/A	1.51	0.59455	GARS Putative uncharacterized protein GARS
200	NM_014296	200.1	IPI00791781	CAPN7	calpain 7	1484		IPI00010157	1	#N/A	1.14	0.18903	MAT2A S-adenosylmethionine synthetase isoform type-2
200	NM_014296	200.2	IPI00795461	CAPN7	calpain 7	1484		IPI00655650	2	#N/A	1.91	0.93357	RPS26 40S ribosomal protein S26
200	NM_014296	200.3	IPI00003765	CAPN7	calpain 7	1484		IPI00789915	1	#N/A	0.6	-0.73697	CHCHD6 17 kDa protein
201	NM_014299	201.1	IPI00440728	BRD4	bromodomain containing 4	13575		IPI00031622	3	#N/A	0.6	-0.73697	CHCHD6 Coiled-coil-helix-coiled-coil-helix domain-containing protein 6
202	NM_014470	202.1	IPI00023211	RND1	Rho family GTPase 1	18314		IPI00550021	4	#N/A	2.64	1.40054	RPL3 60S ribosomal protein L3
203	NM_014488	203.1	IPI00302030	RAB30	RAB30, member RAS oncogene family	9770		IPI00656071	1	#N/A	0.61	-0.71312	TIMM50 Isoform 1 of Mitochondrial import inner membrane translocase subunit TIM50
204	NM_014554	204.1	IPI00005101	SENP1	SUMO1/sentrin specific peptidase 1	17927		IPI00025796	3	#N/A	0.61	-0.71312	NDUFS3 NADH dehydrogenase [ubiquinone] iron-sulfur protein 3, mitochondrial
205	NM_014591	205.1	IPI00298990	KCNIP2	Kv channel interacting protein 2	15522		IPI00014458	1	#N/A	0.61	-0.71312	SCO2 Protein SCO2 homolog, mitochondrial
206	NM_014614	206.1	IPI00894476	PSME4	proteasome (prosome, macropain) activator subunit 4	20635		IPI00418497	1	#N/A	0.61	-0.71312	TIMM50 Isoform 2 of Mitochondrial import inner membrane translocase subunit TIM50
206	NM_014614	206.2	IPI00829635	PSME4	proteasome (prosome, macropain) activator subunit 4	20635		IPI00746165	2	#N/A	1.8	0.848	WDR1 Isoform 1 of WD repeat-containing protein 1
206	NM_014614	206.3	IPI00783948	PSME4	proteasome (prosome, macropain) activator subunit 4	20635		IPI00939854	1	#N/A	1.8	0.848	WDR1 cDNA FLJ45763 fis, clone N1ESE2000698, highly similar to WD repeat protein 1
206	NM_014614	206.4	IPI00005260	PSME4	proteasome (prosome, macropain) activator subunit 4	20635		IPI00873622	3	#N/A	1.8	0.848	WDR1 Putative uncharacterized protein WDR1
207	NM_014631	207.1	IPI00400923	SH3PXD2A	SH3 and PX domains 2A	23664		IPI00903292	2	#N/A	1.8	0.848	WDR1 Isoform 2 of WD repeat-containing protein 1
207	NM_014631	207.2	IPI00456943	SH3PXD2A	SH3 and PX domains 2A	23664		IPI00478298	2	#N/A	3.6	1.848	RPF2 Brix domain containing 1
208	NM_014686	208.1	IPI00004527	KIAA0355	KIAA0355	29016		IPI00396329	1	#N/A	3.6	1.848	RPF2 Ribosome production factor 2 homolog
209	NM_014709	209.1	IPI00297593	USP34	ubiquitin specific peptidase 34	20066		IPI00003918	6	#N/A	2.9	1.53605	RPL4 60S ribosomal protein L4
210	NM_014872	210.1	IPI00006671	ZBTB5	zinc finger and BTB domain containing 5	23836		IPI00299573	12	#N/A	2.9	1.53605	RPL7A 60S ribosomal protein L7a
211	NM_014876	211.1	IPI00878504	JOSD1	Josephin domain containing 1	28953		IPI00916802	1	#N/A	0.63	-0.66658	SSB SS-B/La protein
211	NM_014876	211.2	IPI00878330	JOSD1	Josephin domain containing 1	28953		IPI00009032	1	#N/A	0.63	-0.66658	SSB Lupus La protein
211	NM_014876	211.3	IPI00878857	JOSD1	Josephin domain containing 1	28953		IPI00021840	1	#N/A	4.04	2.01436	RPS6 40S ribosomal protein S6
211	NM_014876	211.4	IPI00878137	JOSD1	Josephin domain containing 1	28953		IPI00793575	2	#N/A	0.65	-0.62149	SMC4 cDNA FLJ16648 fis, clone TESTI4035508, highly similar to Structural maintenance of chromosomes 4-like 1 protein
211	NM_014876	211.5	IPI00014231	JOSD1	Josephin domain containing 1	28953		IPI00411559	2	#N/A	0.65	-0.62149	SMC4 Isoform 1 of Structural maintenance of chromosomes protein 4
212	NM_014906	212.1	IPI00845435	PPM1E	protein phosphatase, Mg2+/Mn2+ dependent, 1E	19322		IPI00790342	1	#N/A	2.16	1.11103	RPL6 60S ribosomal protein L6
212	NM_014906	212.2	IPI00845240	PPM1E	protein phosphatase, Mg2+/Mn2+ dependent, 1E	19322		IPI00867533	1	#N/A	2.16	1.11103	RPL6 60S ribosomal protein L6
212	NM_014906	212.3	IPI00103630	PPM1E	protein phosphatase, Mg2+/Mn2+ dependent, 1E	19322		IPI00329389	8	#N/A	2.16	1.11103	RPL6 60S ribosomal protein L6
213	NM_014912	213.1	IPI00448595	CPEB3	cytoplasmic polyadenylation element binding protein 3	21746		IPI00642042	3	#N/A	0.66	-0.59946	TPM3 Putative uncharacterized protein DKFZp686J1372
214	NM_014946	214.1	IPI00923553	SPAST	spastin	11233		IPI00024403	1	#N/A	0.66	-0.59946	CPNE3 Copine-3
214	NM_014946	214.2	IPI00002707	SPAST	spastin	11233		IPI00479185	1	#N/A	0.66	-0.59946	TPM3 tropomyosin 3 isoform 4
215	NM_015035	215.1	IPI00301844	ZHX3	zinc fingers and homeoboxes 3	15935		IPI00073713	3	#N/A	0.66	-0.59946	MSI2 Isoform 1 of RNA-binding protein Musashi homolog 2
215	NM_015035	215.2	IPI00645573	ZHX3	zinc fingers and homeoboxes 3	15935		IPI00218319	3	#N/A	0.66	-0.59946	TPM3 Isoform 2 of Tropomyosin alpha-3 chain
215	NM_015035	215.3	IPI00642081	ZHX3	zinc fingers and homeoboxes 3	15935		IPI00792475	1	#N/A	0.66	-0.59946	MSI2 29 kDa protein
215	NM_015035	215.4	IPI00645772	ZHX3	zinc fingers and homeoboxes 3	15935		IPI00167806	3	#N/A	0.66	-0.59946	MSI2 Isoform 2 of RNA-binding protein Musashi homolog 2
215	NM_015035	215.5	IPI00642569	ZHX3	zinc fingers and homeoboxes 3	15935		IPI00910884	1	#N/A	0.66	-0.59946	MSI2 cDNA FLJ56904, highly similar to RNA-binding protein Musashi homolog 2
215	NM_015035	215.6	IPI00432409	ZHX3	zinc fingers and homeoboxes 3	15935		IPI00299095	2	#N/A	0.66	-0.59946	SNX2 Sorting nexin-2
215	NM_015035	215.7	IPI00646853	ZHX3	zinc fingers and homeoboxes 3	15935		IPI00003377	1	#N/A	9.82	3.29572	SFRS7 Isoform 1 of Splicing factor, arginine/serine-rich 7
215	NM_015035	215.8	IPI00644670	ZHX3	zinc fingers and homeoboxes 3	15935		IPI00927500	1	#N/A	17.24	4.10769	TRA2B Isoform 3 of Transformer-2 protein homolog beta
216	NM_015051	216.1	IPI00401264	ERP44	endoplasmic reticulum protein 44	18311		IPI00472633	5	#N/A	17.24	4.10769	TRA2B cDNA FLJ40872 fis, clone TUTER2000283, highly similar to Homo sapiens transformer-2-beta (SFRS10) gene
217	NM_015052	217.1	IPI00879085	HECW1	HECT, C2 and WW domain containing E3 ubiquitin protein ligase 1	22195		IPI00301503	8	#N/A	17.24	4.10769	TRA2B Isoform 1 of Transformer-2 protein homolog beta
217	NM_015052	217.2	IPI00173347	HECW1	HECT, C2 and WW domain containing E3 ubiquitin protein ligase 1	22195		IPI00555647	4	#N/A	17.24	4.10769	TRA2B Splicing factor, arginine/serine-rich 10 (Transformer 2 homolog, Drosophila) variant
217	NM_015052	217.3	IPI00937770	HECW1	HECT, C2 and WW domain containing E3 ubiquitin protein ligase 1	22195		IPI00299571	5	#N/A	0.67	-0.57777	PDIA6 Isoform 2 of Protein disulfide-isomerase A6
218	NM_015294	218.1	IPI00016619	TRIM37	tripartite motif-containing 37	7523		IPI00644989	2	#N/A	0.67	-0.57777	PDIA6 Isoform 1 of Protein disulfide-isomerase A6
218	NM_015294	218.2	IPI00872140	TRIM37	tripartite motif-containing 37	7523		IPI00018146	1	#N/A	0.86	-0.21759	YWHAQ 14-3-3 protein theta
219	NM_015322	219.1	IPI00033419	FEM1B	fem-1 homolog b (C. elegans)	3649		IPI00783271	1	#N/A	0.86	-0.21759	LRPPRC Leucine-rich PPR motif-containing protein, mitochondrial
220	NM_015457	220.1	IPI00216546	ZDHHC5	zinc finger, DHHC-type containing 5	18472		IPI00303402	7	#N/A	0.86	-0.21759	PHAX Phosphorylated adapter RNA export protein
220	NM_015457	220.2	IPI00328272	ZDHHC5	zinc finger, DHHC-type containing 5	18472		IPI00006970	2	#N/A	0.86	-0.21759	MRPS2 Mitochondrial 28S ribosomal protein S2
221	NM_015569	221.1	IPI00480085	DNM3	dynamin 3	29125		IPI00219155	5	#N/A	3.89	1.95977	RPL27 60S ribosomal protein L27
222	NM_015719	222.1	IPI00018279	COL5A3	collagen, type V, alpha 3	14864		IPI00217975	4	#N/A	0.68	-0.55639	LMNB1 Lamin-B1
223	NM_015886	223.1	IPI00026303	PI15	peptidase inhibitor 15	8946		IPI00013891	1	#N/A	6.82	2.76977	TRA2A Isoform Long of Transformer-2 protein homolog alpha
224	NM_016009	224.1	IPI00006558	SH3GLB1	SH3-domain GRB2-like endophilin B1	10833		IPI00456940	5	#N/A	1.86	0.8953	RPL7L1 60S ribosomal protein L7-like 1
225	NM_016083	225.1	IPI00009396	CNR1	cannabinoid receptor 1 (brain)	2159		IPI00549248	4	#N/A	0.69	-0.53533	NPM1 Isoform 1 of Nucleophosmin
226	NM_016094	226.1	IPI00456048	COMMD2	COMM domain containing 2	24993		IPI00220740	1	#N/A	0.69	-0.53533	NPM1 Isoform 2 of Nucleophosmin
227	NM_016121	227.1	IPI00410103	KCTD3	potassium channel tetramerisation domain containing 3	21305		IPI00025039	1	#N/A	1.43	0.51602	FBL rRNA 2&#039;-O-methyltransferase fibrillarin
227	NM_016121	227.2	IPI00783650	KCTD3	potassium channel tetramerisation domain containing 3	21305		IPI00034159	1	#N/A	0.86	-0.21759	ATP6V0D1 V-type proton ATPase subunit d 1
228	NM_016257	228.1	IPI00008305	HPCAL4	hippocalcin like 4	18212		IPI00922223	1	#N/A	0.86	-0.21759	- cDNA FLJ54755, highly similar to Vacuolar ATP synthase subunit d
229	NM_016271	229.1	IPI00328938	RNF138	ring finger protein 138	17765		IPI00029665	8	#N/A	0.86	-0.21759	MMAB Cob(I)yrinic acid a,c-diamide adenosyltransferase, mitochondrial
229	NM_016271	229.2	IPI00748749	RNF138	ring finger protein 138	17765		IPI00220642	7	#N/A	0.86	-0.21759	YWHAG 14-3-3 protein gamma
230	NM_016306	230.1	IPI00008454	DNAJB11	DnaJ (Hsp40) homolog, subfamily B, member 11	14889		IPI00020928	1	#N/A	0.7	-0.51457	TFAM Transcription factor A, mitochondrial
231	NM_016308	231.1	IPI00514049	CMPK1	cytidine monophosphate (UMP-CMP) kinase 1, cytosolic	18170		IPI00299177	4	#N/A	1.33	0.41143	CECR5 Isoform 1 of Cat eye syndrome critical region protein 5
231	NM_016308	231.2	IPI00219953	CMPK1	cytidine monophosphate (UMP-CMP) kinase 1, cytosolic	18170		IPI00011511	1	#N/A	1.33	0.41143	CECR5 Isoform 2 of Cat eye syndrome critical region protein 5
232	NM_016339	232.1	IPI00008864	RAPGEFL1	Rap guanine nucleotide exchange factor (GEF)-like 1	17428		IPI00154451	9	#N/A	2.26	1.17632	MMS19 cDNA FLJ55586, highly similar to MMS19-like protein
233	NM_016396	233.1	IPI00033054	CTDSPL2	CTD (carboxy-terminal domain, RNA polymerase II, polypeptide A) small phosphatase like 2	26936		IPI00640677	2	#N/A	2.26	1.17632	MMS19 Isoform 3 of MMS19 nucleotide excision repair protein homolog
234	NM_016577	234.1	IPI00016891	RAB6B	RAB6B, member RAS oncogene family	14902		IPI00941928	1	#N/A	2.26	1.17632	MMS19 Isoform 1 of MMS19 nucleotide excision repair protein homolog
234	NM_016577	234.2	IPI00946537	RAB6B	RAB6B, member RAS oncogene family	14902		IPI00020472	1	#N/A	0.4	-1.32193	TMEM111 Isoform 1 of Transmembrane protein 111
234	NM_016577	234.3	IPI00946358	RAB6A	RAB6A, member RAS oncogene family	9786		IPI00607849	2	#N/A	0.4	-1.32193	TMEM111 Isoform 2 of Transmembrane protein 111
234	NM_016577	234.3	IPI00946358	RAB6B	RAB6B, member RAS oncogene family	14902		IPI00215917	3	#N/A	0.71	-0.49411	ARF3 ADP-ribosylation factor 3
234	NM_016577	234.4	IPI00945534	RAB6B	RAB6B, member RAS oncogene family	14902		IPI00937477	1	#N/A	0.71	-0.49411	WDR43 WD repeat-containing protein 43
235	NM_016603	235.1	IPI00967758	FAM13B	family with sequence similarity 13, member B	1335		IPI00215914	5	#N/A	0.71	-0.49411	ARF1 ADP-ribosylation factor 1
235	NM_016603	235.2	IPI00967452	FAM13B	family with sequence similarity 13, member B	1335		IPI00031804	1	#N/A	0.44	-1.18442	VDAC3 Isoform 1 of Voltage-dependent anion-selective channel protein 3
235	NM_016603	235.3	IPI00009899	FAM13B	family with sequence similarity 13, member B	1335		IPI00220416	3	#N/A	0.44	-1.18442	UQCRB Cytochrome b-c1 complex subunit 7
235	NM_016603	235.4	IPI00964447	FAM13B	family with sequence similarity 13, member B	1335		IPI00554626	3	#N/A	2.03	1.02148	CTBP1 C-terminal binding protein 1 isoform 2
235	NM_016603	235.5	IPI00964740	FAM13B	family with sequence similarity 13, member B	1335		IPI00647506	1	#N/A	2.03	1.02148	CTBP2 C-terminal binding protein 2
235	NM_016603	235.6	IPI00964917	FAM13B	family with sequence similarity 13, member B	1335		IPI00010120	4	#N/A	2.03	1.02148	CTBP2 Isoform 1 of C-terminal-binding protein 2
236	NM_017450	236.1	IPI00910507	BAIAP2	BAI1-associated protein 2	947		IPI00012835	1	#N/A	2.03	1.02148	CTBP1 C-terminal-binding protein 1
236	NM_017450	236.2	IPI00185159	BAIAP2	BAI1-associated protein 2	947		IPI00010136	2	#N/A	2.03	1.02148	CTBP2 Isoform 2 of C-terminal-binding protein 2
236	NM_017450	236.3	IPI00642333	BAIAP2	BAI1-associated protein 2	947		IPI00166079	4	#N/A	0.46	-1.12029	VKORC1L1 Vitamin K epoxide reductase complex subunit 1-like protein 1
237	NM_017635	237.1	IPI00878771	SUV420H1	suppressor of variegation 4-20 homolog 1 (Drosophila)	24283		IPI00644712	4	#N/A	0.72	-0.47393	XRCC6 ATP-dependent DNA helicase 2 subunit 1
237	NM_017635	237.2	IPI00878622	SUV420H1	suppressor of variegation 4-20 homolog 1 (Drosophila)	24283		IPI00902975	2	#N/A	0.48	-1.05889	DERL1 Der1-like domain family, member 1 isoform b
237	NM_017635	237.3	IPI00329708	SUV420H1	suppressor of variegation 4-20 homolog 1 (Drosophila)	24283		IPI00909815	1	#N/A	0.48	-1.05889	DERL1 cDNA FLJ57771, highly similar to Derlin-1
237	NM_017635	237.4	IPI00385854	SUV420H1	suppressor of variegation 4-20 homolog 1 (Drosophila)	24283		IPI00013271	1	#N/A	0.48	-1.05889	DERL1 Derlin-1
238	NM_017699	238.1	IPI00871570	SIDT1	SID1 transmembrane family, member 1	25967		IPI00646627	2	#N/A	0.48	-1.05889	SEC11C SEC11-like 3 (S. cerevisiae), isoform CRA_a
239	NM_017704	239.1	IPI00549612	ANKRD49	ankyrin repeat domain 49	25970		IPI00219436	3	#N/A	0.48	-1.05889	SEC11C Signal peptidase complex catalytic subunit SEC11C
240	NM_017759	240.1	IPI00925190	INO80D	INO80 complex subunit D	25997		IPI00025086	4	#N/A	0.48	-1.05889	COX5A Cytochrome c oxidase subunit 5A, mitochondrial
240	NM_017759	240.2	IPI00302010	INO80D	INO80 complex subunit D	25997		IPI00783982	1	#N/A	1.64	0.7137	COPG Coatomer subunit gamma
241	NM_017849	241.1	IPI00927741	TMEM127	transmembrane protein 127	26038		IPI00396378	3	#N/A	0.88	-0.18442	HNRNPA2B1 Isoform B1 of Heterogeneous nuclear ribonucleoproteins A2/B1
241	NM_017849	241.2	IPI00016455	TMEM127	transmembrane protein 127	26038		IPI00796366	2	#N/A	0.88	-0.18442	MYL6 cDNA FLJ56329, highly similar to Myosin light polypeptide 6
242	NM_017907	242.1	IPI00016670	C11ORF59	chromosome 11 open reading frame 59	26068		IPI00930599	1	#N/A	0.88	-0.18442	MYL6B 16 kDa protein
243	NM_017938	243.1	IPI00295716	FAM70A	family with sequence similarity 70, member A	26086		IPI00335168	9	#N/A	0.88	-0.18442	MYL6B;MYL6 Isoform Non-muscle of Myosin light polypeptide 6
244	NM_018012	244.1	IPI00868928	KIF26B	kinesin family member 26B	25484		IPI00916517	1	#N/A	0.88	-0.18442	HNRNPA2B1 Putative uncharacterized protein HNRNPA2B1
244	NM_018012	244.2	IPI00868951	KIF26B	kinesin family member 26B	25484		IPI00789605	1	#N/A	0.88	-0.18442	MYL6B;MYL6 Isoform Smooth muscle of Myosin light polypeptide 6
245	NM_018176	245.1	IPI00166085	LGI2	leucine-rich repeat LGI family, member 2	18710		IPI00219153	4	#N/A	1.21	0.27501	RPL22 60S ribosomal protein L22
246	NM_018240	246.1	IPI00470360	KIRREL	kin of IRRE like (Drosophila)	15734		IPI00303476	1	#N/A	0.73	-0.45403	ATP5B ATP synthase subunit beta, mitochondrial
247	NM_018375	247.1	IPI00020030	SLC39A9	solute carrier family 39 (zinc transporter), member 9	20182		IPI00019927	2	#N/A	0.73	-0.45403	PSMD7 26S proteasome non-ATPase regulatory subunit 7
248	NM_018689	248.1	IPI00376689	KIAA1199	KIAA1199	29213		IPI00103994	4	#N/A	1.39	0.47508	LARS Leucyl-tRNA synthetase, cytoplasmic
249	NM_018841	249.1	IPI00221232	GNG12	guanine nucleotide binding protein (G protein), gamma 12	19663		IPI00871954	2	#N/A	1.39	0.47508	LARS cDNA FLJ58466, highly similar to Leucyl-tRNA synthetase, cytoplasmic
250	NM_018900	250.1	IPI00001515	PCDHA1	protocadherin alpha 1	8663		IPI00007309	1	#N/A	0.52	-0.94342	TIMM23;LOC100287932 Mitochondrial import inner membrane translocase subunit Tim23
251	NM_018903	251.1	IPI00333673	PCDHA12	protocadherin alpha 12	8666		IPI00908999	1	#N/A	0.52	-0.94342	TIMM23B cDNA, FLJ79448, highly similar to Mitochondrial import inner membrane translocase subunit Tim23
251	NM_018903	251.2	IPI00009045	PCDHA12	protocadherin alpha 12	8666		IPI00787101	2	#N/A	0.52	-0.94342	TIMM23B;TIMM23 20 kDa protein
252	NM_018910	252.1	IPI00009041	PCDHA7	protocadherin alpha 7	8673		IPI00029264	3	#N/A	0.52	-0.94342	CYC1 Cytochrome c1, heme protein, mitochondrial
253	NM_018999	253.1	IPI00146077	FAM190B	family with sequence similarity 190, member B	29197		IPI00640747	3	#N/A	0.52	-0.94342	TIMM23B Putative mitochondrial import inner membrane translocase subunit Tim23B
254	NM_019593	254.1	IPI00099820	GPCPD1	glycerophosphocholine phosphodiesterase GDE1 homolog (S. cerevisiae)	26957		IPI00295851	4	#N/A	1.55	0.63227	COPB1 Coatomer subunit beta
255	NM_020133	255.1	IPI00016956	AGPAT4	1-acylglycerol-3-phosphate O-acyltransferase 4 (lysophosphatidic acid acyltransferase, delta)	20885		IPI00215637	5	#N/A	2.11	1.07724	DDX3X ATP-dependent RNA helicase DDX3X
255	NM_020133	255.2	IPI00910390	AGPAT4	1-acylglycerol-3-phosphate O-acyltransferase 4 (lysophosphatidic acid acyltransferase, delta)	20885		IPI00922033	1	#N/A	0.54	-0.88897	UQCC Chromosome 20 open reading frame 44, isoform CRA_c
256	NM_020199	256.1	IPI00550571	C5ORF15	chromosome 5 open reading frame 15	20656		IPI00219890	2	#N/A	0.54	-0.88897	UQCC cDNA FLJ59847, highly similar to Basic FGF-repressed Zic-binding protein
257	NM_020354	257.1	IPI00006476	ENTPD7	ectonucleoside triphosphate diphosphohydrolase 7	19745		IPI00513896	3	#N/A	0.54	-0.88897	UQCC Ubiquinol-cytochrome c reductase complex chaperone, CBP3 homolog
258	NM_020438	258.1	IPI00329410	DOLPP1	dolichyl pyrophosphate phosphatase 1	29565		IPI00219889	2	#N/A	0.54	-0.88897	UQCC Isoform 2 of Ubiquinol-cytochrome c reductase complex chaperone CBP3 homolog
259	NM_020463	259.1	IPI00746325	SMEK2	SMEK homolog 2, suppressor of mek1 (Dictyostelium)	29267		IPI00844050	1	#N/A	0.54	-0.88897	UQCC Isoform 1 of Ubiquinol-cytochrome c reductase complex chaperone CBP3 homolog
260	NM_020713	260.1	IPI00074893	ZNF512B	zinc finger protein 512B	29212		IPI00101186	6	#N/A	1.62	0.69599	RRP12 Isoform 1 of RRP12-like protein
261	NM_020830	261.1	IPI00024283	WDFY1	WD repeat and FYVE domain containing 1	20451		IPI00007084	3	#N/A	0.54	-0.88897	SLC25A13 Calcium-binding mitochondrial carrier protein Aralar2
262	NM_020845	262.1	IPI00097494	PITPNM2	phosphatidylinositol transfer protein, membrane-associated 2	21044		IPI00946597	1	#N/A	0.54	-0.88897	AGK cDNA FLJ61206, highly similar to Homo sapiens multiple substrate lipid kinase (MULK), mRNA
263	NM_020918	263.1	IPI00844249	GPAM	glycerol-3-phosphate acyltransferase, mitochondrial	24865		IPI00024266	3	#N/A	0.54	-0.88897	MGST3 Microsomal glutathione S-transferase 3
264	NM_020935	264.1	IPI00472977	USP37	ubiquitin specific peptidase 37	20063		IPI00010845	3	#N/A	0.54	-0.88897	NDUFS8 NADH dehydrogenase [ubiquinone] iron-sulfur protein 8, mitochondrial
265	NM_021101	265.1	IPI00000691	CLDN1	claudin 1	2032		IPI00019353	4	#N/A	0.54	-0.88897	AGK Isoform 1 of Acylglycerol kinase, mitochondrial
265	NM_021101	265.2	IPI00789066	CLDN1	claudin 1	2032		IPI00647044	1	#N/A	0.54	-0.88897	MGST3 Microsomal glutathione S-transferase 3
266	NM_021137	266.1	IPI00015819	TNFAIP1	tumor necrosis factor, alpha-induced protein 1 (endothelial)	11894		IPI00639812	1	#N/A	0.54	-0.88897	MGST3 Microsomal glutathione S-transferase 3
267	NM_021813	267.1	IPI00029178	BACH2	BTB and CNC homology 1, basic leucine zipper transcription factor 2	14078		IPI00930710	1	#N/A	0.54	-0.88897	SLC25A13 solute carrier family 25, member 13 isoform 1
267	NM_021813	267.2	IPI00220582	BACH2	BTB and CNC homology 1, basic leucine zipper transcription factor 2	14078		IPI00292499	4	#N/A	1.76	0.81558	HSPA14 Heat shock 70 kDa protein 14
268	NM_022060	268.1	IPI00290555	ABHD4	abhydrolase domain containing 4	20154		IPI00300074	3	#N/A	1.95	0.96347	FARSB Phenylalanyl-tRNA synthetase beta chain
269	NM_022462	269.1	IPI00738729	HIF3A	hypoxia inducible factor 3, alpha subunit	15825		IPI00008433	4	#N/A	0.75	-0.41504	RPS5 40S ribosomal protein S5
269	NM_022462	269.2	IPI00164458	HIF3A	hypoxia inducible factor 3, alpha subunit	15825		IPI00301280	2	#N/A	0.56	-0.8365	TMEM43 Transmembrane protein 43
270	NM_022480	270.1	IPI00014320	KLHL25	kelch-like 25 (Drosophila)	25732		IPI00026496	3	#N/A	2	1	NPM3 Nucleoplasmin-3
271	NM_022726	271.1	IPI00009295	ELOVL4	elongation of very long chain fatty acids (FEN1/Elo2, SUR4/Elo3, yeast)-like 4	14415		IPI00941747	1	#N/A	0.58	-0.78588	CANX Calnexin
272	NM_022841	272.1	IPI00640136	RFX7	regulatory factor X, 7	25777		IPI00219729	3	#N/A	0.58	-0.78588	SLC25A11 Mitochondrial 2-oxoglutarate/malate carrier protein
272	NM_022841	272.2	IPI00943243	RFX7	regulatory factor X, 7	25777		IPI00009368	4	#N/A	0.58	-0.78588	SFXN1 Sideroflexin-1
273	NM_024076	273.1	IPI00549561	KCTD15	potassium channel tetramerisation domain containing 15	23297		IPI00945233	1	#N/A	0.58	-0.78588	SLC25A11 solute carrier family 25 member 11 isoform 2
274	NM_024089	274.1	IPI00005270	KDELC1	KDEL (Lys-Asp-Glu-Leu) containing 1	19350		IPI00020984	2	#N/A	0.58	-0.78588	CANX cDNA FLJ55574, highly similar to Calnexin
275	NM_024749	275.1	IPI00328783	VASH2	vasohibin 2	25723		IPI00007426	1	#N/A	0.58	-0.78588	ARL6IP5 PRA1 family protein 3
275	NM_024749	275.2	IPI00946255	VASH2	vasohibin 2	25723		IPI00935805	1	#N/A	0.58	-0.78588	LOC100287189;LOC100290169;LOC100292167 hypothetical protein XP_002343101
276	NM_024771	276.1	IPI00328847	NAA40	N(alpha)-acetyltransferase 40, NatD catalytic subunit, homolog (S. cerevisiae)	25845		IPI00908696	2	#N/A	0.58	-0.78588	ARL6IP5 cDNA FLJ52128, highly similar to PRA1 family protein 3
277	NM_025073	277.1	IPI00640464	SIKE1	suppressor of IKBKE 1	26119		IPI00220835	7	#N/A	0.58	-0.78588	SEC61B Protein transport protein Sec61 subunit beta
278	NM_025074	278.1	IPI00967051	FRAS1	Fraser syndrome 1	19185		IPI00328415	13	#N/A	0.58	-0.78588	CYB5R3 Isoform 1 of NADH-cytochrome b5 reductase 3
278	NM_025074	278.2	IPI00455320	FRAS1	Fraser syndrome 1	19185		IPI00446235	2	#N/A	0.58	-0.78588	CYB5R3 Isoform 2 of NADH-cytochrome b5 reductase 3
278	NM_025074	278.3	IPI00455316	FRAS1	Fraser syndrome 1	19185		IPI00871319	1	#N/A	0.58	-0.78588	CYB5R3 34 kDa protein
279	NM_025138	279.1	IPI00329260	C13ORF23	chromosome 13 open reading frame 23	20291		IPI00954806	1	#N/A	0.58	-0.78588	CYB5R3 cytochrome b5 reductase 3 isoform 3
280	NM_025160	280.1	IPI00964136	WDR26	WD repeat domain 26	21208		IPI00013847	4	#N/A	0.6	-0.73697	UQCRC1 Cytochrome b-c1 complex subunit 1, mitochondrial
280	NM_025160	280.2	IPI00954864	WDR26	WD repeat domain 26	21208		IPI00429191	3	#N/A	0.77	-0.37707	ETF1 Eukaryotic peptide chain release factor subunit 1
281	NM_030621	281.1	IPI00219036	DICER1	dicer 1, ribonuclease type III	17098		IPI00294911	1	#N/A	0.77	-0.37707	SDHB Succinate dehydrogenase [ubiquinone] iron-sulfur subunit, mitochondrial
282	NM_030625	282.1	IPI00303112	TET1	tet oncogene 1	29484		IPI00220543	1	#N/A	0.62	-0.68966	HTRA2 Isoform 3 of Serine protease HTRA2, mitochondrial
283	NM_030645	283.1	IPI00028359	SH3BP5L	SH3-binding domain protein 5-like	29360		IPI00478838	3	#N/A	0.62	-0.68966	FAR1 Fatty acyl-CoA reductase 1
283	NM_030645	283.2	IPI00926081	SH3BP5L	SH3-binding domain protein 5-like	29360		IPI00220542	1	#N/A	0.62	-0.68966	HTRA2 Isoform 2 of Serine protease HTRA2, mitochondrial
284	NM_030806	284.1	IPI00006599	C1ORF21	chromosome 1 open reading frame 21	15494		IPI00022891	3	#N/A	0.62	-0.68966	SLC25A4 ADP/ATP translocase 1
285	NM_030809	285.1	IPI00006603	CSRNP2	cysteine-serine-rich nuclear protein 2	16006		IPI00291467	7	#N/A	0.62	-0.68966	SLC25A6 ADP/ATP translocase 3
285	NM_030809	285.2	IPI00792178	CSRNP2	cysteine-serine-rich nuclear protein 2	16006		IPI00007676	3	#N/A	0.62	-0.68966	HSD17B12 Estradiol 17-beta-dehydrogenase 12
286	NM_031461	286.1	IPI00027806	CRISPLD1	cysteine-rich secretory protein LCCL domain containing 1	18206		IPI00001663	1	#N/A	0.62	-0.68966	HTRA2 Isoform 1 of Serine protease HTRA2, mitochondrial
287	NM_031478	287.1	IPI00027823	FAM57B	family with sequence similarity 57, member B	25295		IPI00383680	3	#N/A	0.62	-0.68966	RPN2 ribophorin II isoform 2 precursor
287	NM_031478	287.2	IPI00550713	FAM57B	family with sequence similarity 57, member B	25295		IPI00028635	5	#N/A	0.62	-0.68966	RPN2 Dolichyl-diphosphooligosaccharide--protein glycosyltransferase subunit 2
288	NM_031910	288.1	IPI00909719	C1QTNF6	C1q and tumor necrosis factor related protein 6	14343		IPI00220544	1	#N/A	0.62	-0.68966	HTRA2 Isoform 4 of Serine protease HTRA2, mitochondrial
288	NM_031910	288.2	IPI00419276	C1QTNF6	C1q and tumor necrosis factor related protein 6	14343		IPI00386139	1	#N/A	0.62	-0.68966	FAR1 cDNA: FLJ22728 fis, clone HSI15617 (Fragment)
289	NM_031935	289.1	IPI00871227	HMCN1	hemicentin 1	19194		IPI00249267	2	#N/A	1.76	0.81558	- 13 kDa protein
289	NM_031935	289.2	IPI00657877	HMCN1	hemicentin 1	19194		IPI00791613	1	#N/A	2.28	1.18903	TUBA8 Putative uncharacterized protein TUBA8
289	NM_031935	289.3	IPI00045512	HMCN1	hemicentin 1	19194		IPI00952875	1	#N/A	2.28	1.18903	TUBA8 Putative uncharacterized protein DKFZp686L04275 (Fragment)
290	NM_032242	290.1	IPI00871326	PLXNA1	plexin A1	9099		IPI00792478	1	#N/A	2.28	1.18903	TUBA8 Tubulin, alpha 8, isoform CRA_b
291	NM_032246	291.1	IPI00300213	MEX3B	mex-3 homolog B (C. elegans)	25297		IPI00646909	2	#N/A	2.28	1.18903	TUBA8 Tubulin alpha-8 chain
291	NM_032246	291.2	IPI00829592	MEX3B	mex-3 homolog B (C. elegans)	25297		IPI00294472	3	#N/A	0.62	-0.68966	TMED5 Transmembrane emp24 domain-containing protein 5
292	NM_032287	292.1	IPI00419279	LDOC1L	leucine zipper, down-regulated in cancer 1-like	13343		IPI00001589	1	#N/A	0.62	-0.68966	TIMM13 Mitochondrial import inner membrane translocase subunit Tim13
293	NM_032505	293.1	IPI00946972	KBTBD8	kelch repeat and BTB (POZ) domain containing 8	30691		IPI00012268	3	#N/A	1.18	0.23879	PSMD2 26S proteasome non-ATPase regulatory subunit 2
293	NM_032505	293.2	IPI00943062	KBTBD8	kelch repeat and BTB (POZ) domain containing 8	30691		IPI00747670	2	#N/A	1.48	0.5656	XPO5 Putative uncharacterized protein XPO5
293	NM_032505	293.3	IPI00947115	KBTBD8	kelch repeat and BTB (POZ) domain containing 8	30691		IPI00027107	5	#N/A	1.48	0.5656	TUFM Tu translation elongation factor, mitochondrial precursor
294	NM_032552	294.1	IPI00914911	DAB2IP	DAB2 interacting protein	17294		IPI00008708	5	#N/A	1.48	0.5656	RSL1D1 Ribosomal L1 domain-containing protein 1
294	NM_032552	294.2	IPI00045600	DAB2IP	DAB2 interacting protein	17294		IPI00640703	3	#N/A	1.48	0.5656	XPO5 Exportin-5
294	NM_032552	294.3	IPI00878837	DAB2IP	DAB2 interacting protein	17294		IPI00940237	1	#N/A	1.4	0.48543	DDX39 ATP-dependent RNA helicase DDX39
294	NM_032552	294.4	IPI00872792	DAB2IP	DAB2 interacting protein	17294		IPI00644431	2	#N/A	1.4	0.48543	DDX39 cDNA FLJ55484, highly similar to ATP-dependent RNA helicase DDX39
295	NM_032558	295.1	IPI00291042	HIATL1	hippocampus abundant transcript-like 1	23376		IPI00301263	2	#N/A	2.14	1.09761	CAD CAD protein
295	NM_032558	295.2	IPI00844367	HIATL1	hippocampus abundant transcript-like 1	23376		IPI00893035	1	#N/A	2.14	1.09761	CAD Putative uncharacterized protein CAD
296	NM_032575	296.1	IPI00000274	GLIS2	GLIS family zinc finger 2	29450		IPI00031554	1	#N/A	1.26	0.33342	DDX50 ATP-dependent RNA helicase DDX50
297	NM_032588	297.1	IPI00847788	TRIM63	tripartite motif-containing 63	16007		IPI00032158	3	#N/A	1.33	0.41143	NAA15 Isoform 2 of NMDA receptor-regulated protein 1
297	NM_032588	297.2	IPI00000309	TRIM63	tripartite motif-containing 63	16007		IPI00012535	1	#N/A	1.33	0.41143	DNAJA1 DnaJ homolog subfamily A member 1
298	NM_032646	298.1	IPI00305281	TTYH2	tweety homolog 2 (Drosophila)	13877		IPI00386189	2	#N/A	1.33	0.41143	NAA15 Isoform 1 of NMDA receptor-regulated protein 1
298	NM_032646	298.2	IPI00470343	TTYH2	tweety homolog 2 (Drosophila)	13877		IPI00294486	1	#N/A	1.47	0.55582	DUSP9 Dual specificity protein phosphatase 9
299	NM_032822	299.1	IPI00303722	FAM136A	family with sequence similarity 136, member A	25911		IPI00418471	6	#N/A	0.64	-0.64386	VIM Vimentin
300	NM_032833	300.1	IPI00045837	PPP1R15B	protein phosphatase 1, regulatory (inhibitor) subunit 15B	14951		IPI00220327	4	#N/A	6.46	2.69153	KRT1 Keratin, type II cytoskeletal 1
302	NM_033071	302.1	IPI00642043	SYNE1	spectrin repeat containing, nuclear envelope 1	17089		IPI00024279	4	#N/A	1.54	0.62293	HEATR1 HEAT repeat-containing protein 1
302	NM_033071	302.2	IPI00247295	SYNE1	spectrin repeat containing, nuclear envelope 1	17089		IPI00641437	1	#N/A	1.54	0.62293	HEATR1 HEAT repeat containing 1
302	NM_033071	302.3	IPI00247300	SYNE1	spectrin repeat containing, nuclear envelope 1	17089		IPI00000816	1	#N/A	0.79	-0.34008	YWHAE 14-3-3 protein epsilon
302	NM_033071	302.4	IPI00170463	SYNE1	spectrin repeat containing, nuclear envelope 1	17089		IPI00006980	1	#N/A	0.66	-0.59946	C14orf166 UPF0568 protein C14orf166
303	NM_033274	303.1	IPI00249735	ADAM19	ADAM metallopeptidase domain 19	197		IPI00792100	1	#N/A	0.66	-0.59946	C14orf166 CLE
303	NM_033274	303.2	IPI00902539	ADAM19	ADAM metallopeptidase domain 19	197		IPI00006606	1	#N/A	0.66	-0.59946	MRPS26 28S ribosomal protein S26, mitochondrial
304	NM_033285	304.1	IPI00059265	TP53INP1	tumor protein p53 inducible nuclear protein 1	18022		IPI00419880	6	#N/A	1.17	0.22651	RPS3A 40S ribosomal protein S3a
305	NM_033631	305.1	IPI00296830	LUZP1	leucine zipper protein 1	14985		IPI00472119	2	#N/A	1.17	0.22651	- 30 kDa protein
306	NM_053002	306.1	IPI00783833	MED12L	mediator complex subunit 12-like	16050		IPI00009904	1	#N/A	0.4	-1.32193	PDIA4 Protein disulfide-isomerase A4
306	NM_053002	306.2	IPI00044353	MED12L	mediator complex subunit 12-like	16050		IPI00443909	1	#N/A	0.42	-1.25154	CNPY2 Isoform 1 of Protein canopy homolog 2
307	NM_053023	307.1	IPI00477661	ZFP91	zinc finger protein 91 homolog (mouse)	14983		IPI00152453	1	#N/A	2.09	1.0635	MC1R;TUBB3 Tubulin, beta, 4
308	NM_057161	308.1	IPI00873434	KLHDC3	kelch domain containing 3	20704		IPI00013683	2	#N/A	2.09	1.0635	TUBB3 Tubulin beta-3 chain
309	NM_133171	309.1	IPI00642462	ELMO2	engulfment and cell motility 2	17233		IPI00795671	1	#N/A	1.24	0.31034	RANP1;RAN RAN, member RAS oncogene family, isoform CRA_c
309	NM_133171	309.2	IPI00940537	ELMO2	engulfment and cell motility 2	17233		IPI00643041	3	#N/A	1.24	0.31034	RANP1;RAN GTP-binding nuclear protein Ran
310	NM_138473	310.1	IPI00916684	SP1	Sp1 transcription factor	11205		IPI00219445	1	#N/A	0.66	-0.59946	PSME3 Isoform 2 of Proteasome activator complex subunit 3
310	NM_138473	310.2	IPI00465152	SP1	Sp1 transcription factor	11205		IPI00555572	1	#N/A	0.66	-0.59946	API5 Isoform 1 of Apoptosis inhibitor 5
311	NM_138774	311.1	IPI00060714	C19ORF22	chromosome 19 open reading frame 22	28270		IPI00030243	1	#N/A	0.66	-0.59946	PSME3 Isoform 1 of Proteasome activator complex subunit 3
312	NM_138967	312.1	IPI00395747	SCAMP5	secretory carrier membrane protein 5	30386		IPI00554742	3	#N/A	0.66	-0.59946	API5 Isoform 2 of Apoptosis inhibitor 5
313	NM_139321	313.1	IPI00027235	ATRN	attractin	885		IPI00855856	2	#N/A	0.66	-0.59946	API5 apoptosis inhibitor 5 isoform a
314	NM_145117	314.1	IPI00879900	NAV2	neuron navigator 2	15997		IPI00328230	2	#N/A	0.9	-0.152	SPTBN1 Isoform Short of Spectrin beta chain, brain 1
314	NM_145117	314.2	IPI00935153	NAV2	neuron navigator 2	15997		IPI00333015	7	#N/A	0.9	-0.152	SPTBN1 Isoform 2 of Spectrin beta chain, brain 1
314	NM_145117	314.3	IPI00815856	NAV2	neuron navigator 2	15997		IPI00005614	6	#N/A	0.9	-0.152	SPTBN1 Isoform Long of Spectrin beta chain, brain 1
314	NM_145117	314.4	IPI00815697	NAV2	neuron navigator 2	15997		IPI00168112	2	#N/A	1.38	0.46467	PDDC1 Isoform 1 of Parkinson disease 7 domain-containing protein 1
315	NM_145166	315.1	IPI00444845	ZBTB47	zinc finger and BTB domain containing 47	26955		IPI00719079	1	#N/A	1.38	0.46467	PDDC1;LOC100294349 Isoform 2 of Parkinson disease 7 domain-containing protein 1
315	NM_145166	315.2	IPI00963840	ZBTB47	zinc finger and BTB domain containing 47	26955		IPI00939672	1	#N/A	1.38	0.46467	LARS cDNA FLJ58533, highly similar to Leucyl-tRNA synthetase, cytoplasmic
316	NM_145754	316.1	IPI00059395	KIFC2	kinesin family member C2	29530		IPI00022275	6	#N/A	0.45	-1.152	SACM1L Phosphatidylinositide phosphatase SAC1
317	NM_152320	317.1	IPI00791541	ZNF641	zinc finger protein 641	31834		IPI00924492	1	#N/A	0.45	-1.152	SACM1L cDNA FLJ44470 fis, clone UTERU2026203, highly similar to Homo sapiens SAC1 suppressor of actin mutations 1-like (SACM1L), mRNA
317	NM_152320	317.2	IPI00184699	ZNF641	zinc finger protein 641	31834		IPI00218693	8	#N/A	1.52	0.60407	APRT Adenine phosphoribosyltransferase
318	NM_152335	318.1	IPI00784407	C15ORF27	chromosome 15 open reading frame 27	26763		IPI00794221	1	#N/A	0.8	-0.32193	DBN1 Putative uncharacterized protein DBN1
319	NM_152345	319.1	IPI00760874	ANKRD13B	ankyrin repeat domain 13B	26363		IPI00295624	5	#N/A	0.8	-0.32193	DBN1 Isoform 2 of Drebrin
319	NM_152345	319.2	IPI00167305	ANKRD13B	ankyrin repeat domain 13B	26363		IPI00003406	4	#N/A	0.8	-0.32193	DBN1 Isoform 1 of Drebrin
320	NM_152400	320.1	IPI00167492	C4ORF32	chromosome 4 open reading frame 32	26813		IPI00220487	4	#N/A	0.47	-1.08927	ATP5H Isoform 1 of ATP synthase subunit d, mitochondrial
321	NM_152424	321.1	IPI00167391	FAM123B	family with sequence similarity 123B	26837		IPI00021266	1	#N/A	3.24	1.69599	RPL23A 60S ribosomal protein L23a
322	NM_152493	322.1	IPI00292433	ZNF362	zinc finger protein 362	18079		IPI00007940	6	#N/A	0.68	-0.55639	ERLIN1 ER lipid raft associated 1
323	NM_152556	323.1	IPI00647561	C7ORF60	chromosome 7 open reading frame 60	26475		IPI00879747	1	#N/A	0.68	-0.55639	ERLIN1 ER lipid raft associated 1
324	NM_152722	324.1	IPI00167215	HEPACAM	hepatocyte cell adhesion molecule	26361		IPI00477729	2	#N/A	0.68	-0.55639	ACOX1 Isoform 2 of Peroxisomal acyl-coenzyme A oxidase 1
326	NM_152888	326.1	IPI00303152	COL22A1	collagen, type XXII, alpha 1	22989		IPI00296907	4	#N/A	0.68	-0.55639	ACOX1 Isoform 1 of Peroxisomal acyl-coenzyme A oxidase 1
327	NM_153347	327.1	IPI00166430	TMEM86A	transmembrane protein 86A	26890		IPI00936931	1	#N/A	0.68	-0.55639	ERLIN1 Erlin-1
328	NM_153498	328.1	IPI00170508	CAMK1D	calcium/calmodulin-dependent protein kinase ID	19341		IPI00844578	1	#N/A	1.9	0.926	DHX9 ATP-dependent RNA helicase A
329	NM_153634	329.1	IPI00794099	CPNE8	copine VIII	23498		IPI00008599	3	#N/A	0.5	-1	EBP 3-beta-hydroxysteroid-Delta(8),Delta(7)-isomerase
329	NM_153634	329.2	IPI00793395	CPNE8	copine VIII	23498		IPI00879771	1	#N/A	0.5	-1	SYNGR1 Putative uncharacterized protein SYNGR1
329	NM_153634	329.3	IPI00384746	CPNE8	copine VIII	23498		IPI00178631	2	#N/A	0.5	-1	SYNGR1 Isoform 1B of Synaptogyrin-1
329	NM_153634	329.4	IPI00334276	CPNE8	copine VIII	23498		IPI00303954	3	#N/A	0.5	-1	CYB5B cytochrome b5 outer mitochondrial membrane precursor
330	NM_173082	330.1	IPI00746978	SHPRH	SNF2 histone linker PHD RING helicase	19336		IPI00013940	4	#N/A	0.5	-1	SYNGR1 Isoform 1A of Synaptogyrin-1
330	NM_173082	330.2	IPI00953062	SHPRH	SNF2 histone linker PHD RING helicase	19336		IPI00642816	2	#N/A	0.68	-0.55639	SRP9;SRP9L1 Signal recognition particle 9 kDa protein
331	NM_173491	331.1	IPI00383729	LSM11	LSM11, U7 small nuclear RNA associated	30860		IPI00946334	1	#N/A	0.68	-0.55639	NDUFS2 NADH dehydrogenase (ubiquinone) Fe-S protein 2 isoform 2 precursor
332	NM_173510	332.1	IPI00641570	CCDC117	coiled-coil domain containing 117	26599		IPI00025239	2	#N/A	0.68	-0.55639	NDUFS2 NADH dehydrogenase [ubiquinone] iron-sulfur protein 2, mitochondrial
333	NM_173822	333.1	IPI00217616	FAM126B	family with sequence similarity 126, member B	28593		IPI00021828	1	#N/A	0.52	-0.94342	CSTB Cystatin-B
333	NM_173822	333.2	IPI00924690	FAM126B	family with sequence similarity 126, member B	28593		IPI00290142	5	#N/A	1.97	0.9782	CTPS CTP synthase 1
333	NM_173822	333.3	IPI00927602	FAM126B	family with sequence similarity 126, member B	28593		IPI00026087	1	#N/A	0.54	-0.88897	BANF1 Barrier-to-autointegration factor
334	NM_178012	334.1	IPI00827736	TUBB2B	tubulin, beta 2B	30829		IPI00941172	1	#N/A	0.54	-0.88897	SEC61A1 Isoform 1 of Protein transport protein Sec61 subunit alpha isoform 1
334	NM_178012	334.2	IPI00031370	TUBB2B	tubulin, beta 2B	30829		IPI00186338	1	#N/A	0.54	-0.88897	LOC645870 similar to barrier to autointegration factor 1
335	NM_178554	335.1	IPI00260270	KY	kyphoscoliosis peptidase	26576		IPI00218466	7	#N/A	0.54	-0.88897	SEC61A1 cDNA FLJ59739, highly similar to Protein transport protein Sec61 subunit alpha isoform 1
336	NM_182763	336.1	IPI00221306	MCL1	myeloid cell leukemia sequence 1 (BCL2-related)	6943		IPI00027270	1	#N/A	2.56	1.35614	RPL26 60S ribosomal protein L26
337	NM_182920	337.1	IPI00909066	ADAMTS9	ADAM metallopeptidase with thrombospondin type 1 motif, 9	13202		IPI00927647	1	#N/A	0.7	-0.51457	POR cDNA, FLJ92914, highly similar to Homo sapiens P450 (cytochrome) oxidoreductase (POR), mRNA
337	NM_182920	337.2	IPI00329771	ADAMTS9	ADAM metallopeptidase with thrombospondin type 1 motif, 9	13202		IPI00792395	2	#N/A	0.7	-0.51457	POR Putative uncharacterized protein DKFZp686G04235
337	NM_182920	337.3	IPI00748386	ADAMTS9	ADAM metallopeptidase with thrombospondin type 1 motif, 9	13202		IPI00470467	5	#N/A	0.7	-0.51457	POR NADPH--cytochrome P450 reductase
337	NM_182920	337.4	IPI00220986	ADAMTS9	ADAM metallopeptidase with thrombospondin type 1 motif, 9	13202		IPI00903331	2	#N/A	0.7	-0.51457	POR 72 kDa protein
338	NM_183376	338.1	IPI00339213	ARRDC4	arrestin domain containing 4	28087		IPI00945749	1	#N/A	0.7	-0.51457	POR cytochrome P450 reductase
339	NM_194285	339.1	IPI00396008	SPTY2D1	SPT2, Suppressor of Ty, domain containing 1 (S. cerevisiae)	26818		IPI00215918	3	#N/A	0.82	-0.2863	ARF4 ADP-ribosylation factor 4
339	NM_194285	339.2	IPI00879460	SPTY2D1	SPT2, Suppressor of Ty, domain containing 1 (S. cerevisiae)	26818		IPI00790958	1	#N/A	0.82	-0.2863	FAM158A Putative uncharacterized protein FAM158A
340	NM_194291	340.1	IPI00375577	TMEM65	transmembrane protein 65	25203		IPI00294481	2	#N/A	0.82	-0.2863	FAM158A UPF0172 protein FAM158A
341	NM_197941	341.1	IPI00658047	ADAMTS6	ADAM metallopeptidase with thrombospondin type 1 motif, 6	222		IPI00411680	10	#N/A	0.82	-0.2863	PCMT1 Isoform 1 of Protein-L-isoaspartate(D-aspartate) O-methyltransferase
341	NM_197941	341.2	IPI00657983	ADAMTS6	ADAM metallopeptidase with thrombospondin type 1 motif, 6	222		IPI00792330	2	#N/A	0.82	-0.2863	ARF4 Putative uncharacterized protein ARF4
342	NM_198501	342.1	IPI00784051	SMTNL2	smoothelin-like 2	24764		IPI00411426	3	#N/A	0.92	-0.12029	VPS26A Vacuolar protein sorting-associated protein 26A
343	NM_198573	343.1	IPI00847642	ENHO	energy homeostasis associated	24838		IPI00927669	1	#N/A	0.92	-0.12029	CPSF7 Putative uncharacterized protein CPSF7
344	NM_198686	344.1	IPI00383449	RAB15	RAB15, member RAS onocogene family	20150		IPI00915356	1	#N/A	0.92	-0.12029	CPSF7 pre-mRNA cleavage factor I, 59 kDa subunit isoform 1
345	NM_198859	345.1	IPI00795985	PRICKLE2	prickle homolog 2 (Drosophila)	20340		IPI00719106	1	#N/A	0.92	-0.12029	CPSF7 Isoform 2 of Cleavage and polyadenylation specificity factor subunit 7
345	NM_198859	345.2	IPI00085314	PRICKLE2	prickle homolog 2 (Drosophila)	20340		IPI00550821	2	#N/A	0.92	-0.12029	CPSF7 Isoform 1 of Cleavage and polyadenylation specificity factor subunit 7
346	NM_199355	346.1	IPI00291532	ADAMTS18	ADAM metallopeptidase with thrombospondin type 1 motif, 18	17110		IPI00872879	1	#N/A	0.56	-0.8365	COX7A2 Putative uncharacterized protein COX7A2
346	NM_199355	346.2	IPI00411930	ADAMTS18	ADAM metallopeptidase with thrombospondin type 1 motif, 18	17110		IPI00797864	2	#N/A	0.56	-0.8365	TMED2 cDNA FLJ52153, highly similar to Transmembrane emp24 domain-containing protein 2
347	NM_203406	347.1	IPI00293336	AC093510.2	metallo-beta-lactamase domain-containing protein 2	NP_981951		IPI00025717	1	#N/A	0.56	-0.8365	MTX2 Metaxin-2
347	NM_203406	347.1	IPI00293336	MBLAC2	metallo-beta-lactamase domain containing 2	33711		IPI00477773	2	#N/A	0.56	-0.8365	MTX2 Metaxin 2
347	NM_203406	347.1	IPI00293336	MBLAC2	metallo-beta-lactamase domain-containing protein 2	NP_981951		IPI00026570	2	#N/A	0.56	-0.8365	COX7A2 cytochrome c oxidase subunit VIIa polypeptide 2 (liver) precursor
348	NM_212551	348.1	IPI00045531	LYSMD1	LysM, putative peptidoglycan-binding, domain containing 1	32070		IPI00016608	1	#N/A	0.56	-0.8365	TMED2 Transmembrane emp24 domain-containing protein 2
349	NM_207645	349.1	IPI00217781	C11ORF87	chromosome 11 open reading frame 87	33788		IPI00925213	1	#N/A	0.56	-0.8365	MTX2 Putative uncharacterized protein MTX2
350	NM_207363	350.1	IPI00419253	NCKAP5	NCK-associated protein 5	29847		IPI00903204	1	#N/A	3.35	1.74416	RPS24 15 kDa protein
350	NM_207363	350.2	IPI00807489	NCKAP5	NCK-associated protein 5	29847		IPI00029750	1	#N/A	3.35	1.74416	RPS24 Isoform 1 of 40S ribosomal protein S24
350	NM_207363	350.3	IPI00410416	NCKAP5	NCK-associated protein 5	29847		IPI00915363	1	#N/A	3.35	1.74416	RPS24 ribosomal protein S24 isoform d
								IPI00942970	1	#N/A	3.35	1.74416	RPS24 16 kDa protein
								IPI00943336	1	#N/A	3.35	1.74416	RPS24 ribosomal protein S24 isoform f
								IPI00915463	1	#N/A	3.35	1.74416	RPS24 ribosomal protein S24 isoform e
								IPI00847986	1	#N/A	3.35	1.74416	RPS24 Isoform 2 of 40S ribosomal protein S24
								IPI00008438	1	#N/A	0.58	-0.78588	RPS10 40S ribosomal protein S10
								IPI00759723	1	#N/A	1.21	0.27501	RARS Isoform Monomeric of Arginyl-tRNA synthetase, cytoplasmic
								IPI00004860	2	#N/A	1.21	0.27501	RARS Isoform Complexed of Arginyl-tRNA synthetase, cytoplasmic
								IPI00169325	1	#N/A	2.24	1.1635	WDR36 WD repeat-containing protein 36
								IPI00644087	1	#N/A	0.59	-0.76121	LMNA Progerin
								IPI00216953	1	#N/A	0.59	-0.76121	LMNA Isoform ADelta10 of Lamin-A/C
								IPI00021405	3	#N/A	0.59	-0.76121	LMNA Isoform A of Lamin-A/C
								IPI00216952	1	#N/A	0.59	-0.76121	LMNA Isoform C of Lamin-A/C
								IPI00219330	2	#N/A	0.72	-0.47393	ILF3 Isoform 5 of Interleukin enhancer-binding factor 3
								IPI00556173	1	#N/A	0.72	-0.47393	ILF3 Isoform 6 of Interleukin enhancer-binding factor 3
								IPI00018398	4	#N/A	0.72	-0.47393	PSMC3 26S protease regulatory subunit 6A
								IPI00298789	2	#N/A	0.72	-0.47393	ILF3 Isoform 2 of Interleukin enhancer-binding factor 3
								IPI00298788	4	#N/A	0.72	-0.47393	ILF3 Isoform 1 of Interleukin enhancer-binding factor 3
								IPI00030820	2	#N/A	0.72	-0.47393	MRPL47 Isoform 1 of 39S ribosomal protein L47, mitochondrial
								IPI00414335	2	#N/A	0.72	-0.47393	ILF3 Isoform 3 of Interleukin enhancer-binding factor 3
								IPI00418313	3	#N/A	0.72	-0.47393	ILF3 interleukin enhancer binding factor 3 isoform d
								IPI00794978	1	#N/A	0.72	-0.47393	MRPL47 Isoform 2 of 39S ribosomal protein L47, mitochondrial
								IPI00553164	4	#N/A	0.74	-0.4344	RPSA;RPSAP15 40S ribosomal protein SA
								IPI00927101	1	#N/A	0.74	-0.4344	RPSA;RPSAP15 Putative uncharacterized protein RPSA
								IPI00220573	4	#N/A	0.74	-0.4344	MYL12A Myosin regulatory light chain 12A
								IPI00413108	4	#N/A	0.74	-0.4344	RPSA;RPSAP15 33 kDa protein
								IPI00604523	1	#N/A	0.74	-0.4344	MYL12A Myosin regulatory light chain MRCL3 variant
								IPI00033494	3	#N/A	0.74	-0.4344	MYL12B Myosin regulatory light chain 12B
								IPI00293331	3	#N/A	2.12	1.08406	POP1 Ribonucleases P/MRP protein subunit POP1
								IPI00402182	2	#N/A	1.2	0.26303	SYNCRIP Isoform 2 of Heterogeneous nuclear ribonucleoprotein Q
								IPI00302927	6	#N/A	1.2	0.26303	ILK-2;CCT4 T-complex protein 1 subunit delta
								IPI00018140	3	#N/A	1.2	0.26303	SYNCRIP Isoform 1 of Heterogeneous nuclear ribonucleoprotein Q
								IPI00930205	1	#N/A	1.2	0.26303	SYNCRIP synaptotagmin binding, cytoplasmic RNA interacting protein isoform 5
								IPI00955935	1	#N/A	1.2	0.26303	SYNCRIP SYNCRIP protein (Fragment)
								IPI00402184	4	#N/A	1.2	0.26303	SYNCRIP Isoform 4 of Heterogeneous nuclear ribonucleoprotein Q
								IPI00382470	3	#N/A	1.2	0.26303	HSP90AA1 Isoform 2 of Heat shock protein HSP 90-alpha
								IPI00921414	1	#N/A	1.2	0.26303	- Chaperonin Cpn60/TCP-1 family protein
								IPI00784295	2	#N/A	1.2	0.26303	HSP90AA1 Isoform 1 of Heat shock protein HSP 90-alpha
								IPI00402183	2	#N/A	1.2	0.26303	SYNCRIP Isoform 3 of Heterogeneous nuclear ribonucleoprotein Q
								IPI00221092	8	#N/A	1.33	0.41143	RPS16 40S ribosomal protein S16
								IPI00743293	2	#N/A	0.4	-1.32193	RTN3 Isoform 1 of Reticulon-3
								IPI00306748	1	#N/A	0.4	-1.32193	ABCB7 Isoform 1 of ATP-binding cassette sub-family B member 7, mitochondrial
								IPI00556553	1	#N/A	0.4	-1.32193	ABCB7 Isoform 2 of ATP-binding cassette sub-family B member 7, mitochondrial
								IPI00412154	4	#N/A	0.4	-1.32193	RTN3 Isoform 4 of Reticulon-3
								IPI00398795	4	#N/A	0.4	-1.32193	RTN3 Isoform 2 of Reticulon-3
								IPI00028946	2	#N/A	0.4	-1.32193	RTN3 Isoform 3 of Reticulon-3
								IPI00215884	4	#N/A	7.91	2.98368	SFRS1 Isoform ASF-1 of Splicing factor, arginine/serine-rich 1
								IPI00021263	3	#N/A	0.84	-0.25154	YWHAZ 14-3-3 protein zeta/delta
								IPI00944548	1	#N/A	0.84	-0.25154	PPP2R2B Isoform 4 of Serine/threonine-protein phosphatase 2A 55 kDa regulatory subunit B beta isoform
								IPI00184845	3	#N/A	0.84	-0.25154	PPP2R2D Uncharacterized hematopoietic stem/progenitor cells protein MDS026
								IPI00419585	9	#N/A	0.84	-0.25154	PPIA Peptidyl-prolyl cis-trans isomerase A
								IPI00376974	1	#N/A	0.84	-0.25154	PPP2R2B beta isoform of regulatory subunit B55, protein phosphatase 2 isoform d
								IPI00944557	1	#N/A	0.84	-0.25154	PPP2R2B Isoform 3 of Serine/threonine-protein phosphatase 2A 55 kDa regulatory subunit B beta isoform
								IPI00442821	1	#N/A	0.84	-0.25154	PPP2R2A CDNA FLJ26613 fis, clone MPB05565, highly similar to Serine/threonine protein phosphatase 2A, 55 kDa regulatory subunit B, alpha isoform
								IPI00470920	1	#N/A	0.84	-0.25154	PPP2R2D Serine/threonine-protein phosphatase 2A 55 kDa regulatory subunit B delta isoform
								IPI00376973	2	#N/A	0.84	-0.25154	PPP2R2B Isoform 5 of Serine/threonine-protein phosphatase 2A 55 kDa regulatory subunit B beta isoform
								IPI00221298	1	#N/A	0.84	-0.25154	NDUFV1 Isoform 2 of NADH dehydrogenase [ubiquinone] flavoprotein 1, mitochondrial
								IPI00216319	3	#N/A	0.84	-0.25154	YWHAH 14-3-3 protein eta
								IPI00798041	5	#N/A	0.84	-0.25154	PPP2R2A cDNA FLJ58665, highly similar to Serine/threonine-protein phosphatase 2A 55 kDa regulatory subunit B alpha isoform
								IPI00306723	3	#N/A	0.84	-0.25154	CEBPZ CCAAT/enhancer-binding protein zeta
								IPI00376972	2	#N/A	0.84	-0.25154	PPP2R2B Isoform 2 of Serine/threonine-protein phosphatase 2A 55 kDa regulatory subunit B beta isoform
								IPI00472385	6	#N/A	0.84	-0.25154	PPP2R2D Putative uncharacterized protein PPP2R2D
								IPI00332511	5	#N/A	0.84	-0.25154	PPP2R2A Serine/threonine-protein phosphatase 2A 55 kDa regulatory subunit B alpha isoform
								IPI00028520	2	#N/A	0.84	-0.25154	NDUFV1 Isoform 1 of NADH dehydrogenase [ubiquinone] flavoprotein 1, mitochondrial
								IPI00020850	5	#N/A	0.84	-0.25154	PPP2R2B Isoform 1 of Serine/threonine-protein phosphatase 2A 55 kDa regulatory subunit B beta isoform
								IPI00472939	3	#N/A	0.42	-1.25154	SPCS2 Signal peptidase complex subunit 2
								IPI00009104	7	#N/A	1.26	0.33342	RUVBL2 RuvB-like 2
								IPI00023344	2	#N/A	1.72	0.78241	SYMPK Isoform 1 of Symplekin
								IPI00478208	2	#N/A	1.72	0.78241	- 21 kDa protein
								IPI00413324	6	#N/A	1.72	0.78241	RPL17 60S ribosomal protein L17
								IPI00465365	4	#N/A	0.92	-0.12029	HNRNPA1 Isoform A1-A of Heterogeneous nuclear ribonucleoprotein A1
								IPI00879518	1	#N/A	0.92	-0.12029	- Putative uncharacterized protein ENSP00000383298
								IPI00215965	3	#N/A	0.92	-0.12029	HNRNPA1 Isoform A1-B of Heterogeneous nuclear ribonucleoprotein A1
								IPI00644968	1	#N/A	0.92	-0.12029	HNRPA1L3 Putative heterogeneous nuclear ribonucleoprotein A1-like 3
								IPI00797148	1	#N/A	0.92	-0.12029	HNRNPA1 Isoform 2 of Heterogeneous nuclear ribonucleoprotein A1
								IPI00760620	2	#N/A	0.92	-0.12029	HNRPA1L-2 Similar to Heterogeneous nuclear ribonucleoprotein A1
								IPI00021924	1	#N/A	2.47	1.30451	H1FX Histone H1x
								IPI00019502	3	#N/A	2.32	1.21412	MYH9 Isoform 1 of Myosin-9
								IPI00021983	1	#N/A	0.45	-1.152	NCSTN Isoform 1 of Nicastrin
								IPI00375688	1	#N/A	0.45	-1.152	NCSTN Isoform 2 of Nicastrin
								IPI00515093	2	#N/A	0.45	-1.152	NCSTN cDNA FLJ60331, highly similar to Nicastrin
								IPI00514793	3	#N/A	0.45	-1.152	NCSTN Nicastrin
								IPI00007752	1	#N/A	2.11	1.07724	TUBB2C Tubulin beta-2C chain
								IPI00012493	1	#N/A	1.85	0.88753	RPS20 40S ribosomal protein S20
								IPI00794659	1	#N/A	1.85	0.88753	RPS20 ribosomal protein S20 isoform 1
								IPI00100247	3	#N/A	0.48	-1.05889	TMX4 Thioredoxin-related transmembrane protein 4
								IPI00007765	5	#N/A	0.76	-0.39593	HSPA9 Stress-70 protein, mitochondrial
								IPI00006865	3	#N/A	0.76	-0.39593	SEC22B Vesicle-trafficking protein SEC22b
								IPI00032003	1	#N/A	0.76	-0.39593	EMD Emerin
								IPI00012442	1	#N/A	0.76	-0.39593	G3BP1 Ras GTPase-activating protein-binding protein 1
								IPI00003865	1	#N/A	0.76	-0.39593	HSPA8 Isoform 1 of Heat shock cognate 71 kDa protein
								IPI00894104	2	#N/A	2.14	1.09761	HEATR2 cDNA FLJ39381 fis, clone PERIC2000422, highly similar to HEAT repeat-containing protein 2
								IPI00789457	1	#N/A	1.42	0.50589	KPNA2 Karyopherin alpha 2
								IPI00002214	1	#N/A	1.42	0.50589	KPNA2 Importin subunit alpha-2
								IPI00216237	5	#N/A	1.8	0.848	RPL36 60S ribosomal protein L36
								IPI00645452	1	#N/A	2.09	1.0635	TUBB Tubulin, beta
								IPI00012340	1	#N/A	4.14	2.04963	SFRS9 Splicing factor, arginine/serine-rich 9
								IPI00947406	1	#N/A	1.31	0.38957	C7orf50 Putative uncharacterized protein C7orf50
								IPI00031651	1	#N/A	1.31	0.38957	C7orf50 Uncharacterized protein C7orf50
								IPI00955977	1	#N/A	0.85	-0.23447	PGM1 phosphoglucomutase-1 isoform 3
								IPI00012750	3	#N/A	0.85	-0.23447	RPS25 40S ribosomal protein S25
								IPI00219526	6	#N/A	0.85	-0.23447	PGM1 Isoform 1 of Phosphoglucomutase-1
								IPI00903251	2	#N/A	0.85	-0.23447	- 14 kDa protein
								IPI00217872	3	#N/A	0.85	-0.23447	PGM1 Isoform 2 of Phosphoglucomutase-1
								IPI00009680	3	#N/A	0.85	-0.23447	MRPL44 39S ribosomal protein L44, mitochondrial
								IPI00184284	6	#N/A	1.13	0.17632	VPS29 Isoform 2 of Vacuolar protein sorting-associated protein 29
								IPI00798102	1	#N/A	1.13	0.17632	VPS29 26 kDa protein
								IPI00012074	3	#N/A	1.74	0.79909	HNRNPR Isoform 1 of Heterogeneous nuclear ribonucleoprotein R
								IPI00025091	3	#N/A	1.82	0.86394	RPS11 40S ribosomal protein S11
								IPI00014149	3	#N/A	0.54	-0.88897	TTC35 Tetratricopeptide repeat protein 35
								IPI00021370	1	#N/A	0.78	-0.35845	UBE2K Isoform 1 of Ubiquitin-conjugating enzyme E2 K
								IPI00910176	1	#N/A	0.78	-0.35845	UBE2K cDNA FLJ57995, moderately similar to Ubiquitin-conjugating enzyme E2-25 kDa
								IPI00910621	2	#N/A	0.68	-0.55639	PTDSS1 cDNA FLJ57481, highly similar to Phosphatidylserine synthase 1
								IPI00021338	2	#N/A	0.68	-0.55639	DLAT Dihydrolipoyllysine-residue acetyltransferase component of pyruvate dehydrogenase complex, mitochondrial
								IPI00794618	1	#N/A	0.68	-0.55639	PTDSS1 PTDSS1 protein
								IPI00010746	1	#N/A	0.68	-0.55639	PTDSS1 Phosphatidylserine synthase 1
								IPI00395694	1	#N/A	1.44	0.52607	TNPO3 Isoform 2 of Transportin-3
								IPI00455127	2	#N/A	1.44	0.52607	TNPO3 Isoform 3 of Transportin-3
								IPI00946283	1	#N/A	1.44	0.52607	TNPO3 cDNA FLJ10401 fis, clone NT2RM4000421, highly similar to Transportin-3
								IPI00221093	7	#N/A	0.86	-0.21759	RPS17 40S ribosomal protein S17
								IPI00105598	3	#N/A	0.86	-0.21759	PSMD11 Proteasome 26S non-ATPase subunit 11 variant (Fragment)
								IPI00152981	1	#N/A	0.56	-0.8365	ACAD9 Acyl-CoA dehydrogenase family member 9, mitochondrial
								IPI00790834	1	#N/A	0.56	-0.8365	ACAD9 cDNA FLJ53144, highly similar to Acyl-CoA dehydrogenase family member 9, mitochondrial
								IPI00554737	3	#N/A	1.29	0.36737	PPP2R1A Serine/threonine-protein phosphatase 2A 65 kDa regulatory subunit A alpha isoform
								IPI00640817	1	#N/A	1.38	0.46467	AK1 Adenylate kinase 1
								IPI00018342	5	#N/A	1.38	0.46467	AK1 Adenylate kinase isoenzyme 1
								IPI00022774	3	#N/A	0.69	-0.53533	VCP Transitional endoplasmic reticulum ATPase
								IPI00025512	2	#N/A	0.69	-0.53533	HSPB1 Heat shock protein beta-1
								IPI00908449	1	#N/A	0.78	-0.35845	SF3A3 cDNA FLJ58737, highly similar to Splicing factor 3A subunit 3
								IPI00029764	1	#N/A	0.78	-0.35845	SF3A3 Splicing factor 3A subunit 3
								IPI00477971	4	#N/A	1.69	0.75702	TBL3 Transducin beta-like protein 3
								IPI00878536	1	#N/A	0.94	-0.08927	PES1 Putative uncharacterized protein PES1
								IPI00012772	8	#N/A	4	2	RPL8 60S ribosomal protein L8
								IPI00789041	2	#N/A	0.7	-0.51457	PNN Isoform 1 of Pinin
								IPI00019912	3	#N/A	0.7	-0.51457	HSD17B4 Peroxisomal multifunctional enzyme type 2
								IPI00002649	2	#N/A	0.7	-0.51457	PNN Isoform 2 of Pinin
								IPI00305304	3	#N/A	0.6	-0.73697	LASS2 LAG1 longevity assurance homolog 2
								IPI00642091	1	#N/A	0.6	-0.73697	LASS2 LAG1 homolog, ceramide synthase 2
								IPI00641012	1	#N/A	0.6	-0.73697	LASS2 LAG1 homolog, ceramide synthase 2
								IPI00017448	1	#N/A	0.6	-0.73697	RPS21;LOC100291837 40S ribosomal protein S21
								IPI00641435	1	#N/A	0.6	-0.73697	LASS2 LAG1 homolog, ceramide synthase 2
								IPI00642378	3	#N/A	0.6	-0.73697	LASS2 LAG1 homolog, ceramide synthase 2
								IPI00295098	3	#N/A	0.6	-0.73697	SRPRB Signal recognition particle receptor subunit beta
								IPI00006579	1	#N/A	0.6	-0.73697	COX4I1 Cytochrome c oxidase subunit 4 isoform 1, mitochondrial
								IPI00022648	2	#N/A	0.8	-0.32193	EIF5 Eukaryotic translation initiation factor 5
								IPI00952607	1	#N/A	1.22	0.28688	CCT7 chaperonin containing TCP1, subunit 7 isoform d
								IPI00018783	1	#N/A	1.36	0.44361	ITPA Inosine triphosphate pyrophosphatase
								IPI00018465	1	#N/A	1.22	0.28688	CCT7 T-complex protein 1 subunit eta
								IPI00014232	1	#N/A	0.45	-1.152	ARL6IP1 ADP-ribosylation factor-like protein 6-interacting protein 1
								IPI00794402	1	#N/A	0.62	-0.68966	ARHGDIA 28 kDa protein
								IPI00220687	1	#N/A	0.62	-0.68966	HM13 Isoform 2 of Minor histocompatibility antigen H13
								IPI00152441	3	#N/A	0.62	-0.68966	HM13 Isoform 1 of Minor histocompatibility antigen H13
								IPI00329296	1	#N/A	0.62	-0.68966	HM13 Isoform 4 of Minor histocompatibility antigen H13
								IPI00796541	1	#N/A	0.62	-0.68966	ARHGDIA 26 kDa protein
								IPI00003815	3	#N/A	0.62	-0.68966	ARHGDIA Rho GDP-dissociation inhibitor 1
								IPI00793767	1	#N/A	0.62	-0.68966	ARHGDIA 22 kDa protein
								IPI00552772	2	#N/A	0.62	-0.68966	HM13 Isoform 5 of Minor histocompatibility antigen H13
								IPI00016610	2	#N/A	1.31	0.38957	PCBP1 Poly(rC)-binding protein 1
								IPI00007001	1	#N/A	0.62	-0.68966	MRPL11 39S ribosomal protein L11, mitochondrial
								IPI00328840	9	#N/A	0.48	-1.05889	THOC4 THO complex 4
								IPI00641829	5	#N/A	1.4	0.48543	BAT1 Isoform 2 of Spliceosome RNA helicase BAT1
								IPI00848161	1	#N/A	1.4	0.48543	BAT1 Isoform 1 of Spliceosome RNA helicase BAT1
								IPI00221091	9	#N/A	1.36	0.44361	RPS15A 40S ribosomal protein S15a
								IPI00845507	2	#N/A	2.5	1.32193	RPL21P19;RPL21 Similar to 60S ribosomal protein L21
								IPI00247583	5	#N/A	2.5	1.32193	RPL21P19;RPL21 60S ribosomal protein L21
								IPI00294891	5	#N/A	0.8	-0.32193	NOP2 Putative uncharacterized protein NOP2
								IPI00654555	3	#N/A	0.8	-0.32193	NOP2 NOP2 protein
								IPI00789029	1	#N/A	0.8	-0.32193	NAP1L1 cDNA FLJ30458 fis, clone BRACE2009421, highly similar to NUCLEOSOME ASSEMBLY PROTEIN 1-LIKE 1
								IPI00023860	1	#N/A	0.8	-0.32193	NAP1L1 Nucleosome assembly protein 1-like 1
								IPI00872909	1	#N/A	0.8	-0.32193	NOP2 Isoform 2 of Putative ribosomal RNA methyltransferase NOP2
								IPI00797545	2	#N/A	0.8	-0.32193	NAP1L1 cDNA FLJ60539, highly similar to Nucleosome assembly protein 1-like 1
								IPI00016613	2	#N/A	1.11	0.15056	CSNK2A1 CSNK2A1 protein
								IPI00744507	1	#N/A	1.11	0.15056	CSNK2A1 Casein kinase II subunit alpha
								IPI00514501	1	#N/A	1.64	0.7137	C1orf57 Chromosome 1 open reading frame 57, isoform CRA_a
								IPI00031570	1	#N/A	1.64	0.7137	C1orf57 Nucleoside-triphosphatase C1orf57
								IPI00926913	1	#N/A	0.64	-0.64386	CNOT10 Putative uncharacterized protein CNOT10
								IPI00878368	1	#N/A	0.64	-0.64386	CNOT10 Isoform 2 of CCR4-NOT transcription complex subunit 10
								IPI00305383	1	#N/A	0.64	-0.64386	UQCRC2 Cytochrome b-c1 complex subunit 2, mitochondrial
								IPI00790411	2	#N/A	0.64	-0.64386	CNOT10 cDNA FLJ56488, highly similar to Homo sapiens CCR4-NOT transcription complex, subunit 10 (CNOT10), mRNA
								IPI00396314	5	#N/A	0.64	-0.64386	CNOT10 Isoform 3 of CCR4-NOT transcription complex subunit 10
								IPI00794753	3	#N/A	0.64	-0.64386	CNOT10 Isoform 4 of CCR4-NOT transcription complex subunit 10
								IPI00790627	2	#N/A	1.44	0.52607	PCBP2 poly(rC) binding protein 2 isoform e
								IPI00019755	3	#N/A	0.73	-0.45403	GSTO1 Glutathione S-transferase omega-1
								IPI00642936	1	#N/A	0.73	-0.45403	GSTO1 Glutathione S-transferase omega 1
								IPI00796337	1	#N/A	1.44	0.52607	PCBP2 poly(rC) binding protein 2 isoform a
								IPI00012066	2	#N/A	1.44	0.52607	PCBP2 poly(rC) binding protein 2 isoform b
								IPI00216689	2	#N/A	1.44	0.52607	PCBP2 Poly(rC)-binding protein 2
								IPI00553138	4	#N/A	0.51	-0.97143	VAMP2 Vesicle-associated membrane protein 2
								IPI00790248	1	#N/A	0.51	-0.97143	VAMP2 13 kDa protein
								IPI00549343	3	#N/A	0.51	-0.97143	VAMP3 Vesicle-associated membrane protein 3
								IPI00791199	1	#N/A	0.51	-0.97143	VAMP2 8 kDa protein
								IPI00013415	1	#N/A	1.6	0.67807	RPS7 40S ribosomal protein S7
								IPI00376481	6	#N/A	1.39	0.47508	CENPV Isoform 3 of Centromere protein V
								IPI00761082	1	#N/A	1.39	0.47508	CENPV Isoform 1 of Centromere protein V
								IPI00153023	7	#N/A	0.52	-0.94342	CCDC51 Isoform 1 of Coiled-coil domain-containing protein 51
								IPI00395887	4	#N/A	0.52	-0.94342	TMX1 Thioredoxin-related transmembrane protein 1
								IPI00026216	4	#N/A	0.64	-0.64386	NPEPPS Puromycin-sensitive aminopeptidase
								IPI00942520	1	#N/A	0.88	-0.18442	PRMT1 cDNA FLJ55610, highly similar to Protein arginine N-methyltransferase 1
								IPI00018522	4	#N/A	0.88	-0.18442	PRMT1 HMT1 hnRNP methyltransferase-like 2 isoform 1
								IPI00382516	5	#N/A	0.88	-0.18442	PRMT1 HMT1 hnRNP methyltransferase-like 2 isoform 3
								IPI00215734	3	#N/A	0.88	-0.18442	PRMT1 Isoform 2 of Protein arginine N-methyltransferase 1
								IPI00914913	1	#N/A	0.88	-0.18442	PRMT1 Isoform 3 of Protein arginine N-methyltransferase 1
								IPI00217357	2	#N/A	1.91	0.93357	CCAR1 Isoform 1 of Cell division cycle and apoptosis regulator protein 1
								IPI00939119	1	#N/A	1.91	0.93357	CCAR1 Isoform 2 of Cell division cycle and apoptosis regulator protein 1
								IPI00925702	1	#N/A	6.56	2.7137	- cDNA FLJ59523, highly similar to Scaffold attachment factor B
								IPI00300631	3	#N/A	6.56	2.7137	SAFB Scaffold attachment factor B1
								IPI00646058	2	#N/A	6.56	2.7137	SAFB Scaffold attachment factor B
								IPI00942963	1	#N/A	6.56	2.7137	- cDNA FLJ54745, highly similar to Scaffold attachment factor B
								IPI00943949	1	#N/A	0.74	-0.4344	GTF2I general transcription factor IIi isoform 5
								IPI00028006	1	#N/A	0.74	-0.4344	PSMB2 Proteasome subunit beta type-2
								IPI00217449	1	#N/A	0.74	-0.4344	GTF2I Isoform 3 of General transcription factor II-I
								IPI00054042	1	#N/A	0.74	-0.4344	GTF2I Isoform 1 of General transcription factor II-I
								IPI00293242	1	#N/A	0.74	-0.4344	GTF2I Isoform 2 of General transcription factor II-I
								IPI00306516	1	#N/A	0.74	-0.4344	TIMM44 Mitochondrial import inner membrane translocase subunit TIM44
								IPI00220834	8	#N/A	0.74	-0.4344	XRCC5 ATP-dependent DNA helicase 2 subunit 2
								IPI00217450	1	#N/A	0.74	-0.4344	GTF2I Isoform 4 of General transcription factor II-I
								IPI00784154	1	#N/A	0.82	-0.2863	HSPD1 60 kDa heat shock protein, mitochondrial
								IPI00216318	5	#N/A	0.82	-0.2863	YWHAB Isoform Long of 14-3-3 protein beta/alpha
								IPI00759832	1	#N/A	0.82	-0.2863	YWHAB Isoform Short of 14-3-3 protein beta/alpha
								IPI00023598	2	#N/A	2.14	1.09761	TUBB4 Tubulin beta-4 chain
								IPI00025849	1	#N/A	0.54	-0.88897	LOC723972;ANP32A Acidic leucine-rich nuclear phosphoprotein 32 family member A
								IPI00940656	1	#N/A	0.54	-0.88897	LOC723972;ANP32A 28 kDa protein
								IPI00449263	1	#N/A	0.54	-0.88897	LOC723972;ANP32A ANP32A protein (Fragment)
								IPI00009922	3	#N/A	0.66	-0.59946	C14orf156 SRA stem-loop-interacting RNA-binding protein, mitochondrial
								IPI00218372	1	#N/A	0.66	-0.59946	PSMA7 Isoform 2 of Proteasome subunit alpha type-7
								IPI00024175	3	#N/A	0.66	-0.59946	PSMA7 Isoform 1 of Proteasome subunit alpha type-7
								IPI00030320	4	#N/A	1.15	0.20163	DDX6 Probable ATP-dependent RNA helicase DDX6
								IPI00953508	1	#N/A	1.34	0.42223	TOP2A DNA topoisomerase 2
								IPI00478232	3	#N/A	1.34	0.42223	TOP2A DNA topoisomerase 2
								IPI00953043	1	#N/A	1.34	0.42223	TOP2A DNA topoisomerase 2
								IPI00942088	2	#N/A	1.34	0.42223	TOP2A DNA topoisomerase 2 (Fragment)
								IPI00414101	4	#N/A	1.34	0.42223	TOP2A Isoform 2 of DNA topoisomerase 2-alpha
								IPI00879004	1	#N/A	1.34	0.42223	TOP2A Isoform 4 of DNA topoisomerase 2-alpha
								IPI00218753	1	#N/A	1.34	0.42223	TOP2A Isoform 3 of DNA topoisomerase 2-alpha
								IPI00221088	5	#N/A	1.61	0.68706	RPS9 40S ribosomal protein S9
								IPI00748502	2	#N/A	0.66	-0.59946	CRTAP Cartilage-associated protein
								IPI00793277	1	#N/A	0.66	-0.59946	CRTAP Putative uncharacterized protein CRTAP
								IPI00902594	1	#N/A	0.66	-0.59946	CRTAP cDNA PSEC0091 fis, clone PLACE1001683, highly similar to Cartilage-associated protein
								IPI00018871	2	#N/A	0.56	-0.8365	ARL8B cDNA FLJ56285, highly similar to ADP-ribosylation factor-like protein 8B
								IPI00789069	2	#N/A	0.56	-0.8365	ARL8B cDNA FLJ61158, highly similar to ADP-ribosylation factor-like protein 8B
								IPI00374657	2	#N/A	0.56	-0.8365	VAPA Isoform 2 of Vesicle-associated membrane protein-associated protein A
								IPI00640416	3	#N/A	0.56	-0.8365	VAPA 19 kDa protein
								IPI00940959	1	#N/A	0.56	-0.8365	ARL8B ADP-ribosylation factor-like protein 8B
								IPI00170692	4	#N/A	0.56	-0.8365	VAPA Isoform 1 of Vesicle-associated membrane protein-associated protein A
								IPI00022977	1	#N/A	0.94	-0.08927	CKB Creatine kinase B-type
								IPI00297579	4	#N/A	1.67	0.73985	CBX3 Chromobox protein homolog 3
								IPI00242630	4	#N/A	2.1	1.07039	HEATR2 Isoform 1 of HEAT repeat-containing protein 2
								IPI00479186	7	#N/A	0.68	-0.55639	PKM2 Isoform M2 of Pyruvate kinase isozymes M1/M2
								IPI00941899	1	#N/A	0.68	-0.55639	PKM2 66 kDa protein
								IPI00006052	3	#N/A	0.68	-0.55639	PFDN2 Prefoldin subunit 2
								IPI00220644	8	#N/A	0.68	-0.55639	PKM2 Isoform M1 of Pyruvate kinase isozymes M1/M2
								IPI00019346	1	#N/A	0.58	-0.78588	RAP2A Ras-related protein Rap-2a
								IPI00015473	3	#N/A	0.36	-1.47393	SLC1A3 Excitatory amino acid transporter 1
								IPI00908330	1	#N/A	0.36	-1.47393	SLC1A3 cDNA FLJ58395, highly similar to Excitatory amino acid transporter 1
								IPI00908777	1	#N/A	0.36	-1.47393	SLC1A3 cDNA FLJ57928, highly similar to Excitatory amino acid transporter 1
								IPI00642894	1	#N/A	0.36	-1.47393	SLC1A3 solute carrier family 1 (glial high affinity glutamate transporter), member 3 isoform 2
								IPI00909026	1	#N/A	1.28	0.35614	MRPL21 cDNA FLJ52689, highly similar to Homo sapiens mitochondrial ribosomal protein L21 (MRPL21), transcript variant 4, mRNA
								IPI00375677	1	#N/A	1.28	0.35614	MRPL21 Mitochondrial ribosomal protein L21 isoform d
								IPI00903193	1	#N/A	1.28	0.35614	MRPL21 mitochondrial ribosomal protein L21 isoform a
								IPI00006957	3	#N/A	0.38	-1.39593	DHRS7 Isoform 1 of Dehydrogenase/reductase SDR family member 7
								IPI00019359	4	#N/A	8.91	3.15543	KRT9 Keratin, type I cytoskeletal 9
								IPI00339238	1	#N/A	0.38	-1.39593	DHRS7 Isoform 2 of Dehydrogenase/reductase SDR family member 7
								IPI00916410	1	#N/A	1.1	0.1375	OLA1 Protein
								IPI00916847	1	#N/A	1.1	0.1375	OLA1 47 kDa protein
								IPI00000875	7	#N/A	1.1	0.1375	TUT1;EEF1G cDNA FLJ56389, highly similar to Elongation factor 1-gamma
								IPI00290416	3	#N/A	1.1	0.1375	OLA1 Isoform 1 of Obg-like ATPase 1
								IPI00937615	2	#N/A	1.1	0.1375	EEF1G;TUT1 Elongation factor 1-gamma
								IPI00172591	5	#N/A	1.1	0.1375	MRPL17 39S ribosomal protein L17, mitochondrial
								IPI00788907	2	#N/A	0.76	-0.39593	PGAM5;PXMP2 Isoform 1 of Serine/threonine-protein phosphatase PGAM5, mitochondrial
								IPI00954934	1	#N/A	0.76	-0.39593	PGAM5 phosphoglycerate mutase family member 5 isoform 2
								IPI00797259	1	#N/A	0.76	-0.39593	NACA 24 kDa protein
								IPI00023748	3	#N/A	0.76	-0.39593	NACA Nascent polypeptide-associated complex subunit alpha
								IPI00797126	1	#N/A	0.76	-0.39593	NACA nascent polypeptide-associated complex alpha subunit isoform a
								IPI00401259	1	#N/A	2.01	1.0072	CHCHD9 Coiled-coil-helix-coiled-coil-helix domain-containing protein 9, mitochondrial
								IPI00007673	4	#N/A	2.01	1.0072	CHCHD2 Coiled-coil-helix-coiled-coil-helix domain-containing protein 2, mitochondrial
								IPI00003881	5	#N/A	1.48	0.5656	HNRNPF Heterogeneous nuclear ribonucleoprotein F
								IPI00029744	1	#N/A	0.59	-0.76121	SSBP1 Single-stranded DNA-binding protein, mitochondrial
								IPI00445401	3	#N/A	0.89	-0.16812	HUWE1 Isoform 2 of E3 ubiquitin-protein ligase HUWE1
								IPI00179298	5	#N/A	0.89	-0.16812	HUWE1 482 kDa protein
								IPI00643153	1	#N/A	0.89	-0.16812	HUWE1 Isoform 3 of E3 ubiquitin-protein ligase HUWE1
								IPI00217223	1	#N/A	0.89	-0.16812	PAICS Multifunctional protein ADE2
								IPI00746059	2	#N/A	0.89	-0.16812	HUWE1 HECT, UBA and WWE domain containing 1
								IPI00456919	2	#N/A	0.89	-0.16812	HUWE1 Isoform 1 of E3 ubiquitin-protein ligase HUWE1
								IPI00646779	2	#N/A	2.3	1.20163	TUBB6 TUBB6 protein
								IPI00219077	4	#N/A	1.14	0.18903	LTA4H Isoform 1 of Leukotriene A-4 hydrolase
								IPI00922693	1	#N/A	1.54	0.62293	- cDNA FLJ53662, highly similar to Actin, alpha skeletal muscle
								IPI00021428	1	#N/A	1.54	0.62293	ACTA1 Actin, alpha skeletal muscle
								IPI00930343	1	#N/A	1.54	0.62293	ACTC1 cDNA FLJ78096, highly similar to Homo sapiens actin, alpha, cardiac muscle (ACTC), mRNA
								IPI00023006	1	#N/A	1.54	0.62293	ACTC1 Actin, alpha cardiac muscle 1
								IPI00006379	1	#N/A	1.4	0.48543	NOP58 Nucleolar protein 58
								IPI00021435	3	#N/A	1.4	0.48543	PSMC2 26S protease regulatory subunit 7
								IPI00297982	7	#N/A	1.32	0.40054	EIF2S3 Eukaryotic translation initiation factor 2 subunit 3
								IPI00644560	2	#N/A	0.6	-0.73697	LEPRE1 23 kDa protein
								IPI00045839	3	#N/A	0.6	-0.73697	LEPRE1 Isoform 3 of Prolyl 3-hydroxylase 1
								IPI00761114	3	#N/A	0.6	-0.73697	LEPRE1 Isoform 2 of Prolyl 3-hydroxylase 1
								IPI00163381	4	#N/A	0.6	-0.73697	LEPRE1 Isoform 1 of Prolyl 3-hydroxylase 1
								IPI00604402	2	#N/A	1.71	0.774	PYCRL Putative uncharacterized protein PYCRL
								IPI00646105	3	#N/A	1.71	0.774	PYCRL pyrroline-5-carboxylate reductase-like
								IPI00939144	1	#N/A	1.71	0.774	PYCRL Pyrroline-5-carboxylate reductase 3
								IPI00926788	1	#N/A	1.71	0.774	PYCRL Pyrroline-5-carboxylate reductase
								IPI00163187	10	#N/A	1.46	0.54597	FSCN1 Fascin
								IPI00747810	2	#N/A	1.46	0.54597	FSCN1 FSCN1 protein (Fragment)
								IPI00031131	4	#N/A	0.61	-0.71312	C20orf3 Isoform 1 of Adipocyte plasma membrane-associated protein
								IPI00008167	1	#N/A	0.61	-0.71312	ATP1B3 Sodium/potassium-transporting ATPase subunit beta-3
								IPI00929530	1	#N/A	0.61	-0.71312	C20orf3 Isoform 2 of Adipocyte plasma membrane-associated protein
								IPI00025491	1	#N/A	1.38	0.46467	EIF4A1;SNORA67 Eukaryotic initiation factor 4A-I
								IPI00550689	3	#N/A	1.31	0.38957	C22orf28 UPF0027 protein C22orf28
								IPI00942143	1	#N/A	1.56	0.64155	MSH2 cDNA FLJ51069, highly similar to DNA mismatch repair protein Msh2
								IPI00017303	1	#N/A	1.56	0.64155	MSH2 DNA mismatch repair protein Msh2
								IPI00005024	3	#N/A	1.34	0.42223	MYBBP1A Isoform 1 of Myb-binding protein 1A
								IPI00607584	1	#N/A	1.34	0.42223	MYBBP1A Isoform 2 of Myb-binding protein 1A
								IPI00009896	1	#N/A	0.52	-0.94342	EPHX1 Epoxide hydrolase 1
								IPI00746205	1	#N/A	0.63	-0.66658	PSME2 proteasome activator subunit 2
								IPI00017334	1	#N/A	0.63	-0.66658	PHB Prohibitin
								IPI00917079	1	#N/A	0.63	-0.66658	RAB1A 19 kDa protein
								IPI00937805	2	#N/A	0.63	-0.66658	RAB1A 23 kDa protein
								IPI00943181	1	#N/A	0.63	-0.66658	PSME2 Putative uncharacterized protein PSME2
								IPI00334174	3	#N/A	0.63	-0.66658	RAB1A Isoform 2 of Ras-related protein Rab-1A
								IPI00005719	1	#N/A	0.63	-0.66658	RAB1A Isoform 1 of Ras-related protein Rab-1A
								IPI00922662	1	#N/A	0.63	-0.66658	- cDNA FLJ57768, highly similar to Ras-related protein Rab-1A
								IPI00384051	6	#N/A	0.63	-0.66658	PSME2 Putative uncharacterized protein PSME2
								IPI00793573	1	#N/A	0.52	-0.94342	SYNGR2 15 kDa protein
								IPI00791822	1	#N/A	0.52	-0.94342	SYNGR2 12 kDa protein
								IPI00654744	2	#N/A	0.52	-0.94342	SYNGR2 SYNGR2 protein
								IPI00789763	1	#N/A	0.52	-0.94342	SYNGR2 24 kDa protein
								IPI00013946	1	#N/A	0.52	-0.94342	SYNGR2 Synaptogyrin-2
								IPI00165658	7	#N/A	0.52	-0.94342	- Putative synaptogyrin-2 like protein
								IPI00010320	1	#N/A	1.41	0.4957	CBX1 Chromobox protein homolog 1
								IPI00922181	1	#N/A	1.44	0.52607	MCM2 cDNA FLJ53276, moderately similar to DNA replication licensing factor MCM2
								IPI00032881	2	#N/A	0.72	-0.47393	MRPS23 28S ribosomal protein S23, mitochondrial
								IPI00872780	1	#N/A	0.53	-0.91594	ANXA4 Annexin A4
								IPI00793199	1	#N/A	0.53	-0.91594	ANXA4 annexin IV
								IPI00018235	3	#N/A	0.53	-0.91594	PEF1 Peflin
								IPI00031691	1	#N/A	1.14	0.18903	RPL9 60S ribosomal protein L9
								IPI00304082	8	#N/A	1.3	0.37851	ISOC1 Isochorismatase domain-containing protein 1
								IPI00884070	1	#N/A	1.3	0.37851	ISOC1 CGI-111 protein
								IPI00011284	1	#N/A	0.64	-0.64386	COMT Isoform Membrane-bound of Catechol O-methyltransferase
								IPI00925853	1	#N/A	0.64	-0.64386	NDUFS1 cDNA FLJ60586, highly similar to NADH-ubiquinone oxidoreductase 75 kDa subunit, mitochondrial
								IPI00759824	2	#N/A	0.64	-0.64386	ANP32B Isoform 2 of Acidic leucine-rich nuclear phosphoprotein 32 family member B
								IPI00375513	3	#N/A	0.64	-0.64386	COMT Isoform Soluble of Catechol O-methyltransferase
								IPI00925023	4	#N/A	0.64	-0.64386	NDUFS1 cDNA FLJ54000, highly similar to NADH-ubiquinone oxidoreductase 75 kDa subunit, mitochondrial
								IPI00927308	1	#N/A	0.64	-0.64386	NDUFS1 75 kDa protein
								IPI00927225	1	#N/A	0.64	-0.64386	NDUFS1 cDNA FLJ55879, highly similar to NADH-ubiquinone oxidoreductase 75 kDa subunit, mitochondrial
								IPI00007423	1	#N/A	0.64	-0.64386	ANP32B Isoform 1 of Acidic leucine-rich nuclear phosphoprotein 32 family member B
								IPI00604664	5	#N/A	0.64	-0.64386	NDUFS1 NADH-ubiquinone oxidoreductase 75 kDa subunit
								IPI00940744	1	#N/A	0.64	-0.64386	NDUFS1 NADH-ubiquinone oxidoreductase 75 kDa subunit, mitochondrial
								IPI00156374	6	#N/A	1.77	0.82375	IPO4 Isoform 1 of Importin-4
								IPI00398009	2	#N/A	1.77	0.82375	IPO4 Isoform 2 of Importin-4
								IPI00023359	1	#N/A	0.84	-0.25154	MCAT Isoform 1 of Malonyl-CoA-acyl carrier protein transacylase, mitochondrial
								IPI00790115	1	#N/A	0.54	-0.88897	SLC25A3 cDNA FLJ90278 fis, clone NT2RP1000325, highly similar to Phosphate carrier protein, mitochondrialprecursor
								IPI00219772	3	#N/A	0.54	-0.88897	NDUFB7 NADH dehydrogenase [ubiquinone] 1 beta subcomplex subunit 7
								IPI00215777	1	#N/A	0.54	-0.88897	SLC25A3 Isoform B of Phosphate carrier protein, mitochondrial
								IPI00293126	1	#N/A	1.21	0.27501	TBCB Tubulin-folding cofactor B
								IPI00798211	1	#N/A	1.21	0.27501	TBCB Putative uncharacterized protein TBCB
								IPI00059366	4	#N/A	3.12	1.64155	H2AFY Isoform 3 of Core histone macro-H2A.1
								IPI00744148	2	#N/A	3.12	1.64155	H2AFY Isoform 1 of Core histone macro-H2A.1
								IPI00304171	6	#N/A	3.12	1.64155	H2AFY Isoform 2 of Core histone macro-H2A.1
								IPI00009960	6	#N/A	0.55	-0.8625	IMMT Isoform 1 of Mitochondrial inner membrane protein
								IPI00554469	1	#N/A	0.55	-0.8625	IMMT Isoform 2 of Mitochondrial inner membrane protein
								IPI00024742	7	#N/A	0.55	-0.8625	UQCRQ Cytochrome b-c1 complex subunit 8
								IPI00397794	4	#N/A	0.72	-0.47393	SFRS15 Isoform 2 of Splicing factor, arginine/serine-rich 15
								IPI00923625	1	#N/A	0.72	-0.47393	SFRS15 splicing factor, arginine/serine-rich 15 isoform 2
								IPI00871240	2	#N/A	0.72	-0.47393	RBM16 cDNA FLJ56906, highly similar to RNA-binding protein 16
								IPI00181702	3	#N/A	0.72	-0.47393	SFRS15 Isoform 1 of Splicing factor, arginine/serine-rich 15
								IPI00942450	1	#N/A	0.72	-0.47393	SFRS15 Putative uncharacterized protein SFRS15
								IPI00940516	1	#N/A	0.72	-0.47393	SFRS15 Putative uncharacterized protein SFRS15
								IPI00829652	1	#N/A	0.72	-0.47393	RBM16 Putative RNA-binding protein 16
								IPI00000015	2	#N/A	2.5	1.32193	SFRS4 Splicing factor, arginine/serine-rich 4
								IPI00176681	1	#N/A	0.66	-0.59946	COX6A1P2;COX6A1 Cytochrome c oxidase polypeptide VIa
								IPI00219078	5	#N/A	0.66	-0.59946	ATP2A2 Isoform SERCA2B of Sarcoplasmic/endoplasmic reticulum calcium ATPase 2
								IPI00303753	6	#N/A	0.66	-0.59946	C1orf163 Hcp beta-lactamase-like protein C1orf163
								IPI00021793	1	#N/A	0.66	-0.59946	COX6A1P2;COX6A1 Cytochrome c oxidase subunit 6A1, mitochondrial
								IPI00641706	1	#N/A	2.56	1.35614	TUBB6 46 kDa protein
								IPI00643158	1	#N/A	2.56	1.35614	TUBB6 43 kDa protein
								IPI00020436	4	#N/A	0.46	-1.12029	RAB11B Ras-related protein Rab-11B
								IPI00930720	1	#N/A	0.46	-1.12029	RAB11B cDNA FLJ61134, highly similar to Ras-related protein Rab-11B
								IPI00941638	1	#N/A	0.46	-1.12029	RAB11A Ras-related protein Rab-11A
								IPI00429190	4	#N/A	0.46	-1.12029	RAB11A cDNA FLJ61136, highly similar to Ras-related protein Rab-11A
								IPI00795676	1	#N/A	0.46	-1.12029	RAB11A 22 kDa protein
								IPI00843765	1	#N/A	0.8	-0.32193	SPTAN1 Isoform 3 of Spectrin alpha chain, brain
								IPI00298406	3	#N/A	0.86	-0.21759	HADH Isoform 2 of Hydroxyacyl-coenzyme A dehydrogenase, mitochondrial
								IPI00022462	2	#N/A	0.47	-1.08927	TFRC Transferrin receptor protein 1
								IPI00550069	3	#N/A	1.24	0.31034	RNH1 Ribonuclease inhibitor
								IPI00465361	4	#N/A	3.49	1.80323	RPL13 60S ribosomal protein L13
								IPI00448798	6	#N/A	1.34	0.42223	CSNK1A1 Isoform 2 of Casein kinase I isoform alpha
								IPI00183400	8	#N/A	1.34	0.42223	CSNK1A1 Isoform 1 of Casein kinase I isoform alpha
								IPI00013862	7	#N/A	0.96	-0.05889	DTYMK Thymidylate kinase
								IPI00787559	1	#N/A	0.96	-0.05889	DTYMK thymidylate kinase isoform 2
								IPI00017373	1	#N/A	0.74	-0.4344	RPA3 Replication protein A 14 kDa subunit
								IPI00216298	6	#N/A	0.68	-0.55639	TXN Thioredoxin
								IPI00555956	2	#N/A	0.51	-0.97143	PSMB4 Proteasome subunit beta type-4
								IPI00185374	4	#N/A	0.91	-0.13606	PSMD12 26S proteasome non-ATPase regulatory subunit 12
								IPI00013774	1	#N/A	0.91	-0.13606	HDAC1 Histone deacetylase 1
								IPI00514649	1	#N/A	0.91	-0.13606	HDAC1 Histone deacetylase 1
								IPI00017763	7	#N/A	0.62	-0.68966	NAP1L4 Putative uncharacterized protein NAP1L4
								IPI00941463	1	#N/A	0.62	-0.68966	NAP1L4 Nucleosome assembly protein 1-like 4
								IPI00008529	1	#N/A	0.52	-0.94342	RPLP2 60S acidic ribosomal protein P2
								IPI00926815	1	#N/A	1.3	0.37851	RPL37A Ribosomal protein L37a, isoform CRA_c
								IPI00414860	6	#N/A	1.3	0.37851	RPL37A 60S ribosomal protein L37a
								IPI00021187	4	#N/A	1.3	0.37851	RUVBL1 Isoform 1 of RuvB-like 1
								IPI00924813	1	#N/A	1.3	0.37851	RPL37A Ribosomal protein L37a, isoform CRA_b
								IPI00926175	1	#N/A	1.3	0.37851	RPL37A cDNA FLJ76565, highly similar to Homo sapiens ribosomal protein L37a, mRNA
								IPI00792065	3	#N/A	0.76	-0.39593	TOR1AIP1 Putative uncharacterized protein TOR1AIP1
								IPI00647839	1	#N/A	0.76	-0.39593	PSMD10 Proteasome (Prosome, macropain) 26S subunit, non-ATPase, 10
								IPI00478231	2	#N/A	0.76	-0.39593	RHOA Transforming protein RhoA
								IPI00936738	1	#N/A	0.76	-0.39593	TOR1AIP1 Isoform 1 of Torsin-1A-interacting protein 1
								IPI00644766	4	#N/A	0.76	-0.39593	TOR1AIP1 Torsin A interacting protein 1
								IPI00552190	1	#N/A	0.76	-0.39593	PSMD10 Proteasome (Prosome, macropain) 26S subunit, non-ATPase, 10
								IPI00183104	1	#N/A	0.76	-0.39593	PSMD10 proteasome 26S non-ATPase subunit 10 isoform 2
								IPI00027699	2	#N/A	0.76	-0.39593	PSMD10 Proteasome (Prosome, macropain) 26S subunit, non-ATPase, 10
								IPI00003565	1	#N/A	0.76	-0.39593	PSMD10 26S proteasome non-ATPase regulatory subunit 10
								IPI00093057	6	#N/A	0.76	-0.39593	CPOX Coproporphyrinogen-III oxidase, mitochondrial
								IPI00646322	1	#N/A	1.27	0.34483	TROVE2 TROVE domain family, member 2 isoform 3
								IPI00646813	1	#N/A	1.27	0.34483	TROVE2 TROVE domain family, member 2 isoform 1
								IPI00642416	1	#N/A	1.27	0.34483	TROVE2 TROVE domain family, member 2, isoform CRA_d
								IPI00019450	2	#N/A	1.27	0.34483	TROVE2 Isoform Long of 60 kDa SS-A/Ro ribonucleoprotein
								IPI00298738	3	#N/A	1.23	0.29866	POLRMT DNA-directed RNA polymerase, mitochondrial precursor
								IPI00872093	1	#N/A	2.92	1.54597	- 21 kDa protein
								IPI00026202	1	#N/A	2.92	1.54597	RPL18A 60S ribosomal protein L18a
								IPI00793489	1	#N/A	0.53	-0.91594	C15orf24 22 kDa protein
								IPI00024551	1	#N/A	0.53	-0.91594	C15orf24 UPF0480 protein C15orf24
								IPI00939879	1	#N/A	0.86	-0.21759	AP1G1 AP-1 complex subunit gamma-1
								IPI00909722	1	#N/A	0.86	-0.21759	AP1G1 Putative uncharacterized protein
								IPI00291419	6	#N/A	0.86	-0.21759	ACAT2 cDNA FLJ53975, highly similar to Acetyl-CoA acetyltransferase, cytosolic
								IPI00293396	5	#N/A	0.86	-0.21759	AP1G1 adaptor-related protein complex 1, gamma 1 subunit isoform a
								IPI00909354	2	#N/A	0.86	-0.21759	AP1G1 Putative uncharacterized protein
								IPI00643591	5	#N/A	0.86	-0.21759	AP1G1 cDNA FLJ46199 fis, clone TESTI4007965, highly similar to AP-1 complex subunit gamma-1
								IPI00031556	7	#N/A	1.36	0.44361	U2AF2 Isoform 1 of Splicing factor U2AF 65 kDa subunit
								IPI00830039	1	#N/A	1.36	0.44361	U2AF2 Isoform 2 of Splicing factor U2AF 65 kDa subunit
								IPI00477803	4	#N/A	0.54	-0.88897	SF3B2 Putative uncharacterized protein DKFZp781L0540 (Fragment)
								IPI00221106	5	#N/A	0.54	-0.88897	SF3B2 splicing factor 3B subunit 2
								IPI00294879	1	#N/A	0.7	-0.51457	RANGAP1 Ran GTPase-activating protein 1
								IPI00026546	1	#N/A	1.08	0.11103	PAFAH1B2 Platelet-activating factor acetylhydrolase IB subunit beta
								IPI00784090	2	#N/A	1.08	0.11103	CCT8 T-complex protein 1 subunit theta
								IPI00302925	4	#N/A	1.08	0.11103	CCT8 59 kDa protein
								IPI00012795	3	#N/A	1.08	0.11103	EIF3I Eukaryotic translation initiation factor 3 subunit I
								IPI00413611	1	#N/A	1.74	0.79909	TOP1 DNA topoisomerase 1
								IPI00009771	6	#N/A	0.64	-0.64386	LMNB2 Lamin-B2
								IPI00879819	1	#N/A	0.64	-0.64386	LMNB2 Lamin-B2
								IPI00554681	2	#N/A	0.64	-0.64386	NDUFA5 NADH dehydrogenase [ubiquinone] 1 alpha subcomplex subunit 5
								IPI00031064	1	#N/A	0.55	-0.8625	TMEM126A Transmembrane protein 126A
								IPI00027230	3	#N/A	0.82	-0.2863	HSP90B1 Endoplasmin
								IPI00186290	6	#N/A	1.26	0.33342	EEF2 Elongation factor 2
								IPI00000190	1	#N/A	0.42	-1.25154	CD81 CD81 antigen
								IPI00657752	1	#N/A	0.42	-1.25154	CD81 Putative uncharacterized protein CD81
								IPI00023406	1	#N/A	0.44	-1.18442	HCCS Cytochrome c-type heme lyase
								IPI00017297	1	#N/A	1.15	0.20163	MATR3 Matrin-3
								IPI00939174	1	#N/A	1.15	0.20163	OTUB1 Isoform 1 of Ubiquitin thioesterase OTUB1
								IPI00789551	1	#N/A	1.15	0.20163	MATR3 Putative uncharacterized protein MATR3
								IPI00000581	6	#N/A	1.15	0.20163	OTUB1 cDNA FLJ56307, highly similar to Ubiquitin thioesterase protein OTUB1
								IPI00017895	3	#N/A	0.45	-1.152	GPD2 Isoform 1 of Glycerol-3-phosphate dehydrogenase, mitochondrial
								IPI00719611	2	#N/A	0.45	-1.152	GPD2 Isoform 2 of Glycerol-3-phosphate dehydrogenase, mitochondrial
								IPI00549307	3	#N/A	0.58	-0.78588	MOSC1 Isoform 3 of MOSC domain-containing protein 1, mitochondrial
								IPI00305258	4	#N/A	0.58	-0.78588	MOSC1 Isoform 1 of MOSC domain-containing protein 1, mitochondrial
								IPI00744692	1	#N/A	0.58	-0.78588	TALDO1 Transaldolase
								IPI00828198	1	#N/A	0.58	-0.78588	MOSC1 Isoform 2 of MOSC domain-containing protein 1, mitochondrial
								IPI00022824	1	#N/A	0.72	-0.47393	SH3GLB1 Isoform 2 of Endophilin-B1
								IPI00008240	2	#N/A	1.28	0.35614	MARS Methionyl-tRNA synthetase, cytoplasmic
								IPI00106495	1	#N/A	0.88	-0.18442	NCAPG Condensin complex subunit 3
								IPI00216587	9	#N/A	2.58	1.36737	RPS8 40S ribosomal protein S8
								IPI00645201	1	#N/A	2.58	1.36737	RPS8 Ribosomal protein S8
								IPI00218493	7	#N/A	0.66	-0.59946	HPRT1 Hypoxanthine-guanine phosphoribosyltransferase
								IPI00924703	1	#N/A	0.5	-1	GNPNAT1 18 kDa protein
								IPI00061525	3	#N/A	0.5	-1	GNPNAT1 Glucosamine 6-phosphate N-acetyltransferase
								IPI00295992	4	#N/A	0.83	-0.26882	ATAD3A Isoform 2 of ATPase family AAA domain-containing protein 3A
								IPI00384456	4	#N/A	1.84	0.87971	MSH6 Isoform GTBP-N of DNA mismatch repair protein Msh6
								IPI00011200	5	#N/A	1.36	0.44361	PHGDH D-3-phosphoglycerate dehydrogenase
								IPI00024466	2	#N/A	0.6	-0.73697	UGGT1 Isoform 1 of UDP-glucose:glycoprotein glucosyltransferase 1
								IPI00619903	3	#N/A	0.6	-0.73697	UGGT1 Isoform 2 of UDP-glucose:glycoprotein glucosyltransferase 1
								IPI00879750	1	#N/A	1.21	0.27501	SNRPD3 Putative uncharacterized protein SNRPD3
								IPI00017964	1	#N/A	1.21	0.27501	SNRPD3 Small nuclear ribonucleoprotein Sm D3
								IPI00878876	1	#N/A	1.21	0.27501	SNRPD3 cDNA FLJ51872, highly similar to Small nuclear ribonucleoprotein Sm D3
								IPI00328715	4	#N/A	0.52	-0.94342	MTDH Protein LYRIC
								IPI00479191	2	#N/A	1.5	0.58496	HNRNPH1 51 kDa protein
								IPI00293276	10	#N/A	1.33	0.41143	MIF Macrophage migration inhibitory factor
								IPI00219352	4	#N/A	1.82	0.86394	CBS Isoform 1 of Cystathionine beta-synthase
								IPI00219649	4	#N/A	1.82	0.86394	CBS Isoform 2 of Cystathionine beta-synthase
								IPI00303207	3	#N/A	1.6	0.67807	ABCE1 ATP-binding cassette sub-family E member 1
								IPI00917171	1	#N/A	1.14	0.18903	ILKAP Putative uncharacterized protein ILKAP
								IPI00006164	4	#N/A	1.14	0.18903	ILKAP Integrin-linked kinase-associated serine/threonine phosphatase 2C
								IPI00328987	3	#N/A	0.74	-0.4344	BYSL Bystin
								IPI00216049	1	#N/A	1.46	0.54597	HNRNPK Isoform 1 of Heterogeneous nuclear ribonucleoprotein K
								IPI00216746	1	#N/A	1.46	0.54597	HNRNPK Isoform 2 of Heterogeneous nuclear ribonucleoprotein K
								IPI00930226	1	#N/A	1.46	0.54597	ACTG1 cDNA FLJ57283, highly similar to Actin, cytoplasmic 2
								IPI00549381	5	#N/A	1.1	0.1375	MRPL1 39S ribosomal protein L1, mitochondrial
								IPI00007074	5	#N/A	0.79	-0.34008	YARS Tyrosyl-tRNA synthetase, cytoplasmic
								IPI00182533	5	#N/A	2.95	1.56071	RPL28 60S ribosomal protein L28
								IPI00063130	2	#N/A	0.7	-0.51457	TMEM205 Transmembrane protein 205
								IPI00012369	1	#N/A	0.75	-0.41504	MAD2L1 Mitotic spindle assembly checkpoint protein MAD2A
								IPI00911118	1	#N/A	0.56	-0.8365	DDX24 cDNA FLJ54363, highly similar to ATP-dependent RNA helicase DDX24
								IPI00000207	1	#N/A	0.56	-0.8365	DDX24 HSPC328 (Fragment)
								IPI00923556	1	#N/A	0.56	-0.8365	DDX24 DDX24 protein
								IPI00910382	1	#N/A	0.56	-0.8365	DDX24 cDNA FLJ50498, highly similar to ATP-dependent RNA helicase DDX24
								IPI00006987	1	#N/A	0.56	-0.8365	DDX24 ATP-dependent RNA helicase DDX24
								IPI00444262	3	#N/A	0.64	-0.64386	NCL cDNA FLJ45706 fis, clone FEBRA2028457, highly similar to Nucleolin
								IPI00604620	3	#N/A	0.64	-0.64386	NCL Nucleolin
								IPI00926452	1	#N/A	1.16	0.21412	MRPS17 Mitochondrial ribosomal protein S17
								IPI00925656	1	#N/A	1.16	0.21412	ZNF713;MRPS17 28S ribosomal protein S17, mitochondrial precursor
								IPI00744772	2	#N/A	1.16	0.21412	MRPS17 28S ribosomal protein S17, mitochondrial
								IPI00221089	5	#N/A	1.31	0.38957	RPS13 40S ribosomal protein S13
								IPI00337387	3	#N/A	2.04	1.02857	PRPF40A Isoform 3 of Pre-mRNA-processing factor 40 homolog A
								IPI00337386	3	#N/A	2.04	1.02857	PRPF40A Isoform 2 of Pre-mRNA-processing factor 40 homolog A
								IPI00337385	3	#N/A	2.04	1.02857	PRPF40A Isoform 1 of Pre-mRNA-processing factor 40 homolog A
								IPI00397509	3	#N/A	2.04	1.02857	PRPF40A Isoform 4 of Pre-mRNA-processing factor 40 homolog A
								IPI00909774	2	#N/A	2.04	1.02857	PRPF40A cDNA FLJ59286, highly similar to Pre-mRNA-processing factor 40 homolog A
								IPI00299608	3	#N/A	0.76	-0.39593	PSMD1 Isoform 1 of 26S proteasome non-ATPase regulatory subunit 1
								IPI00177428	1	#N/A	0.5	-1	CHCHD4 Isoform 2 of Mitochondrial intermembrane space import and assembly protein 40
								IPI00748354	1	#N/A	0.5	-1	CHCHD4 Isoform 1 of Mitochondrial intermembrane space import and assembly protein 40
								IPI00791961	2	#N/A	0.85	-0.23447	ARL1 cDNA FLJ50309, highly similar to ADP-ribosylation factor-like protein 1
								IPI00219518	7	#N/A	0.85	-0.23447	ARL1 ADP-ribosylation factor-like protein 1
								IPI00250297	3	#N/A	1.13	0.17632	AASDHPPT L-aminoadipate-semialdehyde dehydrogenase-phosphopantetheinyl transferase
								IPI00026044	3	#N/A	0.72	-0.47393	PIGU Isoform 1 of Phosphatidylinositol glycan anchor biosynthesis class U protein
								IPI00235412	6	#N/A	0.72	-0.47393	DNM1L cDNA FLJ56381, highly similar to Dynamin-1-like protein
								IPI00555883	2	#N/A	0.72	-0.47393	DNM1L Isoform 2 of Dynamin-1-like protein
								IPI00473085	3	#N/A	0.72	-0.47393	DNM1L Isoform 4 of Dynamin-1-like protein
								IPI00146935	4	#N/A	0.72	-0.47393	DNM1L Isoform 1 of Dynamin-1-like protein
								IPI00871742	3	#N/A	0.72	-0.47393	DNM1L Dynamin 1-like, isoform CRA_c
								IPI00909012	1	#N/A	0.72	-0.47393	PIGU cDNA FLJ58335, highly similar to GPI transamidase component PIG-U
								IPI00910662	1	#N/A	0.72	-0.47393	DNM1L cDNA FLJ59504, highly similar to Dynamin-1-like protein
								IPI00942042	1	#N/A	0.72	-0.47393	DNM1L Isoform 3 of Dynamin-1-like protein
								IPI00037283	3	#N/A	0.72	-0.47393	DNM1L Isoform 5 of Dynamin-1-like protein
								IPI00402109	4	#N/A	0.72	-0.47393	PIGU Isoform 2 of Phosphatidylinositol glycan anchor biosynthesis class U protein
								IPI00014440	3	#N/A	0.52	-0.94342	SLC25A17 Peroxisomal membrane protein PMP34
								IPI00908507	1	#N/A	0.52	-0.94342	- cDNA FLJ57410, highly similar to Peroxisomal membrane protein PMP34
								IPI00877594	1	#N/A	0.52	-0.94342	SLC25A17 Solute carrier family 25 (Mitochondrial carrier
								IPI00607784	1	#N/A	6.48	2.69599	ZNF638 Isoform 3 of Zinc finger protein 638
								IPI00178953	3	#N/A	6.48	2.69599	ZNF638 Isoform 4 of Zinc finger protein 638
								IPI00607679	1	#N/A	6.48	2.69599	ZNF638 Isoform 5 of Zinc finger protein 638
								IPI00470596	3	#N/A	6.48	2.69599	ZNF638 Isoform 1 of Zinc finger protein 638
								IPI00026519	1	#N/A	0.6	-0.73697	PPIF Peptidyl-prolyl cis-trans isomerase F, mitochondrial
								IPI00026530	4	#N/A	0.6	-0.73697	LMAN1 Protein ERGIC-53
								IPI00027448	3	#N/A	0.53	-0.91594	ATP5L ATP synthase subunit g, mitochondrial
								IPI00793729	1	#N/A	1.21	0.27501	RPS27A;UBB;UBC UBC protein
								IPI00796007	2	#N/A	1.21	0.27501	RPS27A;UBB;UBC cDNA FLJ51326, highly similar to Homo sapiens ubiquitin B (UBB), mRNA
								IPI00798127	1	#N/A	1.21	0.27501	RPS27A;UBB;UBC ubiquitin C
								IPI00795527	1	#N/A	1.21	0.27501	RPS27A;UBB;UBC 21 kDa protein
								IPI00796600	1	#N/A	1.21	0.27501	RPS27A;UBB;UBC 18 kDa protein
								IPI00179330	6	#N/A	1.21	0.27501	RPS27A;UBB;UBC ubiquitin and ribosomal protein S27a precursor
								IPI00789107	1	#N/A	1.21	0.27501	RPS27A;UBB;UBC 30 kDa protein
								IPI00797400	1	#N/A	1.21	0.27501	RPS27A;UBB;UBC 19 kDa protein
								IPI00784990	2	#N/A	1.21	0.27501	RPS27A;UBB;UBC Ubiquitin C splice variant
								IPI00794211	1	#N/A	1.21	0.27501	RPS27A;UBB;UBC 18 kDa protein
								IPI00792712	1	#N/A	1.21	0.27501	RPS27A;UBB;UBC 39 kDa protein
								IPI00719280	2	#N/A	1.21	0.27501	RPS27A;UBB;UBC ubiquitin B precursor
								IPI00794925	1	#N/A	1.21	0.27501	RPS27A;UBB;UBC 21 kDa protein
								IPI00790633	1	#N/A	1.21	0.27501	RPS27A;UBB;UBC 25 kDa protein
								IPI00456429	3	#N/A	1.21	0.27501	UBA52 ubiquitin and ribosomal protein L40 precursor
								IPI00798155	4	#N/A	1.21	0.27501	RPS27A;UBB;UBC Ubiquitin
								IPI00789823	1	#N/A	1.21	0.27501	RPS27A;UBB;UBC 16 kDa protein
								IPI00793330	1	#N/A	1.21	0.27501	RPS27A;UBB;UBC 12 kDa protein
								IPI00793810	1	#N/A	1.21	0.27501	RPS27A;UBB;UBC 19 kDa protein
								IPI00293434	2	#N/A	1.52	0.60407	SRP14 Signal recognition particle 14 kDa protein
								IPI00014053	3	#N/A	0.77	-0.37707	TOMM40 Isoform 1 of Mitochondrial import receptor subunit TOM40 homolog
								IPI00940972	1	#N/A	1.38	0.46467	SAP18 Histone deacetylase complex subunit SAP18
								IPI00011698	4	#N/A	1.38	0.46467	SAP18 Sin3A-associated protein, 18kDa
								IPI00010463	5	#N/A	1.48	0.5656	GTPBP1 GTP-binding protein 1
								IPI00940148	1	#N/A	0.82	-0.2863	GDI2 Rab GDP dissociation inhibitor beta
								IPI00031461	2	#N/A	0.82	-0.2863	GDI2 cDNA FLJ60299, highly similar to Rab GDP dissociation inhibitor beta
								IPI00640006	1	#N/A	0.82	-0.2863	GDI2 GDP dissociation inhibitor 2 isoform 2
								IPI00413672	1	#N/A	0.62	-0.68966	BCLAF1 Isoform 3 of Bcl-2-associated transcription factor 1
								IPI00886854	1	#N/A	0.62	-0.68966	LOC731605 similar to BCL2-associated transcription factor 1 isoform 2
								IPI00413671	1	#N/A	0.62	-0.68966	BCLAF1 Isoform 2 of Bcl-2-associated transcription factor 1
								IPI00006079	1	#N/A	0.62	-0.68966	BCLAF1 Isoform 1 of Bcl-2-associated transcription factor 1
								IPI00886987	2	#N/A	0.62	-0.68966	LOC731605 similar to BCL2-associated transcription factor 1
								IPI00413673	1	#N/A	0.62	-0.68966	BCLAF1 Isoform 4 of Bcl-2-associated transcription factor 1
								IPI00908881	2	#N/A	1.1	0.1375	GPI Glucose-6-phosphate isomerase
								IPI00027497	5	#N/A	1.1	0.1375	GPI Glucose-6-phosphate isomerase
								IPI00910781	1	#N/A	1.1	0.1375	GPI Glucose-6-phosphate isomerase
								IPI00924856	2	#N/A	0.44	-1.18442	BAK1 Putative uncharacterized protein BAK1
								IPI00386229	2	#N/A	0.44	-1.18442	BAK1 Pro-apoptotic protein BAKM variant
								IPI00936392	1	#N/A	0.44	-1.18442	BAK1 Bcl-2 homologous antagonist/killer
								IPI00936867	1	#N/A	0.44	-1.18442	BAK1 cDNA FLJ75165, highly similar to Homo sapiens BCL2-antagonist/killer 1 (BAK1), mRNA
								IPI00219617	5	#N/A	1.52	0.60407	PRPS2 Isoform 1 of Ribose-phosphate pyrophosphokinase 2
								IPI00718888	1	#N/A	1.52	0.60407	PRPS2 Isoform 2 of Ribose-phosphate pyrophosphokinase 2
								IPI00788175	1	#N/A	0.44	-1.18442	GDPD1 Isoform 2 of Glycerophosphodiester phosphodiesterase domain-containing protein 1
								IPI00298535	4	#N/A	0.44	-1.18442	GDPD1 Isoform 1 of Glycerophosphodiester phosphodiesterase domain-containing protein 1
								IPI00026824	2	#N/A	0.62	-0.68966	HMOX2 Heme oxygenase 2
								IPI00409671	3	#N/A	1.73	0.79077	DDX42 Isoform 1 of ATP-dependent RNA helicase DDX42
								IPI00829889	1	#N/A	1.73	0.79077	DDX42 Isoform 2 of ATP-dependent RNA helicase DDX42
								IPI00026271	5	#N/A	2.1	1.07039	RPS14 40S ribosomal protein S14
								IPI00023161	1	#N/A	0.86	-0.21759	MRPL46 39S ribosomal protein L46, mitochondrial
								IPI00797533	1	#N/A	0.86	-0.21759	MRPL46 26 kDa protein
								IPI00902843	1	#N/A	0.69	-0.53533	- cDNA FLJ16129 fis, clone BRACE2039823, highly similar to CDP-diacylglycerol--inositol3-phosphatidyltransferase
								IPI00910287	1	#N/A	0.69	-0.53533	CDIPT cDNA FLJ54162, moderately similar to CDP-diacylglycerol--inositol3-phosphatidyltransferase
								IPI00647250	1	#N/A	0.69	-0.53533	CDIPT CDP-diacylglycerol--inositol 3-phosphatidyltransferase (Phosphatidylinositol synthase), isoform CRA_b
								IPI00645518	1	#N/A	0.69	-0.53533	CDIPT Isoform 1 of CDP-diacylglycerol--inositol 3-phosphatidyltransferase
								IPI00030702	1	#N/A	1.2	0.26303	IDH3A Isoform 1 of Isocitrate dehydrogenase [NAD] subunit alpha, mitochondrial
								IPI00878310	1	#N/A	1.7	0.76553	MCM5 82 kDa protein
								IPI00018350	3	#N/A	1.7	0.76553	MCM5 DNA replication licensing factor MCM5
								IPI00829826	1	#N/A	1.4	0.48543	MED1 Isoform 1 of Mediator of RNA polymerase II transcription subunit 1
								IPI00790747	1	#N/A	1.4	0.48543	MED1 Isoform 2 of Mediator of RNA polymerase II transcription subunit 1
								IPI00554648	3	#N/A	3.14	1.65076	KRT8 Keratin, type II cytoskeletal 8
								IPI00012011	6	#N/A	1.26	0.33342	CFL1 Cofilin-1
								IPI00014253	4	#N/A	0.64	-0.64386	RRS1 Ribosome biogenesis regulatory protein homolog
								IPI00329791	13	#N/A	1.31	0.38957	DDX46 cDNA FLJ78679, highly similar to Homo sapiens DEAD (Asp-Glu-Ala-Asp) box polypeptide 46 (DDX46), mRNA
								IPI00939523	1	#N/A	1.31	0.38957	DDX46 DEAD (Asp-Glu-Ala-Asp) box polypeptide 46, isoform CRA_a
								IPI00644079	3	#N/A	1.31	0.38957	HNRNPU HNRPU protein
								IPI00883857	2	#N/A	1.31	0.38957	HNRNPU Isoform Long of Heterogeneous nuclear ribonucleoprotein U
								IPI00790207	1	#N/A	0.74	-0.4344	PSMA4 27 kDa protein
								IPI00793335	2	#N/A	0.74	-0.4344	MRPS22 41 kDa protein
								IPI00013146	1	#N/A	0.74	-0.4344	MRPS22 28S ribosomal protein S22, mitochondrial
								IPI00791542	2	#N/A	0.74	-0.4344	MRPS22 Mitochondrial ribosomal protein S22 variant
								IPI00643885	1	#N/A	0.79	-0.34008	CUL4B cDNA FLJ41694 fis, clone HCHON2001217, highly similar to Cullin-4B
								IPI00480142	2	#N/A	0.79	-0.34008	CUL4B Isoform 2 of Cullin-4B
								IPI00328170	9	#N/A	0.79	-0.34008	MOGS Mannosyl-oligosaccharide glucosidase
								IPI00916474	2	#N/A	0.79	-0.34008	MOGS mannosyl-oligosaccharide glucosidase isoform 2
								IPI00179057	6	#N/A	0.79	-0.34008	CUL4B Isoform 1 of Cullin-4B
								IPI00477179	1	#N/A	1.42	0.50589	DDX21 Isoform 2 of Nucleolar RNA helicase 2
								IPI00015953	3	#N/A	1.42	0.50589	DDX21 Isoform 1 of Nucleolar RNA helicase 2
								IPI00414676	6	#N/A	1.17	0.22651	HSP90AB1 Heat shock protein HSP 90-beta
								IPI00305166	2	#N/A	0.87	-0.20091	SDHA cDNA FLJ61478, highly similar to Succinate dehydrogenase (ubiquinone) flavoprotein subunit, mitochondrial
								IPI00220493	5	#N/A	1.19	0.25096	LSM5 U6 snRNA-associated Sm-like protein LSm5
								IPI00916222	1	#N/A	1.19	0.25096	LSM5 Putative uncharacterized protein LSM5
								IPI00440703	1	#N/A	0.54	-0.88897	GSTK1 glutathione S-transferase kappa 1 isoform b
								IPI00848226	1	#N/A	1.24	0.31034	GNB2L1 Guanine nucleotide-binding protein subunit beta-2-like 1
								IPI00100748	4	#N/A	0.8	-0.32193	HSPBP1 cDNA FLJ55382, highly similar to Hsp70-binding protein 1
								IPI00922838	1	#N/A	0.8	-0.32193	- cDNA FLJ56074, highly similar to 150 kDa oxygen-regulated protein
								IPI00019380	1	#N/A	0.8	-0.32193	NCBP1 Nuclear cap-binding protein subunit 1
								IPI00000877	1	#N/A	0.8	-0.32193	HYOU1 Hypoxia up-regulated protein 1
								IPI00025329	1	#N/A	1.36	0.44361	RPL19 60S ribosomal protein L19
								IPI00793710	1	#N/A	0.72	-0.47393	TMEM11 cDNA FLJ51273, highly similar to Transmembrane protein 11
								IPI00294159	3	#N/A	0.72	-0.47393	SLC25A1 Tricarboxylate transport protein, mitochondrial
								IPI00012855	1	#N/A	0.72	-0.47393	TMEM11 Transmembrane protein 11
								IPI00005978	8	#N/A	2.22	1.15056	SFRS2 Splicing factor, arginine/serine-rich 2
								IPI00908745	1	#N/A	0.68	-0.55639	- cDNA FLJ56511, highly similar to Neurofilament triplet M protein
								IPI00217507	6	#N/A	0.68	-0.55639	NEFM Neurofilament medium polypeptide
								IPI00853115	1	#N/A	0.68	-0.55639	NEFM NEFM protein
								IPI00410112	2	#N/A	0.48	-1.05889	VKORC1 vitamin K epoxide reductase complex, subunit 1 isoform 2
								IPI00031000	3	#N/A	0.48	-1.05889	VKORC1 Isoform 1 of Vitamin K epoxide reductase complex subunit 1
								IPI00797868	1	#N/A	0.48	-1.05889	VKORC1 Putative uncharacterized protein VKORC1
								IPI00384902	1	#N/A	0.48	-1.05889	VKORC1 Isoform 2 of Vitamin K epoxide reductase complex subunit 1
								IPI00031697	1	#N/A	0.56	-0.8365	TMEM109 Transmembrane protein 109
								IPI00016339	4	#N/A	0.56	-0.8365	RAB5C Ras-related protein Rab-5C
								IPI00301252	2	#N/A	1.46	0.54597	THOC6 Isoform 3 of THO complex subunit 6 homolog
								IPI00328985	1	#N/A	1.46	0.54597	THOC6 Isoform 1 of THO complex subunit 6 homolog
								IPI00032406	1	#N/A	0.94	-0.08927	DNAJA2 DnaJ homolog subfamily A member 2
								IPI00791716	1	#N/A	0.58	-0.78588	ATP6V0A1 27 kDa protein
								IPI00743576	1	#N/A	0.58	-0.78588	ATP6V0A1 Isoform 2 of V-type proton ATPase 116 kDa subunit a isoform 1
								IPI00892784	1	#N/A	0.58	-0.78588	ATP6V0A1 ATPase, H+ transporting, lysosomal V0 subunit a1 isoform a
								IPI00796045	5	#N/A	0.58	-0.78588	ATP6V0A1 Isoform 1 of V-type proton ATPase 116 kDa subunit a isoform 1
								IPI00844115	1	#N/A	0.68	-0.55639	DNAJC10 Isoform 2 of DnaJ homolog subfamily C member 10
								IPI00293260	5	#N/A	0.68	-0.55639	DNAJC10 Isoform 1 of DnaJ homolog subfamily C member 10
								IPI00021785	2	#N/A	0.68	-0.55639	COX5B Cytochrome c oxidase subunit 5B, mitochondrial
								IPI00465256	4	#N/A	1.23	0.29866	AK3 GTP:AMP phosphotransferase mitochondrial
								IPI00478236	3	#N/A	1.23	0.29866	AK3 cDNA FLJ40886 fis, clone UTERU2000663, highly similar to GTP:AMP phosphotransferase mitochondrial
								IPI00910240	1	#N/A	1.23	0.29866	AK3 cDNA FLJ58032, highly similar to GTP:AMP phosphotransferase mitochondrial
								IPI00396485	3	#N/A	1.14	0.18903	EEF1A1 Elongation factor 1-alpha 1
								IPI00174390	3	#N/A	1.14	0.18903	PDE12 Isoform 1 of 2&#039;,5&#039;-phosphodiesterase 12
								IPI00886797	1	#N/A	1.14	0.18903	PDE12 Isoform 2 of 2&#039;,5&#039;-phosphodiesterase 12
								IPI00472724	1	#N/A	1.14	0.18903	EEF1A1;EEF1A1P5 Putative elongation factor 1-alpha-like 3
								IPI00239077	5	#N/A	1.14	0.18903	HINT1 Histidine triad nucleotide-binding protein 1
								IPI00942979	1	#N/A	1.56	0.64155	TKT Transketolase
								IPI00643920	3	#N/A	1.56	0.64155	TKT cDNA FLJ54957, highly similar to Transketolase
								IPI00218342	10	#N/A	1.32	0.40054	MTHFD1 C-1-tetrahydrofolate synthase, cytoplasmic
								IPI00794900	3	#N/A	1.32	0.40054	MTHFD1 cDNA FLJ56016, highly similar to C-1-tetrahydrofolate synthase, cytoplasmic
								IPI00154975	3	#N/A	3.24	1.69599	DNAJC9 DnaJ homolog subfamily C member 9
								IPI00642244	2	#N/A	0.7	-0.51457	KIAA0090 Isoform 4 of Uncharacterized protein KIAA0090
								IPI00784543	1	#N/A	0.7	-0.51457	KIAA0090 Isoform 2 of Uncharacterized protein KIAA0090
								IPI00645487	2	#N/A	0.7	-0.51457	KIAA0090 Isoform 3 of Uncharacterized protein KIAA0090
								IPI00642584	2	#N/A	0.7	-0.51457	KIAA0090 Isoform 1 of Uncharacterized protein KIAA0090
								IPI00938079	1	#N/A	0.88	-0.18442	PDCD6IP programmed cell death 6 interacting protein isoform 2
								IPI00002149	1	#N/A	0.88	-0.18442	SAR1B GTP-binding protein SAR1b
								IPI00246058	10	#N/A	0.88	-0.18442	PDCD6IP Programmed cell death 6-interacting protein
								IPI00156032	6	#N/A	1.28	0.35614	KRR1 KRR1 small subunit processome component homolog
								IPI00942884	1	#N/A	1.28	0.35614	KRR1 HRB2 variant B
								IPI00479503	1	#N/A	0.74	-0.4344	DYNLT1 Dynein, light chain, Tctex-type 1, isoform CRA_a
								IPI00015018	1	#N/A	0.74	-0.4344	PPA1 Inorganic pyrophosphatase
								IPI00291751	6	#N/A	0.74	-0.4344	C2orf47 Uncharacterized protein C2orf47, mitochondrial
								IPI00220362	5	#N/A	0.6	-0.73697	HSPE1 10 kDa heat shock protein, mitochondrial
								IPI00063188	1	#N/A	0.6	-0.73697	ECSIT Isoform 2 of Evolutionarily conserved signaling intermediate in Toll pathway, mitochondrial
								IPI00022314	1	#N/A	0.6	-0.73697	SOD2 Superoxide dismutase [Mn], mitochondrial
								IPI00847322	1	#N/A	0.6	-0.73697	SOD2 superoxide dismutase 2, mitochondrial isoform A precursor
								IPI00106506	2	#N/A	0.6	-0.73697	ECSIT Isoform 1 of Evolutionarily conserved signaling intermediate in Toll pathway, mitochondrial
								IPI00911015	1	#N/A	0.6	-0.73697	SOD2 Superoxide dismutase
								IPI00027834	3	#N/A	1.52	0.60407	HNRNPL Heterogeneous nuclear ribonucleoprotein L
								IPI00005492	2	#N/A	0.71	-0.49411	WDR5 WD repeat-containing protein 5
								IPI00014808	1	#N/A	1.54	0.62293	PAFAH1B3 Platelet-activating factor acetylhydrolase IB subunit gamma
								IPI00419792	2	#N/A	1.74	0.79909	LOC407835 Putative uncharacterized protein ENSP00000390324
								IPI00795187	1	#N/A	1.74	0.79909	MAP2K2 Mitogen-activated protein kinase kinase 2, isoform CRA_d
								IPI00003783	1	#N/A	1.74	0.79909	MAP2K2 Dual specificity mitogen-activated protein kinase kinase 2
								IPI00797850	1	#N/A	1.74	0.79909	MAP2K1 Putative uncharacterized protein MAP2K1
								IPI00219604	3	#N/A	1.74	0.79909	MAP2K1 Dual specificity mitogen-activated protein kinase kinase 1
								IPI00334159	6	#N/A	0.78	-0.35845	VBP1 von Hippel-Lindau binding protein 1, isoform CRA_b
								IPI00947070	1	#N/A	0.82	-0.2863	RPL22L1 Putative uncharacterized protein RPL22L1
								IPI00856049	1	#N/A	0.82	-0.2863	RPL22L1 60S ribosomal protein L22-like 1
								IPI00945264	1	#N/A	0.82	-0.2863	RPL22L1 Putative uncharacterized protein RPL22L1
								IPI00181728	1	#N/A	1.61	0.68706	BRIX1 Ribosome biogenesis protein BRX1 homolog
								IPI00910147	1	#N/A	0.75	-0.41504	- cDNA FLJ52943, highly similar to Zinc transporter SLC39A7
								IPI00021888	5	#N/A	0.75	-0.41504	SLC39A7 Zinc transporter SLC39A7
								IPI00183603	3	#N/A	0.86	-0.21759	OSTC Oligosaccharyltransferase complex subunit OSTC
								IPI00872620	1	#N/A	0.86	-0.21759	OSTC 17 kDa protein
								IPI00017381	1	#N/A	1.24	0.31034	RFC4 Replication factor C subunit 4
								IPI00025346	3	#N/A	0.58	-0.78588	PEX14 Isoform 1 of Peroxisomal membrane protein PEX14
								IPI00922479	1	#N/A	0.58	-0.78588	PEX14 Isoform 2 of Peroxisomal membrane protein PEX14
								IPI00869267	1	#N/A	1.34	0.42223	MAZ Zinc finger protein
								IPI00008800	3	#N/A	1.34	0.42223	MAZ Similar to Serum amyloid A-activating factor SAF-1
								IPI00168859	2	#N/A	1.34	0.42223	MAZ MYC-associated zinc finger protein isoform 2
								IPI00219841	6	#N/A	1.62	0.69599	LIG1 DNA ligase 1
								IPI00955833	1	#N/A	1.62	0.69599	- DNA ligase
								IPI00784119	1	#N/A	0.33	-1.59946	ATP6AP1 V-type proton ATPase subunit S1
								IPI00746655	1	#N/A	0.79	-0.34008	ESYT1 Isoform 2 of Extended synaptotagmin-1
								IPI00022143	3	#N/A	0.79	-0.34008	ESYT1 Isoform 1 of Extended synaptotagmin-1
								IPI00902463	1	#N/A	0.79	-0.34008	ESYT1 cDNA FLJ46898 fis, clone UTERU3022168, highly similar to Protein FAM62A
								IPI00420014	2	#N/A	1.48	0.5656	SNRNP200 Isoform 1 of U5 small nuclear ribonucleoprotein 200 kDa helicase
								IPI00955441	1	#N/A	1.32	0.40054	PRPS1 Ribose-phosphate pyrophosphokinase (Fragment)
								IPI00219616	7	#N/A	1.32	0.40054	PRPS1 Ribose-phosphate pyrophosphokinase 1
								IPI00554777	2	#N/A	1.19	0.25096	ASNS Asparagine synthetase [glutamine-hydrolyzing]
								IPI00925572	1	#N/A	1.19	0.25096	ASNS cDNA FLJ51387, highly similar to Asparagine synthetase
								IPI00166865	3	#N/A	0.69	-0.53533	CISD2 CDGSH iron sulfur domain-containing protein 2
								IPI00002460	4	#N/A	0.6	-0.73697	ANXA7 Isoform 1 of Annexin A7
								IPI00953297	1	#N/A	0.6	-0.73697	- cDNA FLJ55060, highly similar to Annexin A7
								IPI00021771	1	#N/A	0.6	-0.73697	ANXA7 Isoform 2 of Annexin A7
								IPI00925511	1	#N/A	1.05	0.07039	QARS cDNA FLJ54314, highly similar to Glutaminyl-tRNA synthetase
								IPI00026665	2	#N/A	1.05	0.07039	QARS cDNA FLJ75085, highly similar to Homo sapiens glutaminyl-tRNA synthetase (QARS), mRNA
								IPI00140420	4	#N/A	1.05	0.07039	SND1 Staphylococcal nuclease domain-containing protein 1
								IPI00419258	4	#N/A	1.05	0.07039	HMGB1 High mobility group protein B1
								IPI00925046	1	#N/A	1.05	0.07039	QARS Glutaminyl-tRNA synthetase
								IPI00003833	3	#N/A	0.48	-1.05889	MTCH2 Mitochondrial carrier homolog 2
								IPI00011250	3	#N/A	1.16	0.21412	UCHL3 Ubiquitin carboxyl-terminal hydrolase isozyme L3
								IPI00926319	1	#N/A	0.74	-0.4344	DLD cDNA FLJ56112, highly similar to Dihydrolipoyl dehydrogenase, mitochondrial
								IPI00015911	2	#N/A	0.74	-0.4344	DLD Dihydrolipoyl dehydrogenase, mitochondrial
								IPI00005740	1	#N/A	0.74	-0.4344	COX4NB Neighbor of COX4
								IPI00219147	4	#N/A	0.77	-0.37707	CSDA Isoform 2 of DNA-binding protein A
								IPI00013296	3	#N/A	0.77	-0.37707	RPS18;RPS18P9 40S ribosomal protein S18
								IPI00006663	1	#N/A	0.86	-0.21759	ALDH2 Aldehyde dehydrogenase, mitochondrial
								IPI00007611	1	#N/A	0.86	-0.21759	ATP5O ATP synthase subunit O, mitochondrial
								IPI00063729	4	#N/A	0.8	-0.32193	THOC3 THO complex subunit 3
								IPI00471934	1	#N/A	0.8	-0.32193	- Putative uncharacterized protein ENSP00000306791
								IPI00433833	1	#N/A	0.8	-0.32193	THOC3 THOC3 protein
								IPI00941731	1	#N/A	0.8	-0.32193	- Putative uncharacterized protein ENSP00000396631
								IPI00107531	1	#N/A	0.98	-0.02915	RAD50 Isoform 3 of DNA repair protein RAD50
								IPI00305282	2	#N/A	0.98	-0.02915	RAD50 Isoform 1 of DNA repair protein RAD50
								IPI00549205	1	#N/A	0.98	-0.02915	RAD50 Isoform 2 of DNA repair protein RAD50
								IPI00787239	1	#N/A	0.38	-1.39593	TMEM70 Isoform 2 of Transmembrane protein 70, mitochondrial
								IPI00106966	4	#N/A	0.38	-1.39593	TMEM70 Isoform 1 of Transmembrane protein 70, mitochondrial
								IPI00396435	3	#N/A	1.24	0.31034	DHX15 Putative pre-mRNA-splicing factor ATP-dependent RNA helicase DHX15
								IPI00942853	1	#N/A	1.63	0.70487	RBM39 RNA binding motif protein 39
								IPI00029079	5	#N/A	1.63	0.70487	GMPS GMP synthase [glutamine-hydrolyzing]
								IPI00215801	1	#N/A	1.63	0.70487	RBM39 Isoform 2 of RNA-binding protein 39
								IPI00163505	2	#N/A	1.63	0.70487	RBM39 Isoform 1 of RNA-binding protein 39
								IPI00297492	2	#N/A	0.52	-0.94342	STT3A Dolichyl-diphosphooligosaccharide--protein glycosyltransferase subunit STT3A
								IPI00008998	3	#N/A	0.71	-0.49411	PTPLAD1 Protein tyrosine phosphatase-like protein PTPLAD1
								IPI00220528	6	#N/A	0.95	-0.074	SNRPF Small nuclear ribonucleoprotein F
								IPI00945725	1	#N/A	1.18	0.23879	EIF2A cDNA FLJ58035, highly similar to Homo sapiens eukaryotic translation initiation factor (eIF) 2A (eIF2A), mRNA
								IPI00902564	1	#N/A	1.18	0.23879	EIF2A Isoform 1 of Eukaryotic translation initiation factor 2A
								IPI00012462	1	#N/A	1.18	0.23879	EIF2A Eukaryotic translation initiation factor 2A
								IPI00843886	1	#N/A	0.53	-0.91594	APOO Putative uncharacterized protein APOO
								IPI00797546	2	#N/A	0.53	-0.91594	APOO Isoform 2 of Apolipoprotein O
								IPI00953537	1	#N/A	0.53	-0.91594	APOO Putative uncharacterized protein APOO
								IPI00042580	4	#N/A	0.53	-0.91594	APOO Isoform 1 of Apolipoprotein O
								IPI00295209	5	#N/A	0.54	-0.88897	SNX5 Sorting nexin-5
								IPI00513893	4	#N/A	0.54	-0.88897	SNX5 Sorting nexin 5
								IPI00216172	2	#N/A	0.6	-0.73697	LAMP2 lysosomal-associated membrane protein 2 isoform C precursor
								IPI00922445	1	#N/A	0.6	-0.73697	LAMP2 cDNA FLJ52540, highly similar to Lysosome-associated membrane glycoprotein 2
								IPI00739827	1	#N/A	0.6	-0.73697	LAMP2 Isoform LAMP-2B of Lysosome-associated membrane glycoprotein 2
								IPI00009030	1	#N/A	0.6	-0.73697	LAMP2 Isoform LAMP-2A of Lysosome-associated membrane glycoprotein 2
								IPI00009867	3	#N/A	10.7	3.41954	KRT5 Keratin, type II cytoskeletal 5
								IPI00334190	4	#N/A	0.72	-0.47393	STOML2 Stomatin-like protein 2
								IPI00908723	1	#N/A	0.72	-0.47393	STOML2 cDNA FLJ61039, highly similar to Stomatin-like protein 2
								IPI00550239	4	#N/A	5.98	2.58015	H1F0 Histone H1.0
								IPI00010720	1	#N/A	1.37	0.45418	CCT5 T-complex protein 1 subunit epsilon
								IPI00017963	1	#N/A	1.28	0.35614	SNRPD2 Small nuclear ribonucleoprotein Sm D2
								IPI00005966	6	#N/A	0.6	-0.73697	NDUFA12 13kDa differentiation-associated protein variant (Fragment)
								IPI00004273	6	#N/A	2.09	1.0635	RBM25 Isoform 1 of RNA-binding protein 25
								IPI00925670	1	#N/A	2.09	1.0635	RBM25 Isoform 4 of RNA-binding protein 25
								IPI00644127	2	#N/A	1.46	0.54597	IARS Isoleucyl-tRNA synthetase, cytoplasmic
								IPI00011253	3	#N/A	1.09	0.12433	RPS3 40S ribosomal protein S3
								IPI00005705	1	#N/A	0.88	-0.18442	PPP1CC Isoform Gamma-1 of Serine/threonine-protein phosphatase PP1-gamma catalytic subunit
								IPI00011937	1	#N/A	0.88	-0.18442	PRDX4 Peroxiredoxin-4
								IPI00218187	1	#N/A	0.88	-0.18442	PPP1CC Isoform Gamma-2 of Serine/threonine-protein phosphatase PP1-gamma catalytic subunit
								IPI00549970	1	#N/A	0.56	-0.8365	GHITM Growth hormone inducible transmembrane protein
								IPI00941155	1	#N/A	0.56	-0.8365	GHITM Growth hormone-inducible transmembrane protein
								IPI00909387	1	#N/A	0.56	-0.8365	GHITM cDNA FLJ59630, highly similar to Growth hormone-inducible transmembrane protein
								IPI00472442	4	#N/A	0.57	-0.81097	PSMA1 Isoform Long of Proteasome subunit alpha type-1
								IPI00016832	1	#N/A	0.57	-0.81097	PSMA1 Isoform Short of Proteasome subunit alpha type-1
								IPI00871889	1	#N/A	0.57	-0.81097	PSMA1 Proteasome subunit alpha type
								IPI00216691	5	#N/A	0.66	-0.59946	PFN1 Profilin-1
								IPI00479058	2	#N/A	1.81	0.85599	RPS15 40S ribosomal protein S15
								IPI00419373	1	#N/A	1.17	0.22651	HNRNPA3 Isoform 1 of Heterogeneous nuclear ribonucleoprotein A3
								IPI00939124	1	#N/A	1.17	0.22651	HNRNPA3 37 kDa protein
								IPI00927677	1	#N/A	1.17	0.22651	HNRNPA3 34 kDa protein
								IPI00219381	5	#N/A	0.62	-0.68966	NDUFA2 NADH dehydrogenase [ubiquinone] 1 alpha subcomplex subunit 2
								IPI00100984	4	#N/A	1.32	0.40054	HEATR3 Isoform 1 of HEAT repeat-containing protein 3
								IPI00033036	1	#N/A	0.71	-0.49411	METAP2 Methionine aminopeptidase 2
								IPI00789396	1	#N/A	0.71	-0.49411	METAP2 Methionine aminopeptidase
								IPI00419802	4	#N/A	0.71	-0.49411	HIBCH Isoform 1 of 3-hydroxyisobutyryl-CoA hydrolase, mitochondrial
								IPI00300763	4	#N/A	0.71	-0.49411	METAP2 Methionine aminopeptidase
								IPI00945578	1	#N/A	0.67	-0.57777	SEC62 Putative uncharacterized protein SEC62
								IPI00945991	2	#N/A	0.67	-0.57777	SEC62 Putative uncharacterized protein SEC62
								IPI00945590	1	#N/A	0.67	-0.57777	SEC62 SEC62 protein
								IPI00019004	1	#N/A	0.67	-0.57777	SEC62 Translocation protein SEC62
								IPI00456969	1	#N/A	1.4	0.48543	DYNC1H1 Cytoplasmic dynein 1 heavy chain 1
								IPI00604527	2	#N/A	1.22	0.28688	TARS2 Threonyl-tRNA synthetase, mitochondrial
								IPI00293817	3	#N/A	0.59	-0.76121	NAPG Gamma-soluble NSF attachment protein
								IPI00643239	2	#N/A	0.59	-0.76121	NAPG cDNA FLJ61104, highly similar to Gamma-soluble NSF attachment protein
								IPI00171626	3	#N/A	0.59	-0.76121	LPCAT1 Lysophosphatidylcholine acyltransferase 1
								IPI00029558	1	#N/A	0.64	-0.64386	NDUFC2 NADH dehydrogenase [ubiquinone] 1 subunit C2
								IPI00915353	1	#N/A	0.54	-0.88897	CLASP1 CLIP-associating protein 1 isoform 2
								IPI00396279	3	#N/A	0.54	-0.88897	CLASP1 Isoform 1 of CLIP-associating protein 1
								IPI00744551	2	#N/A	0.54	-0.88897	CLASP1 Isoform 3 of CLIP-associating protein 1
								IPI00828013	3	#N/A	0.54	-0.88897	CLASP1 Isoform 2 of CLIP-associating protein 1
								IPI00013236	3	#N/A	0.49	-1.02915	VAMP7 Isoform 2 of Vesicle-associated membrane protein 7
								IPI00020887	3	#N/A	0.49	-1.02915	VAMP7 Isoform 1 of Vesicle-associated membrane protein 7
								IPI00401804	3	#N/A	0.49	-1.02915	VAMP7 Isoform 3 of Vesicle-associated membrane protein 7
								IPI00010153	5	#N/A	1.99	0.99277	RPL23 60S ribosomal protein L23
								IPI00795408	1	#N/A	1.99	0.99277	RPL23 15 kDa protein
								IPI00013830	1	#N/A	0.68	-0.55639	SNW1 SNW domain-containing protein 1
								IPI00871312	1	#N/A	0.68	-0.55639	NUDC Putative uncharacterized protein NUDC (Fragment)
								IPI00910816	1	#N/A	0.68	-0.55639	- cDNA FLJ59238, highly similar to SNW domain-containing protein 1
								IPI00550746	4	#N/A	0.68	-0.55639	NUDC Nuclear migration protein nudC
								IPI00955014	1	#N/A	1.1	0.1375	CDK1 cell division cycle 2 isoform 1
								IPI00026689	4	#N/A	1.1	0.1375	CDK1 Putative uncharacterized protein DKFZp686L20222
								IPI00006451	7	#N/A	1.31	0.38957	NSF Vesicle-fusing ATPase
								IPI00004968	1	#N/A	1.51	0.59455	PRPF19 Pre-mRNA-processing factor 19
								IPI00936987	1	#N/A	1.31	0.38957	NSF cDNA FLJ58682, highly similar to Vesicle-fusing ATPase
								IPI00021728	3	#N/A	1.41	0.4957	EIF2S2 Eukaryotic translation initiation factor 2 subunit 2
								IPI00176637	5	#N/A	1.41	0.4957	EIF2S2;EIF2S2P4 Eukaryotic translation initiation factor 2 subunit 2-like protein
								IPI00290566	1	#N/A	1.2	0.26303	TCP1 T-complex protein 1 subunit alpha
								IPI00550766	1	#N/A	0.75	-0.41504	RRP1 Ribosomal RNA processing protein 1 homolog A
								IPI00783862	2	#N/A	0.86	-0.21759	BLVRB Flavin reductase
								IPI00219910	2	#N/A	0.86	-0.21759	- 22 kDa protein
								IPI00334587	1	#N/A	0.91	-0.13606	HNRNPAB Isoform 2 of Heterogeneous nuclear ribonucleoprotein A/B
								IPI00334713	1	#N/A	0.91	-0.13606	HNRNPAB Isoform 3 of Heterogeneous nuclear ribonucleoprotein A/B
								IPI00171438	2	#N/A	0.69	-0.53533	TXNDC5 Thioredoxin domain-containing protein 5
								IPI00395646	1	#N/A	0.69	-0.53533	MUTED;TXNDC5 Thioredoxin domain containing 5 isoform 2
								IPI00946258	1	#N/A	0.69	-0.53533	MUTED Putative uncharacterized protein DKFZp666I134 (Fragment)
								IPI00939560	1	#N/A	0.69	-0.53533	TXNDC5;MUTED thioredoxin domain containing 5 isoform 3
								IPI00293665	9	#N/A	12.15	3.60288	KRT6B Keratin, type II cytoskeletal 6B
								IPI00794082	2	#N/A	1.56	0.64155	BLMH cDNA FLJ57650, highly similar to Bleomycin hydrolase
								IPI00008982	1	#N/A	1.29	0.36737	ALDH18A1 Isoform Long of Delta-1-pyrroline-5-carboxylate synthetase
								IPI00218547	1	#N/A	1.29	0.36737	ALDH18A1 Isoform Short of Delta-1-pyrroline-5-carboxylate synthetase
								IPI00790571	2	#N/A	0.66	-0.59946	CLTA Isoform 3 of Clathrin light chain A
								IPI00945731	1	#N/A	0.66	-0.59946	CLTA cDNA FLJ60566, highly similar to Clathrin light chain A
								IPI00014587	1	#N/A	0.66	-0.59946	CLTA Isoform Brain of Clathrin light chain A
								IPI00216393	1	#N/A	0.66	-0.59946	CLTA Isoform Non-brain of Clathrin light chain A
								IPI00953567	1	#N/A	0.76	-0.39593	TMCO1 Transmembrane and coiled-coil domains 1, isoform CRA_a
								IPI00761107	1	#N/A	0.76	-0.39593	TMCO1 Isoform 2 of Transmembrane and coiled-coil domain-containing protein 1
								IPI00026111	3	#N/A	0.76	-0.39593	TMCO1 Isoform 1 of Transmembrane and coiled-coil domain-containing protein 1
								IPI00169383	3	#N/A	0.94	-0.08927	PGK1 Phosphoglycerate kinase 1
								IPI00297779	7	#N/A	0.94	-0.08927	CCT2 T-complex protein 1 subunit beta
								IPI00797226	1	#N/A	1.6	0.67807	DHX40 Isoform 3 of Probable ATP-dependent RNA helicase DHX40
								IPI00789290	2	#N/A	1.6	0.67807	DHX40 Putative uncharacterized protein DHX40
								IPI00410110	3	#N/A	1.6	0.67807	DHX40 Isoform 1 of Probable ATP-dependent RNA helicase DHX40
								IPI00952676	1	#N/A	1.6	0.67807	DHX40 Putative uncharacterized protein DHX40
								IPI00888071	1	#N/A	1.6	0.67807	LOC100134387 similar to DEAH (Asp-Glu-Ala-His) box polypeptide 40
								IPI00867688	2	#N/A	1.6	0.67807	- Similar to DEAH (Asp-Glu-Ala-His) box polypeptide 40
								IPI00012341	1	#N/A	1.67	0.73985	SFRS5 Isoform SRP40-1 of Splicing factor, arginine/serine-rich 5
								IPI00413654	3	#N/A	1.67	0.73985	SFRS5 Isoform SRP40-4 of Splicing factor, arginine/serine-rich 5
								IPI00915825	1	#N/A	1.67	0.73985	SFRS5 CS0DF038YO05 variant (Fragment)
								IPI00300725	7	#N/A	13.98	3.80529	KRT6A Keratin, type II cytoskeletal 6A
								IPI00909059	5	#N/A	13.98	3.80529	KRT6C cDNA FLJ53910, highly similar to Keratin, type II cytoskeletal 6A
								IPI00942257	1	#N/A	13.98	3.80529	KRT6A 58 kDa protein
								IPI00018415	1	#N/A	0.6	-0.73697	TM9SF2 Transmembrane 9 superfamily member 2
								IPI00902914	2	#N/A	0.6	-0.73697	TM9SF2 cDNA FLJ36188 fis, clone TESTI2027179, highly similar to Transmembrane 9 superfamily protein member 2
								IPI00646917	1	#N/A	0.82	-0.2863	NUDT21 Cleavage and polyadenylation specificity factor subunit 5
								IPI00853547	1	#N/A	1.04	0.05658	G6PD Isoform 3 of Glucose-6-phosphate 1-dehydrogenase
								IPI00216008	4	#N/A	1.04	0.05658	G6PD Isoform Long of Glucose-6-phosphate 1-dehydrogenase
								IPI00289800	7	#N/A	1.04	0.05658	G6PD Isoform Short of Glucose-6-phosphate 1-dehydrogenase
								IPI00005050	1	#N/A	0.87	-0.20091	MRPS14 28S ribosomal protein S14, mitochondrial
								IPI00478410	2	#N/A	0.87	-0.20091	ATP5C1 Isoform Liver of ATP synthase subunit gamma, mitochondrial
								IPI00909484	1	#N/A	0.62	-0.68966	- cDNA FLJ54776, highly similar to Cell division control protein 42 homolog
								IPI00215879	1	#N/A	2.23	1.15704	SFRS6 Isoform SRP55-3 of Splicing factor, arginine/serine-rich 6
								IPI00556297	1	#N/A	2.23	1.15704	SFRS6 Arginine/serine-rich splicing factor 6 variant (Fragment)
								IPI00012345	2	#N/A	2.23	1.15704	SFRS6 Isoform SRP55-1 of Splicing factor, arginine/serine-rich 6
								IPI00010865	1	#N/A	1.35	0.43296	CSNK2B Casein kinase II subunit beta
								IPI00640088	1	#N/A	1.35	0.43296	CSNK2B Casein kinase 2, beta polypeptide, isoform CRA_d
								IPI00012828	3	#N/A	1.5	0.58496	ACAA1 3-ketoacyl-CoA thiolase, peroxisomal
								IPI00926442	1	#N/A	1.5	0.58496	ACAA1 Putative uncharacterized protein ACAA1
								IPI00796781	1	#N/A	1.5	0.58496	ACAA1 17 kDa protein
								IPI00790196	1	#N/A	1.5	0.58496	ACAA1 cDNA FLJ61196, highly similar to 3-ketoacyl-CoA thiolase, peroxisomal
								IPI00927496	1	#N/A	1.5	0.58496	ACAA1 Putative uncharacterized protein ACAA1
								IPI00479786	5	#N/A	1.1	0.1375	KHSRP KH-type splicing regulatory protein
								IPI00855957	2	#N/A	1.1	0.1375	KHSRP Isoform 2 of Far upstream element-binding protein 2
								IPI00032903	3	#N/A	0.59	-0.76121	PTRH2 Peptidyl-tRNA hydrolase 2, mitochondrial
								IPI00555597	2	#N/A	0.59	-0.76121	PTRH2 cDNA FLJ32471 fis, clone SKNMC2000322, highly similar to Peptidyl-tRNA hydrolase 2, mitochondrial
								IPI00027280	2	#N/A	1.16	0.21412	TOP2B Isoform Beta-2 of DNA topoisomerase 2-beta
								IPI00925477	1	#N/A	1.16	0.21412	TOP2B Topoisomerase II beta
								IPI00217709	1	#N/A	1.16	0.21412	TOP2B Isoform Beta-1 of DNA topoisomerase 2-beta
								IPI00926528	1	#N/A	1.16	0.21412	- 138 kDa protein
								IPI00941371	1	#N/A	1.16	0.21412	TOP2B 134 kDa protein
								IPI00334291	9	#N/A	0.96	-0.05889	LONP1 Lon protease homolog
								IPI00005158	1	#N/A	0.96	-0.05889	LONP1 Lon protease homolog, mitochondrial
								IPI00943894	1	#N/A	1.28	0.35614	PYGL liver glycogen phosphorylase isoform 2
								IPI00783313	2	#N/A	1.28	0.35614	PYGL Glycogen phosphorylase, liver form
								IPI00793677	1	#N/A	0.8	-0.32193	C21orf33 Putative uncharacterized protein C21orf33
								IPI00218482	2	#N/A	0.8	-0.32193	C21orf33 Isoform Short of ES1 protein homolog, mitochondrial
								IPI00024913	2	#N/A	0.8	-0.32193	C21orf33 Isoform Long of ES1 protein homolog, mitochondrial
								IPI00798025	1	#N/A	0.8	-0.32193	C21orf33 Putative uncharacterized protein C21orf33
								IPI00299145	9	#N/A	15.26	3.93168	KRT6C Keratin, type II cytoskeletal 6C
								IPI00396321	1	#N/A	0.76	-0.39593	LRRC59 Leucine-rich repeat-containing protein 59
								IPI00017469	1	#N/A	1.18	0.23879	SPR Sepiapterin reductase
								IPI00025974	3	#N/A	0.43	-1.21759	CHMP4B Charged multivesicular body protein 4b
								IPI00853598	1	#N/A	0.92	-0.12029	SEC13 cDNA FLJ56334, highly similar to SEC13-related protein
								IPI00845335	2	#N/A	0.92	-0.12029	SEC13 SEC13-like 1 isoform
								IPI00479141	2	#N/A	0.92	-0.12029	SEC13 Protein SEC13 homolog
								IPI00789755	1	#N/A	0.92	-0.12029	SEC13 SEC13 protein isoform 2
								IPI00453476	2	#N/A	0.92	-0.12029	- 29 kDa protein
								IPI00375370	1	#N/A	0.92	-0.12029	SEC13 Protein SEC13 homolog
								IPI00556487	4	#N/A	0.92	-0.12029	SEC13 Putative uncharacterized protein SEC13
								IPI00549725	6	#N/A	0.92	-0.12029	PGAM1 Phosphoglycerate mutase 1
								IPI00793080	1	#N/A	1.19	0.25096	C14orf21 Putative uncharacterized protein C14orf21
								IPI00216999	2	#N/A	1.19	0.25096	C14orf21 Pumilio domain-containing protein C14orf21
								IPI00008557	5	#N/A	1.22	0.28688	IGF2BP1 Insulin-like growth factor 2 mRNA-binding protein 1
								IPI00005202	2	#N/A	0.58	-0.78588	PGRMC2 Membrane-associated progesterone receptor component 2
								IPI00006723	5	#N/A	1.54	0.62293	SNRNP40 cDNA FLJ56825, highly similar to WD repeat protein 57
								IPI00940685	1	#N/A	1.54	0.62293	SNRNP40 U5 small nuclear ribonucleoprotein 40 kDa protein
								IPI00514587	1	#N/A	0.88	-0.18442	SARS Seryl-tRNA synthetase
								IPI00302176	5	#N/A	0.88	-0.18442	GAR1 Isoform 1 of H/ACA ribonucleoprotein complex subunit 1
								IPI00607820	1	#N/A	0.88	-0.18442	GAR1 Isoform 2 of H/ACA ribonucleoprotein complex subunit 1
								IPI00220637	5	#N/A	0.88	-0.18442	SARS Seryl-tRNA synthetase, cytoplasmic
								IPI00005161	3	#N/A	0.76	-0.39593	ARPC2 Actin-related protein 2/3 complex subunit 2
								IPI00925291	1	#N/A	0.62	-0.68966	CYP51A1 cDNA FLJ34004 fis, clone FCBBF1000232, highly similar to Cytochrome P450 51A1
								IPI00295772	5	#N/A	0.62	-0.68966	CYP51A1 cytochrome P450, family 51, subfamily A, polypeptide 1 isoform 1
								IPI00375144	5	#N/A	0.74	-0.4344	SRRT Isoform 1 of Serrate RNA effector molecule homolog
								IPI00927582	2	#N/A	0.74	-0.4344	SRRT Isoform 5 of Serrate RNA effector molecule homolog
								IPI00888085	1	#N/A	0.74	-0.4344	SRRT Isoform 4 of Serrate RNA effector molecule homolog
								IPI00888510	1	#N/A	0.74	-0.4344	SRRT Isoform 3 of Serrate RNA effector molecule homolog
								IPI00220038	1	#N/A	0.74	-0.4344	SRRT Isoform 2 of Serrate RNA effector molecule homolog
								IPI00028055	4	#N/A	0.66	-0.59946	TMED10 Transmembrane emp24 domain-containing protein 10
								IPI00883647	1	#N/A	0.66	-0.59946	IK RED protein
								IPI00943073	1	#N/A	0.66	-0.59946	IK 66 kDa protein
								IPI00011875	1	#N/A	0.66	-0.59946	IK Protein Red
								IPI00926896	1	#N/A	0.63	-0.66658	SLC4A7 113 kDa protein
								IPI00926934	1	#N/A	0.63	-0.66658	SLC4A7 Solute carrier family 4 sodium bicarbonate cotransporter member 7
								IPI00719757	1	#N/A	0.63	-0.66658	SLC4A7 Isoform 5 of Sodium bicarbonate cotransporter 3
								IPI00940366	1	#N/A	0.63	-0.66658	SLC4A7 Putative uncharacterized protein SLC4A7 (Fragment)
								IPI00387156	5	#N/A	0.63	-0.66658	SLC4A7 Isoform 2 of Sodium bicarbonate cotransporter 3
								IPI00927188	1	#N/A	0.63	-0.66658	SLC4A7 Solute carrier family 4 sodium bicarbonate cotransporter member 7 type 2 variant
								IPI00926539	1	#N/A	0.63	-0.66658	SLC4A7 Putative uncharacterized protein SLC4A7
								IPI00927034	1	#N/A	0.63	-0.66658	SLC4A7 Solute carrier family 4 sodium bicarbonate cotransporter member 7
								IPI00328342	8	#N/A	0.63	-0.66658	SLC4A7 Isoform 1 of Sodium bicarbonate cotransporter 3
								IPI00927879	1	#N/A	0.63	-0.66658	SLC4A7 Solute carrier family 4 sodium bicarbonate cotransporter member 7
								IPI00924711	1	#N/A	0.63	-0.66658	SLC4A7 Solute carrier family 4 sodium bicarbonate cotransporter member 7
								IPI00021058	3	#N/A	0.63	-0.66658	SLC4A7 Solute carrier family 4 sodium bicarbonate cotransporter member 7
								IPI00927639	1	#N/A	0.63	-0.66658	SLC4A7 Solute carrier family 4 sodium bicarbonate cotransporter member 7 type 3 variant
								IPI00926820	1	#N/A	0.63	-0.66658	SLC4A7 Solute carrier family 4 sodium bicarbonate cotransporter member 7
								IPI00719704	1	#N/A	0.63	-0.66658	SLC4A7 Isoform 4 of Sodium bicarbonate cotransporter 3
								IPI00396203	6	#N/A	1.42	0.50589	TBCD Isoform 1 of Tubulin-specific chaperone D
								IPI00386607	2	#N/A	1.42	0.50589	TBCD Isoform 5 of Tubulin-specific chaperone D
								IPI00816088	1	#N/A	1.42	0.50589	TBCD Putative uncharacterized protein TBCD
								IPI00030774	2	#N/A	1.42	0.50589	TBCD Isoform 4 of Tubulin-specific chaperone D
								IPI00292771	4	#N/A	0.44	-1.18442	NUMA1 Isoform 1 of Nuclear mitotic apparatus protein 1
								IPI00872028	2	#N/A	0.44	-1.18442	NUMA1 NUMA1 variant protein (Fragment)
								IPI00006196	3	#N/A	0.44	-1.18442	NUMA1 Isoform 2 of Nuclear mitotic apparatus protein 1
								IPI00028412	1	#N/A	0.6	-0.73697	SSSCA1 Sjoegren syndrome/scleroderma autoantigen 1
								IPI00009659	3	#N/A	0.73	-0.45403	RPRD1B Regulation of nuclear pre-mRNA domain-containing protein 1B
								IPI00339384	5	#N/A	0.52	-0.94342	RDH11 Isoform 1 of Retinol dehydrogenase 11
								IPI00607732	1	#N/A	0.57	-0.81097	NCLN Isoform 2 of Nicalin
								IPI00470649	3	#N/A	0.57	-0.81097	NCLN Isoform 1 of Nicalin
								IPI00909064	1	#N/A	1.44	0.52607	COASY Isoform 2 of Bifunctional coenzyme A synthase
								IPI00184821	1	#N/A	1.44	0.52607	COASY Isoform 1 of Bifunctional coenzyme A synthase
								IPI00100197	3	#N/A	0.68	-0.55639	NSFL1C Isoform 1 of NSFL1 cofactor p47
								IPI00397571	1	#N/A	0.68	-0.55639	NSFL1C Isoform 3 of NSFL1 cofactor p47
								IPI00794545	1	#N/A	0.68	-0.55639	DUT deoxyuridine triphosphatase isoform 3
								IPI00376904	2	#N/A	0.68	-0.55639	NSFL1C p47 protein isoform c
								IPI00793322	1	#N/A	0.68	-0.55639	DUT 24 kDa protein
								IPI00749113	2	#N/A	0.68	-0.55639	DUT Isoform 3 of Deoxyuridine 5&#039;-triphosphate nucleotidohydrolase, mitochondrial
								IPI00022830	3	#N/A	0.68	-0.55639	NSFL1C Isoform 2 of NSFL1 cofactor p47
								IPI00443534	1	#N/A	0.68	-0.55639	- cDNA FLJ46889 fis, clone UTERU3017995, highly similar to Homo sapiens likely ortholog of rat p47
								IPI00375015	3	#N/A	0.68	-0.55639	DUT Isoform 2 of Deoxyuridine 5&#039;-triphosphate nucleotidohydrolase, mitochondrial
								IPI00013679	1	#N/A	0.68	-0.55639	DUT Isoform 1 of Deoxyuridine 5&#039;-triphosphate nucleotidohydrolase, mitochondrial
								IPI00216159	14	#N/A	2.98	1.57531	GFPT2 Glucosamine--fructose-6-phosphate aminotransferase [isomerizing] 2
								IPI00924819	1	#N/A	0.49	-1.02915	MANF Mesencephalic astrocyte-derived neurotrophic factor
								IPI00328748	4	#N/A	0.49	-1.02915	MANF mesencephalic astrocyte-derived neurotrophic factor
								IPI00021700	3	#N/A	1.08	0.11103	PCNA Proliferating cell nuclear antigen
								IPI00291695	4	#N/A	0.5	-1	GPX8 Probable glutathione peroxidase 8
								IPI00025178	3	#N/A	0.74	-0.4344	BCAS2 Pre-mRNA-splicing factor SPF27
								IPI00148255	6	#N/A	0.71	-0.49411	DIABLO diablo isoform 3 precursor
								IPI00015602	1	#N/A	0.68	-0.55639	TOMM70A Mitochondrial import receptor subunit TOM70
								IPI00295857	7	#N/A	1.31	0.38957	COPA Isoform 1 of Coatomer subunit alpha
								IPI00646493	1	#N/A	1.31	0.38957	COPA Isoform 2 of Coatomer subunit alpha
								IPI00640525	2	#N/A	0.51	-0.97143	CTSA cathepsin A isoform a precursor
								IPI00641157	2	#N/A	0.51	-0.97143	CTSA cathepsin A isoform c precursor
								IPI00021794	8	#N/A	0.51	-0.97143	CTSA Lysosomal protective protein
								IPI00414127	3	#N/A	0.85	-0.23447	RANBP1 Ran-specific GTPase-activating protein
								IPI00878075	1	#N/A	0.85	-0.23447	RANBP1 23 kDa protein
								IPI00018349	5	#N/A	1.16	0.21412	MCM4 DNA replication licensing factor MCM4
								IPI00795318	2	#N/A	1.16	0.21412	MCM4 cDNA FLJ54365, highly similar to DNA replication licensing factor MCM4
								IPI00306380	11	#N/A	1.41	0.4957	GNL3 Isoform 1 of Guanine nucleotide-binding protein-like 3
								IPI00003886	3	#N/A	1.41	0.4957	GNL3 Isoform 2 of Guanine nucleotide-binding protein-like 3
								IPI00026670	3	#N/A	0.67	-0.57777	TCEB2 Transcription elongation factor B polypeptide 2
								IPI00917694	1	#N/A	0.67	-0.57777	TCEB2 Putative uncharacterized protein TCEB2
								IPI00410162	1	#N/A	0.67	-0.57777	TCEB2 elongin B isoform b
								IPI00024911	1	#N/A	0.37	-1.4344	ERP29 Endoplasmic reticulum resident protein 29
								IPI00026089	4	#N/A	0.93	-0.1047	SF3B1 Splicing factor 3B subunit 1
								IPI00021347	1	#N/A	1.4	0.48543	UBE2L3 Ubiquitin-conjugating enzyme E2 L3
								IPI00909773	1	#N/A	1.4	0.48543	UBE2L3 Ubiquitin carrier protein
								IPI00909975	1	#N/A	1.4	0.48543	UBE2L3 Ubiquitin carrier protein
								IPI00479871	1	#N/A	2.46	1.29866	RNPS1 Isoform 2 of RNA-binding protein with serine-rich domain 1
								IPI00783594	3	#N/A	2.46	1.29866	RNPS1 Isoform 3 of RNA-binding protein with serine-rich domain 1
								IPI00033561	3	#N/A	2.46	1.29866	RNPS1 Isoform 1 of RNA-binding protein with serine-rich domain 1
								IPI00953520	1	#N/A	2.46	1.29866	RNPS1 Putative uncharacterized protein RNPS1 (Fragment)
								IPI00479307	4	#N/A	2.11	1.07724	MYH10 Isoform 2 of Myosin-10
								IPI00397526	3	#N/A	2.11	1.07724	MYH10 Isoform 1 of Myosin-10
								IPI00790503	3	#N/A	2.11	1.07724	MYH10 Isoform 3 of Myosin-10
								IPI00013894	1	#N/A	0.73	-0.45403	STIP1 Stress-induced-phosphoprotein 1
								IPI00894154	1	#N/A	0.73	-0.45403	NDUFA10 45 kDa protein
								IPI00103509	4	#N/A	0.73	-0.45403	NDUFA10 NADH dehydrogenase ubiquinone 1 alpha subcomplex
								IPI00479946	3	#N/A	0.73	-0.45403	STIP1 STIP1 protein
								IPI00029561	1	#N/A	0.73	-0.45403	NDUFA10 NADH dehydrogenase [ubiquinone] 1 alpha subcomplex subunit 10, mitochondrial
								IPI00009253	2	#N/A	0.6	-0.73697	NAPA Alpha-soluble NSF attachment protein
								IPI00029997	1	#N/A	1.34	0.42223	PGLS 6-phosphogluconolactonase
								IPI00029631	1	#N/A	0.82	-0.2863	ERH Enhancer of rudimentary homolog
								IPI00221325	3	#N/A	0.86	-0.21759	RANBP2 E3 SUMO-protein ligase RanBP2
								IPI00867679	1	#N/A	0.42	-1.25154	PSMA6 Similar to Prosomal P27K protein
								IPI00029623	1	#N/A	0.42	-1.25154	PSMA6 Proteasome subunit alpha type-6
								IPI00165506	4	#N/A	0.84	-0.25154	POLDIP2 Polymerase delta-interacting protein 2
								IPI00855940	1	#N/A	0.9	-0.152	XPO7 exportin 7 isoform a
								IPI00795569	2	#N/A	0.9	-0.152	XPO7 exportin 7 isoform c
								IPI00302458	10	#N/A	0.9	-0.152	XPO7 Exportin-7
								IPI00216804	1	#N/A	1.24	0.31034	LUC7L2 Isoform 2 of Putative RNA-binding protein Luc7-like 2
								IPI00009010	3	#N/A	1.24	0.31034	TRMT112 tRNA methyltransferase 112 homolog
								IPI00106374	1	#N/A	1.24	0.31034	LOC391358 similar to CG12975
								IPI00006932	4	#N/A	1.24	0.31034	LUC7L2 cDNA FLJ55988, highly similar to RNA-binding protein Luc7-like 2
								IPI00879531	1	#N/A	1.76	0.81558	- 9 kDa protein
								IPI00784704	2	#N/A	1.12	0.1635	FANCI Isoform 2 of Fanconi anemia group I protein
								IPI00306518	3	#N/A	1.12	0.1635	FANCI Isoform 3 of Fanconi anemia group I protein
								IPI00019447	6	#N/A	1.12	0.1635	FANCI Isoform 1 of Fanconi anemia group I protein
								IPI00001676	9	#N/A	1.09	0.12433	NPLOC4 Isoform 2 of Nuclear protein localization protein 4 homolog
								IPI00290543	5	#N/A	1.09	0.12433	NPLOC4 Isoform 1 of Nuclear protein localization protein 4 homolog
								IPI00029048	2	#N/A	1.08	0.11103	TTLL12 Tubulin--tyrosine ligase-like protein 12
								IPI00879002	1	#N/A	1.08	0.11103	TTLL12 Tubulin tyrosine ligase-like family, member 12
								IPI00216320	1	#N/A	1.45	0.53605	PDXK Isoform 2 of Pyridoxal kinase
								IPI00013004	1	#N/A	1.45	0.53605	PDXK Isoform 1 of Pyridoxal kinase
								IPI00216184	3	#N/A	0.64	-0.64386	PICALM Isoform 2 of Phosphatidylinositol-binding clathrin assembly protein
								IPI00871890	1	#N/A	0.64	-0.64386	PICALM Putative uncharacterized protein PICALM
								IPI00290738	4	#N/A	0.64	-0.64386	PICALM Isoform 1 of Phosphatidylinositol-binding clathrin assembly protein
								IPI00871365	1	#N/A	0.64	-0.64386	PICALM Putative uncharacterized protein PICALM
								IPI00400849	2	#N/A	0.64	-0.64386	PICALM Isoform 3 of Phosphatidylinositol-binding clathrin assembly protein
								IPI00872089	1	#N/A	0.64	-0.64386	PICALM Putative uncharacterized protein PICALM
								IPI00293464	5	#N/A	0.54	-0.88897	DDB1;LOC100290337 DNA damage-binding protein 1
								IPI00909008	1	#N/A	0.54	-0.88897	DDB1 cDNA FLJ51067, highly similar to DNA damage-binding protein 1
								IPI00000874	1	#N/A	1.06	0.08406	PRDX1 Peroxiredoxin-1
								IPI00552149	2	#N/A	1.8	0.848	PHF6 PHD finger protein 6, isoform CRA_d
								IPI00395568	1	#N/A	1.8	0.848	PHF6 Isoform 1 of PHD finger protein 6
								IPI00939291	1	#N/A	1.8	0.848	PHF6 cDNA FLJ60207, highly similar to PHD finger protein 6
								IPI00256684	2	#N/A	0.77	-0.37707	AP2A1 Isoform B of AP-2 complex subunit alpha-1
								IPI00304577	4	#N/A	0.77	-0.37707	AP2A1 Isoform A of AP-2 complex subunit alpha-1
								IPI00953149	1	#N/A	0.77	-0.37707	AP2A1 108 kDa protein
								IPI00009950	1	#N/A	0.61	-0.71312	LMAN2 Vesicular integral-membrane protein VIP36
								IPI00005792	2	#N/A	0.82	-0.2863	PABPN1 Isoform 1 of Polyadenylate-binding protein 2
								IPI00414963	2	#N/A	0.82	-0.2863	PABPN1 Isoform 2 of Polyadenylate-binding protein 2
								IPI00438229	2	#N/A	1.04	0.05658	TRIM28 Isoform 1 of Transcription intermediary factor 1-beta
								IPI00304925	5	#N/A	1.04	0.05658	HSPA1A;HSPA1B Heat shock 70 kDa protein 1A/1B
								IPI00643583	2	#N/A	0.87	-0.20091	DYNLRB1 Isoform 1 of Dynein light chain roadblock-type 1
								IPI00910924	1	#N/A	0.87	-0.20091	DYNLRB1 cDNA FLJ59194, moderately similar to Dynein light chain 2A, cytoplasmic
								IPI00412497	2	#N/A	0.87	-0.20091	DYNLRB1 Dynein, light chain, roadblock-type 1
								IPI00156689	3	#N/A	1.92	0.94111	VAT1 Synaptic vesicle membrane protein VAT-1 homolog
								IPI00746351	2	#N/A	1.42	0.50589	DIS3 Isoform 1 of Exosome complex exonuclease RRP44
								IPI00027831	1	#N/A	1.03	0.04264	GRWD1 Glutamate-rich WD repeat-containing protein 1
								IPI00216057	6	#N/A	1.91	0.93357	SORD Sorbitol dehydrogenase
								IPI00013917	3	#N/A	1.02	0.02857	RPS12 40S ribosomal protein S12
								IPI00103525	1	#N/A	1.02	0.02857	PSPC1 Isoform 1 of Paraspeckle component 1
								IPI00395775	6	#N/A	1.02	0.02857	PSPC1 Isoform 2 of Paraspeckle component 1
								IPI00398002	6	#N/A	1.48	0.5656	PLEC Isoform 3 of Plectin-1
								IPI00420096	4	#N/A	1.48	0.5656	PLEC Isoform 8 of Plectin-1
								IPI00398776	3	#N/A	1.48	0.5656	PLEC Isoform 7 of Plectin-1
								IPI00014898	3	#N/A	1.48	0.5656	PLEC Isoform 1 of Plectin-1
								IPI00398775	3	#N/A	1.48	0.5656	PLEC Isoform 9 of Plectin-1
								IPI00398779	5	#N/A	1.48	0.5656	PLEC Isoform 4 of Plectin-1
								IPI00398778	3	#N/A	1.48	0.5656	PLEC Isoform 6 of Plectin-1
								IPI00186711	4	#N/A	1.48	0.5656	PLEC Isoform 2 of Plectin-1
								IPI00398777	3	#N/A	1.48	0.5656	PLEC Isoform 5 of Plectin-1
								IPI00215901	1	#N/A	0.98	-0.02915	AK2 Isoform 1 of Adenylate kinase 2, mitochondrial
								IPI00063827	1	#N/A	0.98	-0.02915	ABHD14B Isoform 1 of Abhydrolase domain-containing protein 14B
								IPI00910706	1	#N/A	0.98	-0.02915	ABHD14B cDNA FLJ52710, highly similar to Abhydrolase domain-containing protein 14B
								IPI00218988	4	#N/A	0.98	-0.02915	AK2 Isoform 2 of Adenylate kinase 2, mitochondrial
								IPI00022793	5	#N/A	0.74	-0.4344	HADHB Trifunctional enzyme subunit beta, mitochondrial
								IPI00301364	3	#N/A	0.74	-0.4344	SKP1 Isoform 1 of S-phase kinase-associated protein 1
								IPI00220578	3	#N/A	0.58	-0.78588	GNAI3 Guanine nucleotide-binding protein G(k) subunit alpha
								IPI00927397	1	#N/A	0.82	-0.2863	MPHOSPH10 Putative uncharacterized protein MPHOSPH10
								IPI00012149	1	#N/A	0.82	-0.2863	MPHOSPH10 U3 small nucleolar ribonucleoprotein protein MPP10
								IPI00005969	3	#N/A	0.82	-0.2863	CAPZA1 F-actin-capping protein subunit alpha-1
								IPI00873484	1	#N/A	0.82	-0.2863	CAPZA1 Putative uncharacterized protein CAPZA1 (Fragment)
								IPI00412579	6	#N/A	0.92	-0.12029	RPL10A 60S ribosomal protein L10a
								IPI00873244	1	#N/A	1.11	0.15056	CSDE1 Isoform Short of Cold shock domain-containing protein E1
								IPI00844264	7	#N/A	1.11	0.15056	CSDE1 upstream of NRAS isoform 3
								IPI00470891	2	#N/A	1.11	0.15056	CSDE1 Isoform Long of Cold shock domain-containing protein E1
								IPI00304435	3	#N/A	0.81	-0.30401	NIPSNAP1 Protein NipSnap homolog 1
								IPI00893815	1	#N/A	0.81	-0.30401	NIPSNAP1 Putative uncharacterized protein NIPSNAP1
								IPI00017510	3	#N/A	0.81	-0.30401	MT-CO2 Cytochrome c oxidase subunit 2
								IPI00925052	1	#N/A	0.91	-0.13606	ARPC4;TTLL3 Putative uncharacterized protein ARPC4
								IPI00925334	1	#N/A	0.91	-0.13606	ARPC4;TTLL3 Putative uncharacterized protein ARPC4
								IPI00790262	1	#N/A	0.91	-0.13606	TTLL3 Similar to Actin-related protein 2/3 complex subunit 4
								IPI00926232	1	#N/A	0.91	-0.13606	ARPC4;TTLL3 Putative uncharacterized protein ARPC4
								IPI00024993	4	#N/A	0.91	-0.13606	ECHS1 Enoyl-CoA hydratase, mitochondrial
								IPI00554811	2	#N/A	0.91	-0.13606	TTLL3;ARPC4 Actin-related protein 2/3 complex subunit 4
								IPI00376283	1	#N/A	0.24	-2.05889	RBBP6 Isoform 2 of Retinoblastoma-binding protein 6
								IPI00337315	1	#N/A	0.24	-2.05889	RBBP6 Isoform 1 of Retinoblastoma-binding protein 6
								IPI00171798	1	#N/A	1.21	0.27501	MTA2 Metastasis-associated protein MTA2
								IPI00305833	3	#N/A	0.88	-0.18442	SMU1 WD40 repeat-containing protein SMU1
								IPI00034049	1	#N/A	1.2	0.26303	UPF1 Isoform 1 of Regulator of nonsense transcripts 1
								IPI00399170	1	#N/A	1.2	0.26303	UPF1 Isoform 2 of Regulator of nonsense transcripts 1
								IPI00549885	4	#N/A	1.14	0.18903	PDHB Isoform 2 of Pyruvate dehydrogenase E1 component subunit beta, mitochondrial
								IPI00003925	6	#N/A	1.14	0.18903	PDHB Isoform 1 of Pyruvate dehydrogenase E1 component subunit beta, mitochondrial
								IPI00385042	4	#N/A	1.23	0.29866	GTPBP4 Nucleolar GTP-binding protein 1
								IPI00026965	1	#N/A	1.23	0.29866	UBE2D3 Isoform 1 of Ubiquitin-conjugating enzyme E2 D3
								IPI00375142	2	#N/A	1.23	0.29866	UBE2D3 Isoform 3 of Ubiquitin-conjugating enzyme E2 D3
								IPI00478393	3	#N/A	1.23	0.29866	UBE2D3 17 kDa protein
								IPI00332376	4	#N/A	1.23	0.29866	UBE2D2 Ubiquitin-conjugating enzyme E2 D2
								IPI00019932	4	#N/A	1.23	0.29866	UBE2D2 ubiquitin-conjugating enzyme E2D 2 isoform 2
								IPI00939434	1	#N/A	1.23	0.29866	UBE2D2 17 kDa protein
								IPI00749013	2	#N/A	1.23	0.29866	UBE2D3 Isoform 2 of Ubiquitin-conjugating enzyme E2 D3
								IPI00025815	2	#N/A	1.32	0.40054	TARDBP TDP43
								IPI00639819	1	#N/A	1.32	0.40054	TARDBP TAR DNA binding protein
								IPI00099996	2	#N/A	0.62	-0.68966	RG9MTD1 Mitochondrial ribonuclease P protein 1
								IPI00402231	1	#N/A	0.54	-0.88897	DNAJC5 Isoform 1 of DnaJ homolog subfamily C member 5
								IPI00023780	3	#N/A	0.54	-0.88897	DNAJC5 Isoform 2 of DnaJ homolog subfamily C member 5
								IPI00908375	1	#N/A	1.13	0.17632	SEC23A cDNA FLJ52821, highly similar to Protein transport protein Sec23A
								IPI00300567	1	#N/A	0.6	-0.73697	DCI Isoform 1 of 3,2-trans-enoyl-CoA isomerase, mitochondrial
								IPI00398758	1	#N/A	0.6	-0.73697	DCI Isoform 2 of 3,2-trans-enoyl-CoA isomerase, mitochondrial
								IPI00007928	4	#N/A	1.06	0.08406	PRPF8 Pre-mRNA-processing-splicing factor 8
								IPI00023673	1	#N/A	0.17	-2.55639	LGALS3BP Galectin-3-binding protein
								IPI00306960	3	#N/A	0.76	-0.39593	NARS Asparaginyl-tRNA synthetase, cytoplasmic
								IPI00794610	2	#N/A	1.15	0.20163	DNAJC7 DnaJ (Hsp40) homolog, subfamily C, member 7 isoform 2
								IPI00329629	6	#N/A	1.15	0.20163	DNAJC7 DnaJ homolog subfamily C member 7
								IPI00217963	3	#N/A	3.98	1.99277	KRT16 Keratin, type I cytoskeletal 16
								IPI00414554	5	#N/A	0.6	-0.73697	ARPC5L Actin-related protein 2/3 complex subunit 5-like protein
								IPI00784808	1	#N/A	1.39	0.47508	SEPT9 septin 9 isoform b
								IPI00871679	3	#N/A	1.39	0.47508	SEPT9 63 kDa protein
								IPI00883870	1	#N/A	1.39	0.47508	SEPT9 septin 9 isoform d
								IPI00784936	1	#N/A	1.39	0.47508	SEPT9 septin 9 isoform c
								IPI00784614	1	#N/A	1.39	0.47508	SEPT9 septin 9 isoform a
								IPI00455033	5	#N/A	1.39	0.47508	SEPT9 septin 9 isoform e
								IPI00306290	5	#N/A	1.39	0.47508	XPOT Exportin-T
								IPI00784835	3	#N/A	1.39	0.47508	SEPT9 septin 9 isoform f
								IPI00232806	4	#N/A	0.84	-0.25154	SMC2 Isoform 2 of Structural maintenance of chromosomes protein 2
								IPI00007927	4	#N/A	0.84	-0.25154	SMC2 Isoform 1 of Structural maintenance of chromosomes protein 2
								IPI00008964	3	#N/A	0.69	-0.53533	RAB1B Ras-related protein Rab-1B
								IPI00896425	1	#N/A	0.69	-0.53533	RAB1B RAB1B protein
								IPI00794580	2	#N/A	1.2	0.26303	PRMT5 cDNA FLJ54078, highly similar to Protein arginine N-methyltransferase 5
								IPI00441473	3	#N/A	1.2	0.26303	PRMT5 Protein arginine N-methyltransferase 5
								IPI00016912	1	#N/A	0.38	-1.39593	TTC1 Tetratricopeptide repeat protein 1
								IPI00179964	5	#N/A	0.9	-0.152	PTBP1 Isoform 1 of Polypyrimidine tract-binding protein 1
								IPI00219678	3	#N/A	0.9	-0.152	EIF2S1 Eukaryotic translation initiation factor 2 subunit 1
								IPI00334175	3	#N/A	0.9	-0.152	PTBP1 Isoform 2 of Polypyrimidine tract-binding protein 1
								IPI00183626	8	#N/A	0.9	-0.152	PTBP1 polypyrimidine tract-binding protein 1 isoform a
								IPI00290204	1	#N/A	2.1	1.07039	SNRNP70 Isoform 1 of U1 small nuclear ribonucleoprotein 70 kDa
								IPI00219483	1	#N/A	2.1	1.07039	SNRNP70 Isoform 2 of U1 small nuclear ribonucleoprotein 70 kDa
								IPI00926411	1	#N/A	0.77	-0.37707	EIF4G1 eukaryotic translation initiation factor 4 gamma, 1 isoform 2
								IPI00479262	4	#N/A	0.77	-0.37707	EIF4G1 Eukaryotic translation initiation factor 4 gamma, 1, isoform CRA_c
								IPI00955980	1	#N/A	0.77	-0.37707	EIF4G1 eukaryotic translation initiation factor 4 gamma, 1 isoform 1
								IPI00927510	1	#N/A	0.77	-0.37707	EIF4G1 Isoform D of Eukaryotic translation initiation factor 4 gamma 1
								IPI00386533	3	#N/A	0.77	-0.37707	EIF4G1 eukaryotic translation initiation factor 4 gamma, 1 isoform 4
								IPI00924828	1	#N/A	0.77	-0.37707	EIF4G1 172 kDa protein
								IPI00552639	2	#N/A	0.77	-0.37707	EIF4G1 Isoform A of Eukaryotic translation initiation factor 4 gamma 1
								IPI00927765	1	#N/A	0.77	-0.37707	EIF4G1 Isoform E of Eukaryotic translation initiation factor 4 gamma 1
								IPI00759560	2	#N/A	0.77	-0.37707	EIF4G1 Eukaryotic translation initiation factor 4 gamma, 1 isoform 2
								IPI00798400	1	#N/A	0.77	-0.37707	EIF4G1 eukaryotic translation initiation factor 4 gamma, 1 isoform 3
								IPI00947127	1	#N/A	1.05	0.07039	LDHA lactate dehydrogenase A isoform 3
								IPI00217966	9	#N/A	1.05	0.07039	LDHA Isoform 1 of L-lactate dehydrogenase A chain
								IPI00006252	3	#N/A	0.76	-0.39593	AIMP1 Aminoacyl tRNA synthetase complex-interacting multifunctional protein 1
								IPI00793201	1	#N/A	0.76	-0.39593	AIMP1 small inducible cytokine subfamily E, member 1 isoform b precursor
								IPI00909239	1	#N/A	0.94	-0.08927	ACTN1 actinin, alpha 1 isoform c
								IPI00921118	1	#N/A	0.94	-0.08927	ACTN1 Actinin alpha 1 isoform 3
								IPI00759776	1	#N/A	0.94	-0.08927	ACTN1 actinin, alpha 1 isoform a
								IPI00013508	5	#N/A	0.94	-0.08927	ACTN1 Alpha-actinin-1
								IPI00299000	5	#N/A	0.94	-0.08927	PA2G4 Proliferation-associated protein 2G4
								IPI00794875	1	#N/A	0.94	-0.08927	PA2G4 41 kDa protein
								IPI00022228	2	#N/A	1.32	0.40054	HDLBP Vigilin
								IPI00894287	2	#N/A	1.32	0.40054	HDLBP cDNA FLJ56889, moderately similar to Vigilin
								IPI00103599	1	#N/A	0.52	-0.94342	BRI3BP BRI3-binding protein
								IPI00063903	5	#N/A	0.52	-0.94342	USMG5 Up-regulated during skeletal muscle growth protein 5
								IPI00937212	1	#N/A	0.52	-0.94342	USMG5P1;LOC100290142;LOC100293675 hypothetical protein XP_002343862
								IPI00306382	2	#N/A	0.6	-0.73697	SCAMP3 Isoform 1 of Secretory carrier-associated membrane protein 3
								IPI00306383	2	#N/A	0.6	-0.73697	SCAMP3 Isoform 2 of Secretory carrier-associated membrane protein 3
								IPI00397904	6	#N/A	0.67	-0.57777	NUP93 Nuclear pore complex protein Nup93
								IPI00026215	1	#N/A	1.18	0.23879	FEN1 Flap endonuclease 1
								IPI00792103	1	#N/A	0.78	-0.35845	MRPS28 16 kDa protein
								IPI00795057	1	#N/A	0.78	-0.35845	MRPS28 9 kDa protein
								IPI00791486	1	#N/A	0.78	-0.35845	MRPS28 20 kDa protein
								IPI00022276	3	#N/A	0.78	-0.35845	MRPS28 28S ribosomal protein S28, mitochondrial
								IPI00795922	1	#N/A	0.78	-0.35845	MRPS28 Mitochondrial ribosomal protein S28 variant
								IPI00641116	2	#N/A	0.86	-0.21759	DPM1 Dolichyl-phosphate mannosyltransferase polypeptide 1, catalytic subunit
								IPI00796864	1	#N/A	0.86	-0.21759	DPM1 Dolichyl-phosphate mannosyltransferase polypeptide 1, catalytic subunit
								IPI00022018	1	#N/A	0.86	-0.21759	DPM1 Dolichol-phosphate mannosyltransferase
								IPI00304935	6	#N/A	1.31	0.38957	SAAL1 Similar to Protein SAAL1. Isoform 2
								IPI00657888	1	#N/A	1.37	0.45418	GMPPA Isoform 2 of Mannose-1-phosphate guanyltransferase alpha
								IPI00101782	3	#N/A	1.37	0.45418	GMPPA Isoform 1 of Mannose-1-phosphate guanyltransferase alpha
								IPI00872929	2	#N/A	1.14	0.18903	APOBEC3C Similar to Apolipoprotein B mRNA editing enzyme, catalytic polypeptide-like 3C
								IPI00395865	4	#N/A	1.14	0.18903	RBBP7 Histone-binding protein RBBP7
								IPI00555878	1	#N/A	1.14	0.18903	APOBEC3C Probable DNA dC- dU-editing enzyme APOBEC-3C
								IPI00879702	2	#N/A	1.14	0.18903	RBBP7 Retinoblastoma binding protein 7
								IPI00030847	3	#N/A	0.64	-0.64386	TM9SF3 Transmembrane 9 superfamily member 3
								IPI00890717	1	#N/A	1.26	0.33342	UBE2V1 42 kDa protein
								IPI00472498	3	#N/A	1.26	0.33342	UBE2V1 Isoform 3 of Ubiquitin-conjugating enzyme E2 variant 1
								IPI00397947	1	#N/A	1.26	0.33342	TMEM189-UBE2V1 TMEM189-UBE2V1 readthrough transcript
								IPI00030962	7	#N/A	1.26	0.33342	UBE2V1 Isoform 5 of Ubiquitin-conjugating enzyme E2 variant 1
								IPI00447356	1	#N/A	1.26	0.33342	UBE2V1 Isoform 2 of Ubiquitin-conjugating enzyme E2 variant 1
								IPI00019599	1	#N/A	1.26	0.33342	UBE2V1 Isoform 1 of Ubiquitin-conjugating enzyme E2 variant 1
								IPI00019407	1	#N/A	0.72	-0.47393	NSDHL Sterol-4-alpha-carboxylate 3-dehydrogenase, decarboxylating
								IPI00890837	1	#N/A	1.3	0.37851	SMCHD1 Isoform 1 of Structural maintenance of chromosomes flexible hinge domain-containing protein 1
								IPI00465022	9	#N/A	1.3	0.37851	SMCHD1 Isoform 2 of Structural maintenance of chromosomes flexible hinge domain-containing protein 1
								IPI00926312	1	#N/A	1.42	0.50589	OGDH oxoglutarate dehydrogenase isoform 3 precursor
								IPI00829595	2	#N/A	1.42	0.50589	OGDH cDNA FLJ53308, highly similar to 2-oxoglutarate dehydrogenase E1 component, mitochondrial
								IPI00098902	4	#N/A	1.42	0.50589	OGDH 2-oxoglutarate dehydrogenase, mitochondrial
								IPI00910683	2	#N/A	1.42	0.50589	OGDH cDNA FLJ59557, highly similar to 2-oxoglutarate dehydrogenase E1 component, mitochondrial
								IPI00926925	1	#N/A	1.42	0.50589	OGDH OGDH protein
								IPI00074224	12	#N/A	0.9	-0.152	EIF1AXP1;EIF1AX Eukaryotic translation initiation factor 1A, X-chromosomal
								IPI00232533	5	#N/A	0.9	-0.152	EIF1AXP1;EIF1AX Eukaryotic translation initiation factor 1A, X-chromosomal
								IPI00003949	1	#N/A	0.9	-0.152	UBE2N Ubiquitin-conjugating enzyme E2 N
								IPI00023004	7	#N/A	0.9	-0.152	EIF1AY Eukaryotic translation initiation factor 1A, Y-chromosomal
								IPI00874051	1	#N/A	0.9	-0.152	UBE2N Ubiquitin carrier protein (Fragment)
								IPI00719549	2	#N/A	1.2	0.26303	RBM4 Transcriptional coactivator CoAZ
								IPI00307409	6	#N/A	1.22	0.28688	MRPL9 39S ribosomal protein L9, mitochondrial
								IPI00329633	5	#N/A	1.14	0.18903	TARS Threonyl-tRNA synthetase, cytoplasmic
								IPI00908949	1	#N/A	1.14	0.18903	TARS cDNA FLJ53464, highly similar to Threonyl-tRNA synthetase, cytoplasmic
								IPI00291755	6	#N/A	0.72	-0.47393	NUP210 Isoform 1 of Nuclear pore membrane glycoprotein 210
								IPI00013167	1	#N/A	0.92	-0.12029	MRPS25 28S ribosomal protein S25, mitochondrial
								IPI00641924	2	#N/A	0.92	-0.12029	MRPS9 28S ribosomal protein S9, mitochondrial
								IPI00939163	1	#N/A	1.16	0.21412	HSPH1 Isoform Alpha of Heat shock protein 105 kDa
								IPI00514983	4	#N/A	1.16	0.21412	HSPH1 Heat shock 105kDa/110kDa protein 1, isoform CRA_b
								IPI00218993	1	#N/A	1.16	0.21412	HSPH1 Isoform Beta of Heat shock protein 105 kDa
								IPI00299254	4	#N/A	1.44	0.52607	EIF5B Eukaryotic translation initiation factor 5B
								IPI00216695	1	#N/A	0.68	-0.55639	BAZ1B Isoform 2 of Tyrosine-protein kinase BAZ1B
								IPI00069817	2	#N/A	0.68	-0.55639	BAZ1B Isoform 1 of Tyrosine-protein kinase BAZ1B
								IPI00017726	1	#N/A	1.11	0.15056	HSD17B10 Isoform 1 of 3-hydroxyacyl-CoA dehydrogenase type-2
								IPI00221222	7	#N/A	0.74	-0.4344	SUB1 Activated RNA polymerase II transcriptional coactivator p15
								IPI00215790	6	#N/A	1.27	0.34483	RPL38 60S ribosomal protein L38
								IPI00792410	1	#N/A	1.27	0.34483	RPL38 8 kDa protein
								IPI00941161	1	#N/A	0.93	-0.1047	USO1 General vesicular transport factor p115
								IPI00031583	4	#N/A	0.93	-0.1047	USO1 Putative uncharacterized protein DKFZp451D234
								IPI00219994	2	#N/A	1.06	0.08406	CSE1L Isoform 3 of Exportin-2
								IPI00022744	5	#N/A	1.06	0.08406	CSE1L Isoform 1 of Exportin-2
								IPI00025058	2	#N/A	1.28	0.35614	ADAR Isoform 3 of Double-stranded RNA-specific adenosine deaminase
								IPI00025057	2	#N/A	1.28	0.35614	ADAR Isoform 2 of Double-stranded RNA-specific adenosine deaminase
								IPI00394665	4	#N/A	1.28	0.35614	ADAR Isoform 1 of Double-stranded RNA-specific adenosine deaminase
								IPI00394668	2	#N/A	1.28	0.35614	ADAR Isoform 4 of Double-stranded RNA-specific adenosine deaminase
								IPI00760588	2	#N/A	1.28	0.35614	ADAR Isoform 5 of Double-stranded RNA-specific adenosine deaminase
								IPI00154590	6	#N/A	1.68	0.74846	MKI67IP MKI67 FHA domain-interacting nucleolar phosphoprotein
								IPI00926109	1	#N/A	1.3	0.37851	DHX30 Isoform 2 of Putative ATP-dependent RNA helicase DHX30
								IPI00927809	1	#N/A	1.3	0.37851	DHX30 Putative uncharacterized protein DHX30
								IPI00411733	4	#N/A	1.3	0.37851	DHX30 Isoform 1 of Putative ATP-dependent RNA helicase DHX30
								IPI00477295	4	#N/A	1.3	0.37851	DHX30 Isoform 3 of Putative ATP-dependent RNA helicase DHX30
								IPI00014533	1	#N/A	1.22	0.28688	UBTF Isoform UBF1 of Nucleolar transcription factor 1
								IPI00220833	1	#N/A	1.22	0.28688	UBTF Isoform UBF2 of Nucleolar transcription factor 1
								IPI00041325	1	#N/A	1.08	0.11103	NHP2 H/ACA ribonucleoprotein complex subunit 2
								IPI00013706	5	#N/A	1.18	0.23879	MRPL20 39S ribosomal protein L20, mitochondrial
								IPI00908416	1	#N/A	1.1	0.1375	EIF4E eukaryotic translation initiation factor 4E isoform 2
								IPI00293655	3	#N/A	1.1	0.1375	DDX1 ATP-dependent RNA helicase DDX1
								IPI00788723	1	#N/A	1.1	0.1375	LOC100131693 similar to hCG1777996
								IPI00027485	3	#N/A	1.1	0.1375	EIF4E Eukaryotic translation initiation factor 4E
								IPI00873680	2	#N/A	1.1	0.1375	EIF4E eukaryotic translation initiation factor 4E isoform 3
								IPI00017375	2	#N/A	1.16	0.21412	SEC23A Protein transport protein Sec23A
								IPI00658000	3	#N/A	1.7	0.76553	IGF2BP3 Isoform 1 of Insulin-like growth factor 2 mRNA-binding protein 3
								IPI00293078	1	#N/A	1.67	0.73985	DDX27 Probable ATP-dependent RNA helicase DDX27
								IPI00011274	3	#N/A	0.95	-0.074	HNRPDL Isoform 1 of Heterogeneous nuclear ribonucleoprotein D-like
								IPI00007004	4	#N/A	0.73	-0.45403	RRP15 RRP15-like protein
								IPI00219034	3	#N/A	0.74	-0.4344	NDUFA8 NADH dehydrogenase [ubiquinone] 1 alpha subcomplex subunit 8
								IPI00414264	4	#N/A	0.32	-1.64386	SRI sorcin isoform b
								IPI00946099	1	#N/A	0.32	-1.64386	SRI Putative uncharacterized protein SRI
								IPI00027175	1	#N/A	0.32	-1.64386	SRI Sorcin
								IPI00394788	4	#N/A	0.84	-0.25154	AARS2 Probable alanyl-tRNA synthetase, mitochondrial
								IPI00219291	5	#N/A	0.64	-0.64386	ATP5J2 Putative uncharacterized protein ATP5J2
								IPI00926491	1	#N/A	0.64	-0.64386	PTCD1 cDNA FLJ56092, highly similar to Pentatricopeptide repeat protein 1
								IPI00220300	5	#N/A	0.64	-0.64386	ATP5J2 Isoform 1 of ATP synthase subunit f, mitochondrial
								IPI00719814	1	#N/A	0.64	-0.64386	ATP5J2 ATP synthase, H+ transporting, mitochondrial F0 complex, subunit F2 isoform 2d
								IPI00456013	1	#N/A	0.64	-0.64386	ATP5J2 ATP synthase, H+ transporting, mitochondrial F0 complex, subunit F2 isoform 2c
								IPI00008986	1	#N/A	0.79	-0.34008	SLC7A5 Large neutral amino acids transporter small subunit 1
								IPI00025273	1	#N/A	1.16	0.21412	GART Isoform Long of Trifunctional purine biosynthetic protein adenosine-3
								IPI00013452	11	#N/A	1.16	0.21412	EPRS Bifunctional aminoacyl-tRNA synthetase
								IPI00166873	3	#N/A	0.86	-0.21759	C9orf23 Alba-like protein C9orf23
								IPI00023972	5	#N/A	1.3	0.37851	DDX47 Probable ATP-dependent RNA helicase DDX47
								IPI00397372	2	#N/A	1.3	0.37851	DDX47 DEAD (Asp-Glu-Ala-Asp) box polypeptide 47 isoform 2
								IPI00647648	3	#N/A	1.08	0.11103	GLYR1 Isoform 2 of Putative oxidoreductase GLYR1
								IPI00000155	8	#N/A	1.08	0.11103	GLYR1 Cytokine-like nuclear factor n-pac, isoform CRA_a
								IPI00647134	3	#N/A	1.08	0.11103	GLYR1 Isoform 3 of Putative oxidoreductase GLYR1
								IPI00644210	3	#N/A	1.08	0.11103	GLYR1 Isoform 4 of Putative oxidoreductase GLYR1
								IPI00910934	2	#N/A	1.08	0.11103	GLYR1 Isoform 5 of Putative oxidoreductase GLYR1
								IPI00217553	1	#N/A	0.84	-0.25154	MRPL41 39S ribosomal protein L41, mitochondrial
								IPI00018452	3	#N/A	1.14	0.18903	CPNE1 Copine-1
								IPI00917016	1	#N/A	1.14	0.18903	CPNE1 59 kDa protein
								IPI00894409	1	#N/A	1.14	0.18903	CPNE1 copine I isoform b
								IPI00304596	3	#N/A	1.04	0.05658	NONO Non-POU domain-containing octamer-binding protein
								IPI00939442	1	#N/A	1.02	0.02857	HSPA1L Heat shock 70 kDa protein 1-like
								IPI00643152	2	#N/A	1.02	0.02857	HSPA1L cDNA FLJ56386, highly similar to Heat shock 70 kDa protein 1L
								IPI00893099	1	#N/A	1.02	0.02857	HSPA1L Heat shock 70kDa protein 1-like variant
								IPI00642807	1	#N/A	0.6	-0.73697	NDUFB8 NADH dehydrogenase (Ubiquinone) 1 beta subcomplex, 8, 19kDa, isoform CRA_a
								IPI00028883	1	#N/A	0.6	-0.73697	NDUFB8 NADH dehydrogenase [ubiquinone] 1 beta subcomplex subunit 8, mitochondrial
								IPI00032831	4	#N/A	0.48	-1.05889	SNAP29 Synaptosomal-associated protein 29
								IPI00829908	1	#N/A	0.88	-0.18442	SR140 Isoform 2 of U2-associated protein SR140
								IPI00790699	3	#N/A	0.88	-0.18442	SR140 Isoform 3 of U2-associated protein SR140
								IPI00143753	6	#N/A	0.88	-0.18442	SR140 Isoform 1 of U2-associated protein SR140
								IPI00945497	1	#N/A	0.88	-0.18442	SR140 Putative uncharacterized protein ENSP00000417356
								IPI00873926	1	#N/A	0.66	-0.59946	CAPRIN1 Isoform 2 of Caprin-1
								IPI00910763	2	#N/A	0.66	-0.59946	CAPRIN1 cDNA FLJ57278
								IPI00783872	2	#N/A	0.66	-0.59946	CAPRIN1 Isoform 1 of Caprin-1
								IPI00935818	1	#N/A	0.98	-0.02915	AHCY adenosylhomocysteinase isoform 2
								IPI00002520	1	#N/A	0.98	-0.02915	SHMT2 Serine hydroxymethyltransferase, mitochondrial
								IPI00867542	1	#N/A	0.98	-0.02915	PAAF1 Isoform 2 of Proteasomal ATPase-associated factor 1
								IPI00789370	3	#N/A	0.98	-0.02915	SHMT2 serine hydroxymethyltransferase 2 (mitochondrial) isoform 3
								IPI00743862	2	#N/A	0.98	-0.02915	PAAF1 Isoform 1 of Proteasomal ATPase-associated factor 1
								IPI00942092	1	#N/A	1.2	0.26303	ADSL Isoform 1 of Adenylosuccinate lyase
								IPI00004795	1	#N/A	0.96	-0.05889	CLNS1A Methylosome subunit pICln
								IPI00465044	2	#N/A	1.48	0.5656	RCC2 Protein RCC2
								IPI00873898	1	#N/A	0.86	-0.21759	OSBPL8 Oxysterol-binding protein
								IPI00790135	1	#N/A	0.86	-0.21759	OSBPL8 79 kDa protein
								IPI00394737	1	#N/A	0.86	-0.21759	OSBPL8 Isoform 2 of Oxysterol-binding protein-related protein 8
								IPI00163644	2	#N/A	0.86	-0.21759	OSBPL8 Oxysterol-binding protein
								IPI00400922	5	#N/A	1.5	0.58496	PDCD11 Protein RRP5 homolog
								IPI00642256	2	#N/A	0.58	-0.78588	CAPZB Isoform 2 of F-actin-capping protein subunit beta
								IPI00218782	3	#N/A	0.58	-0.78588	CAPZB cDNA FLJ60094, highly similar to F-actin capping protein subunit beta
								IPI00013678	2	#N/A	0.68	-0.55639	MTX1 Isoform 1 of Metaxin-1
								IPI00914855	1	#N/A	0.68	-0.55639	MTX1 Isoform 3 of Metaxin-1
								IPI00760637	1	#N/A	0.68	-0.55639	MTX1 Metaxin 1
								IPI00787306	1	#N/A	1.08	0.11103	RCC1 regulator of chromosome condensation 1 isoform b
								IPI00747309	1	#N/A	1.08	0.11103	RCC1;SNHG3-RCC1 Regulator of chromosome condensation
								IPI00001661	3	#N/A	1.08	0.11103	RCC1 regulator of chromosome condensation 1 isoform a
								IPI00440719	2	#N/A	0.9	-0.152	NAA10 Putative uncharacterized protein ENSP00000359026
								IPI00013184	1	#N/A	0.9	-0.152	NAA10 N-terminal acetyltransferase complex ARD1 subunit homolog A
								IPI00514053	1	#N/A	1.16	0.21412	ARCN1 Coatomer subunit delta
								IPI00298520	4	#N/A	1.16	0.21412	ARCN1 Coatomer subunit delta variant 2
								IPI00908668	1	#N/A	0.82	-0.2863	API5 apoptosis inhibitor 5 isoform c
								IPI00643524	2	#N/A	0.66	-0.59946	C1orf128 Isoform 2 of UPF0424 protein C1orf128
								IPI00015351	2	#N/A	0.66	-0.59946	C1orf128 Isoform 1 of UPF0424 protein C1orf128
								IPI00011857	1	#N/A	1.18	0.23879	CHAF1B Chromatin assembly factor 1 subunit B
								IPI00915919	1	#N/A	1.2	0.26303	PRKRA Putative uncharacterized protein PRKRA
								IPI00917410	1	#N/A	1.2	0.26303	PRKRA Putative uncharacterized protein PRKRA
								IPI00718940	1	#N/A	1.2	0.26303	PRKRA Isoform 2 of Interferon-inducible double stranded RNA-dependent protein kinase activator A
								IPI00299524	2	#N/A	1.06	0.08406	NCAPD2 Condensin complex subunit 1
								IPI00217949	12	#N/A	1.48	0.5656	UBE2S Ubiquitin-conjugating enzyme E2 S
								IPI00008530	1	#N/A	1.14	0.18903	RPLP0 60S acidic ribosomal protein P0
								IPI00000733	4	#N/A	1.49	0.57531	UTP18 U3 small nucleolar RNA-associated protein 18 homolog
								IPI00178440	3	#N/A	0.9	-0.152	EEF1B2 Elongation factor 1-beta
								IPI00007402	3	#N/A	0.9	-0.152	IPO7 Importin-7
								IPI00719752	2	#N/A	1.3	0.37851	EIF3B Isoform 2 of Eukaryotic translation initiation factor 3 subunit B
								IPI00396370	6	#N/A	1.3	0.37851	EIF3B Isoform 1 of Eukaryotic translation initiation factor 3 subunit B
								IPI00011603	2	#N/A	0.88	-0.18442	PSMD3 26S proteasome non-ATPase regulatory subunit 3
								IPI00658109	1	#N/A	0.88	-0.18442	CKMT1B;CKMT1A Isoform 1 of Creatine kinase U-type, mitochondrial
								IPI00790702	1	#N/A	1.19	0.25096	AP2B1 Adaptor-related protein complex 2, beta 1 subunit, isoform CRA_f
								IPI00784156	1	#N/A	1.19	0.25096	AP2B1 Isoform 1 of AP-2 complex subunit beta
[truncated: 3,058 more rows]
